# Supplementary material for: Interaction mechanisms quantified from dynamical features of frog choruses
Source: R Soc Open Sci. 2020 Mar 18;7(3):191693. doi: 10.1098/rsos.191693 (PMC7137965; doi:10.1098/rsos.191693)
Supplement: Dataset 1 [file rsos191693supp2.zip › Dataset1_26th_May_2008/CallTiming_Frog1.dat]

   8.6164964e+02
   8.6236989e+02
   2.6991529e+03
   2.7002374e+03
   2.7005724e+03
   2.7008949e+03
   2.7012466e+03
   2.7015691e+03
   2.7018873e+03
   2.7022139e+03
   2.7025280e+03
   2.7028337e+03
   2.7031478e+03
   2.7034241e+03
   2.7037549e+03
   2.7040439e+03
   2.7043203e+03
   2.7046092e+03
   2.7049400e+03
   2.7052918e+03
   2.7056100e+03
   2.7059241e+03
   2.7062046e+03
   2.7065354e+03
   2.7068244e+03
   2.7071594e+03
   2.7074902e+03
   2.7078001e+03
   2.7081434e+03
   2.7084617e+03
   2.7087758e+03
   2.7090438e+03
   2.7093243e+03
   2.7095965e+03
   2.7098771e+03
   2.7101618e+03
   2.7104298e+03
   2.7107062e+03
   2.7110496e+03
   2.7113176e+03
   2.7116233e+03
   2.7119541e+03
   2.7122891e+03
   2.7126115e+03
   2.7129088e+03
   3.1794825e+03
   3.1799138e+03
   3.1802111e+03
   3.1805252e+03
   3.1808351e+03
   3.1811324e+03
   3.1814841e+03
   3.1817144e+03
   3.1819866e+03
   3.1822881e+03
   3.1825896e+03
   3.1828911e+03
   3.1831717e+03
   3.1835109e+03
   3.1837831e+03
   3.1842563e+03
   3.1845201e+03
   3.1847546e+03
   3.1850100e+03
   3.1852613e+03
   3.1855293e+03
   3.1858391e+03
   3.1861783e+03
   3.1864338e+03
   3.1867143e+03
   3.1869865e+03
   3.1872713e+03
   3.1875476e+03
   3.1878366e+03
   3.1881046e+03
   3.1884354e+03
   3.1887034e+03
   3.1889881e+03
   3.1893106e+03
   3.1895953e+03
   3.1899010e+03
   3.1902528e+03
   3.1905501e+03
   3.1908013e+03
   3.1910442e+03
   3.1912829e+03
   3.1915467e+03
   3.1918063e+03
   3.1921539e+03
   3.1924512e+03
   3.1927527e+03
   3.1931296e+03
   3.1934059e+03
   3.1937451e+03
   3.1941429e+03
   3.1944319e+03
   3.6591044e+03
   3.6594185e+03
   3.6596698e+03
   3.6600215e+03
   3.6602351e+03
   3.6605324e+03
   3.6608004e+03
   3.6610558e+03
   3.6613029e+03
   3.6615541e+03
   3.6617803e+03
   3.6620399e+03
   3.6622869e+03
   3.6625591e+03
   3.6627936e+03
   3.6630281e+03
   3.6632836e+03
   3.6635390e+03
   3.6637651e+03
   3.6640289e+03
   3.6642551e+03
   3.6644979e+03
   3.6647743e+03
   3.6650800e+03
   3.6653564e+03
   3.6655951e+03
   3.6658631e+03
   3.6661269e+03
   3.6663572e+03
   3.6665833e+03
   3.6667969e+03
   3.6670356e+03
   3.6672743e+03
   3.6675046e+03
   3.6677433e+03
   3.6679861e+03
   3.6682206e+03
   3.6684635e+03
   3.6686938e+03
   3.6689199e+03
   3.6691670e+03
   3.6694350e+03
   3.6696695e+03
   3.6699166e+03
   3.6701343e+03
   3.6703730e+03
   3.6706033e+03
   3.6708462e+03
   3.6710807e+03
   3.6713278e+03
   3.6716418e+03
   3.6719768e+03
   3.6722993e+03
   3.6725756e+03
   3.6729567e+03
   3.6732247e+03
   3.6735011e+03
   3.6738947e+03
   3.6742297e+03
   3.6745019e+03
   3.6748704e+03
   3.6751384e+03
   3.6754859e+03
   3.6757456e+03
   3.6760764e+03
   3.6763695e+03
   3.6766836e+03
   3.6769599e+03
   3.6772321e+03
   3.6775085e+03
   3.6777765e+03
   3.6780696e+03
   3.6784423e+03
   4.0727373e+03
   4.0730095e+03
   4.0732943e+03
   4.0736251e+03
   4.0739224e+03
   4.0742029e+03
   4.0745212e+03
   4.0747808e+03
   4.0750237e+03
   4.0753252e+03
   4.0755429e+03
   4.0758109e+03
   4.0760413e+03
   4.0762967e+03
   4.0765186e+03
   4.0767657e+03
   4.0770714e+03
   4.0772975e+03
   4.0775571e+03
   4.0778209e+03
   4.0780722e+03
   4.0783151e+03
   4.0785831e+03
   4.0788343e+03
   4.0791191e+03
   4.0793913e+03
   4.0796467e+03
   4.0799608e+03
   4.0801994e+03
   4.0804633e+03
   4.0807271e+03
   4.0809406e+03
   4.0812003e+03
   4.0815101e+03
   4.0817530e+03
   4.0820419e+03
   4.0822974e+03
   4.0825444e+03
   4.0827873e+03
   4.0830260e+03
   4.0832814e+03
   4.0835285e+03
   4.0837923e+03
   4.0840101e+03
   4.0842571e+03
   4.0845042e+03
   4.0847261e+03
   4.0849941e+03
   4.0852328e+03
   4.0854757e+03
   4.0857144e+03
   4.0859614e+03
   4.0862211e+03
   4.0876658e+03
   4.0879170e+03
   4.0882227e+03
   4.0884949e+03
   4.0887754e+03
   4.0890686e+03
   4.0893408e+03
   4.0896423e+03
   4.0899103e+03
   4.0902201e+03
   4.0904881e+03
   4.0908231e+03
   4.0912670e+03
   4.0916020e+03
   4.0918658e+03
   4.0921296e+03
   4.0924604e+03
   4.0927284e+03
   4.0930090e+03
   4.0933649e+03
   4.0937293e+03
   4.0940475e+03
   4.0943574e+03
   4.0946379e+03
   4.0949520e+03
   4.0952535e+03
   4.0955215e+03
   4.0958104e+03
   4.0961831e+03
   4.6403889e+03
   4.6406611e+03
   4.6409416e+03
   4.6412264e+03
   4.6415237e+03
   4.6417749e+03
   4.6420681e+03
   4.6423486e+03
   4.6426669e+03
   4.6429056e+03
   4.6431903e+03
   4.6435086e+03
   4.6437891e+03
   4.6440571e+03
   4.6443293e+03
   4.6446601e+03
   4.6448863e+03
   4.6451543e+03
   4.6454223e+03
   4.6456944e+03
   4.6459415e+03
   4.6462053e+03
   4.6464608e+03
   4.6467790e+03
   4.6470721e+03
   4.6473862e+03
   4.6476542e+03
   4.6479096e+03
   4.6481734e+03
   4.6484331e+03
   4.6487388e+03
   4.6490403e+03
   4.6493334e+03
   4.6495972e+03
   4.6498484e+03
   4.6501583e+03
   4.6504431e+03
   4.6507027e+03
   4.6509833e+03
   4.6512429e+03
   4.6515193e+03
   4.6518208e+03
   4.6521264e+03
   4.6524489e+03
   4.6527504e+03
   4.6530603e+03
   4.6533785e+03
   4.6536926e+03
   4.6540192e+03
   4.6543249e+03
   4.6545803e+03
   4.6548358e+03
   4.6550912e+03
   4.6553383e+03
   4.6555895e+03
   4.6558324e+03
   4.6560962e+03
   4.6563181e+03
   4.6565861e+03
   4.6568248e+03
   4.6570635e+03
   4.6573189e+03
   4.6575702e+03
   4.6579094e+03
   4.6582193e+03
   4.6585333e+03
   4.6588432e+03
   4.6592117e+03
   4.6595593e+03
   4.6598021e+03
   5.3384434e+03
   5.3387365e+03
   5.3390338e+03
   5.3393563e+03
   5.3396578e+03
   5.3398964e+03
   5.3401477e+03
   5.3403989e+03
   5.3406460e+03
   5.3408973e+03
   5.3411569e+03
   5.3414626e+03
   5.3417138e+03
   5.3419567e+03
   5.3422373e+03
   5.3424843e+03
   5.3427607e+03
   5.3430329e+03
   5.3433051e+03
   5.3435982e+03
   5.3438453e+03
   5.3441426e+03
   5.3444022e+03
   5.3446702e+03
   5.3449633e+03
   5.3453025e+03
   5.3455454e+03
   5.3458762e+03
   5.3461358e+03
   5.3464164e+03
   5.3467639e+03
   5.3470487e+03
   5.3473293e+03
   5.3476601e+03
   5.3479825e+03
   5.3483008e+03
   5.3486316e+03
   5.3489540e+03
   5.3492011e+03
   5.3494481e+03
   5.3497413e+03
   5.3500009e+03
   5.3502312e+03
   5.3504657e+03
   5.3507128e+03
   5.3509808e+03
   5.3512823e+03
   5.3515838e+03
   5.3518518e+03
   5.3521114e+03
   5.3524213e+03
   5.3526893e+03
   5.3529279e+03
   5.3532336e+03
   5.3535477e+03
   5.3538827e+03
   5.3542219e+03
   5.3545485e+03
   5.3548835e+03
   5.3552018e+03
   5.3555451e+03
   5.3558424e+03
   5.3561816e+03
   5.3565124e+03
   5.3568349e+03
   5.3571448e+03
   5.3574672e+03
   5.3578231e+03
   5.3581539e+03
   5.3584931e+03
   5.3588030e+03
   5.3591296e+03
   5.3594228e+03
   5.3597201e+03
   5.3620902e+03
   5.3623959e+03
   5.3626597e+03
   5.3629193e+03
   5.3631999e+03
   5.3634846e+03
   5.3637443e+03
   5.3640458e+03
   5.9274009e+03
   5.9277024e+03
   5.9279746e+03
   5.9282845e+03
   5.9285316e+03
   5.9288247e+03
   5.9291053e+03
   5.9293900e+03
   5.9296706e+03
   5.9299218e+03
   5.9301689e+03
   5.9304159e+03
   5.9306714e+03
   5.9309143e+03
   5.9311613e+03
   5.9313916e+03
   5.9316429e+03
   5.9319318e+03
   5.9321914e+03
   5.9324469e+03
   5.9327819e+03
   5.9330248e+03
   5.9332760e+03
   5.9335356e+03
   5.9337827e+03
   5.9340256e+03
   5.9342643e+03
   5.9345197e+03
   5.9348296e+03
   5.9350724e+03
   5.9353823e+03
   5.9356713e+03
   5.9359728e+03
   5.9362575e+03
   5.9365674e+03
   5.9368814e+03
   5.9371788e+03
   5.9374384e+03
   5.9376938e+03
   5.9379158e+03
   5.9381377e+03
   5.9383889e+03
   5.9386779e+03
   5.9389459e+03
   5.9391971e+03
   5.9394609e+03
   5.9397248e+03
   5.9400053e+03
   5.9402943e+03
   5.9405916e+03
   5.9408931e+03
   5.9412197e+03
   5.9415128e+03
   5.9418227e+03
   5.9420907e+03
   5.9424131e+03
   5.9427230e+03
   5.9429994e+03
   5.9433051e+03
   5.9436317e+03
   5.9439248e+03
   5.9442682e+03
   5.9445864e+03
   5.9448838e+03
   5.9451894e+03
   5.9454784e+03
   5.9457338e+03
   5.9460604e+03
   5.9463159e+03
   5.9465881e+03
   5.9468477e+03
   5.9471534e+03
   5.9474298e+03
   5.9476936e+03
   5.9479658e+03
   5.9505829e+03
   5.9509891e+03
   5.9515503e+03
   5.9519355e+03
   5.9521993e+03
   5.9525134e+03
   5.9528442e+03
   5.9532001e+03
   5.9535309e+03
   5.9537822e+03
   5.9540334e+03
   5.9542889e+03
   5.9545988e+03
   6.4151006e+03
   6.4153393e+03
   6.4155738e+03
   6.4158753e+03
   6.4161684e+03
   6.4164280e+03
   6.4167002e+03
   6.4170184e+03
   6.4172655e+03
   6.4175293e+03
   6.4178015e+03
   6.4180737e+03
   6.4183375e+03
   6.4186055e+03
   6.4188819e+03
   6.4191289e+03
   6.4194221e+03
   6.4196733e+03
   6.4199874e+03
   6.4202219e+03
   6.4204983e+03
   6.4207328e+03
   6.4210510e+03
   6.4213274e+03
   6.4215912e+03
   6.4218634e+03
   6.4221104e+03
   6.4223868e+03
   6.4226967e+03
   6.4229814e+03
   6.4232327e+03
   6.4234798e+03
   6.4237101e+03
   6.4239488e+03
   6.4242293e+03
   6.4244764e+03
   6.4247234e+03
   6.4249747e+03
   6.4252259e+03
   6.4254814e+03
   6.4257829e+03
   6.4260551e+03
   6.4263231e+03
   6.4266329e+03
   6.4268842e+03
   6.4271689e+03
   6.4274746e+03
   6.4277887e+03
   6.4280567e+03
   6.4283121e+03
   6.4285885e+03
   6.4288565e+03
   6.4291748e+03
   6.4295014e+03
   6.4297610e+03
   6.4300751e+03
   6.4303221e+03
   6.4305943e+03
   6.4308874e+03
   6.4312141e+03
   6.4314988e+03
   6.4317459e+03
   6.4320474e+03
   6.4323196e+03
   6.4325918e+03
   6.4328723e+03
   6.4331361e+03
   6.4333958e+03
   6.4336805e+03
   6.4339611e+03
   6.4342165e+03
   6.4345557e+03
   6.4348279e+03
   6.4351545e+03
   6.4354141e+03
   6.4356947e+03
   6.8554773e+03
   6.8556992e+03
   6.8559086e+03
   6.8561724e+03
   6.8564320e+03
   6.8567168e+03
   6.8569848e+03
   6.8572737e+03
   6.8575459e+03
   6.8577762e+03
   6.8580233e+03
   6.8582745e+03
   6.8585383e+03
   6.8587728e+03
   6.8590869e+03
   6.8593549e+03
   6.8596103e+03
   6.8598783e+03
   6.8601128e+03
   6.8603766e+03
   6.8606363e+03
   6.8608624e+03
   6.8611388e+03
   6.8613984e+03
   6.8616329e+03
   6.8619134e+03
   6.8621689e+03
   6.8624369e+03
   6.8627133e+03
   6.8630022e+03
   6.8633037e+03
   6.8635508e+03
   6.8637769e+03
   6.8640114e+03
   6.8642375e+03
   6.8644929e+03
   6.8647861e+03
   6.8650289e+03
   6.8653346e+03
   6.8656613e+03
   6.8659209e+03
   6.8661386e+03
   6.8663522e+03
   6.8665867e+03
   6.8668296e+03
   6.8670808e+03
   6.8674409e+03
   6.8677048e+03
   6.8679267e+03
   6.8681947e+03
   6.8684962e+03
   6.8687726e+03
   6.8690489e+03
   6.8693253e+03
   6.8696017e+03
   6.8698948e+03
   6.8701838e+03
   6.8704559e+03
   6.8707281e+03
   6.8710213e+03
   6.8713018e+03
   6.8715824e+03
   6.8718629e+03
   6.8721477e+03
   6.8724115e+03
   6.8727172e+03
   6.8730187e+03
   6.8733034e+03
   6.8736133e+03
   6.8738939e+03
   6.8741744e+03
   6.8744466e+03
   6.8747021e+03
   6.8749743e+03
   6.8752423e+03
   6.8755019e+03
   6.8757699e+03
   6.8760295e+03
   6.8763059e+03
   6.8765906e+03
   6.8769047e+03
   6.8771936e+03
   6.8774868e+03
   6.8778092e+03
   6.8781023e+03
   6.8784164e+03
   6.8787263e+03
   6.8789775e+03
   6.8792497e+03
   6.8795344e+03
   6.8798066e+03
   6.8800914e+03
   6.8803678e+03
   6.8806399e+03
   6.8810001e+03
   6.8812764e+03
   6.8815779e+03
   7.2318354e+03
   7.2323966e+03
   7.2326478e+03
   7.2328865e+03
   7.2331294e+03
   7.2334225e+03
   7.2336989e+03
   7.2339962e+03
   7.2342474e+03
   7.2344987e+03
   7.2347499e+03
   7.2350096e+03
   7.2353027e+03
   7.2355414e+03
   7.2357884e+03
   7.2360523e+03
   7.2362993e+03
   7.2365715e+03
   7.2368311e+03
   7.2370866e+03
   7.2373546e+03
   7.2376477e+03
   7.2379283e+03
   7.2381711e+03
   7.2384266e+03
   7.2386904e+03
   7.2389249e+03
   7.2392599e+03
   7.2395279e+03
   7.2398043e+03
   7.2400723e+03
   7.2403277e+03
   7.2406418e+03
   7.2408721e+03
   7.2411233e+03
   7.2413662e+03
   7.2416635e+03
   7.2419357e+03
   7.2421953e+03
   7.2425094e+03
   7.2428360e+03
   7.2431291e+03
   7.2434558e+03
   7.2437614e+03
   7.2440504e+03
   7.2443058e+03
   7.2445989e+03
   7.2448586e+03
   7.2451014e+03
   7.2453485e+03
   7.2457128e+03
   7.2459473e+03
   7.2461609e+03
   7.2463870e+03
   7.2466215e+03
   7.2468267e+03
   7.2470905e+03
   7.2473753e+03
   7.2476433e+03
   7.2479699e+03
   7.2482379e+03
   7.2485143e+03
   7.2487697e+03
   7.2490419e+03
   7.2492973e+03
   7.2495611e+03
   7.2498291e+03
   7.2500888e+03
   7.2503651e+03
   7.2506164e+03
   7.2509472e+03
   7.2513115e+03
   7.2516046e+03
   7.2518852e+03
   7.2521406e+03
   7.2524254e+03
   7.2527269e+03
   7.2530033e+03
   7.2532671e+03
   7.2535602e+03
   7.2538408e+03
   7.2541171e+03
   7.2544103e+03
   7.6598021e+03
   7.6600408e+03
   7.6602753e+03
   7.6605140e+03
   7.6608239e+03
   7.6610793e+03
   7.6613473e+03
   7.6616488e+03
   7.6618959e+03
   7.6621429e+03
   7.6624026e+03
   7.6626580e+03
   7.6629134e+03
   7.6631856e+03
   7.6634829e+03
   7.6637174e+03
   7.6639310e+03
   7.6641739e+03
   7.6644503e+03
   7.6647476e+03
   7.6649946e+03
   7.6652668e+03
   7.6655599e+03
   7.6658070e+03
   7.6660624e+03
   7.6663053e+03
   7.6666068e+03
   7.6669125e+03
   7.6672098e+03
   7.6674653e+03
   7.6677793e+03
   7.6680641e+03
   7.6683069e+03
   7.6685666e+03
   7.6688011e+03
   7.6690398e+03
   7.6692659e+03
   7.6695381e+03
   7.6697893e+03
   7.6700238e+03
   7.6702876e+03
   7.6705012e+03
   7.6707357e+03
   7.6709828e+03
   7.6712759e+03
   7.6715481e+03
   7.6718328e+03
   7.6721218e+03
   7.6724191e+03
   7.6726996e+03
   7.6729760e+03
   7.6732733e+03
   7.6735455e+03
   7.6738135e+03
   7.6740731e+03
   7.6743453e+03
   7.6746008e+03
   7.6748729e+03
   7.6751326e+03
   7.6754215e+03
   7.6756853e+03
   7.6759491e+03
   7.6762255e+03
   7.6764768e+03
   7.6767489e+03
   7.6770002e+03
   7.6772766e+03
   7.6775781e+03
   7.6778168e+03
   7.6780680e+03
   7.6783653e+03
   7.6786417e+03
   7.6789013e+03
   7.6791609e+03
   7.6793871e+03
   7.6796718e+03
   7.6800613e+03
   7.6803586e+03
   7.6806014e+03
   7.6808150e+03
   7.6810411e+03
   7.6813091e+03
   7.6815185e+03
   7.6817698e+03
   7.6820001e+03
   7.6822471e+03
   7.6825361e+03
   7.6828418e+03
   7.6831307e+03
   7.6834615e+03
   7.6837798e+03
   7.6840352e+03
   7.6842948e+03
   7.6846382e+03
   7.6849104e+03
   7.6852203e+03
   7.6855008e+03
   7.6857646e+03
   7.6860368e+03
   7.6863969e+03
   7.6866608e+03
   7.6869329e+03
   7.6872219e+03
   7.6875150e+03
   7.6887419e+03
   7.6890979e+03
   7.6895041e+03
   7.6897763e+03
   7.6900694e+03
   7.6904295e+03
   7.6907310e+03
   7.6910199e+03
   7.6913759e+03
   7.6916355e+03
   7.6919203e+03
   7.6921883e+03
   7.6925233e+03
   7.6928624e+03
   7.6931430e+03
   7.6935366e+03
   7.6939470e+03
   7.6942192e+03
   7.6944998e+03
   7.6947887e+03
   7.6951739e+03
   7.6954838e+03
   7.6957811e+03
   7.6960408e+03
   7.6963925e+03
   7.6966898e+03
   7.6969997e+03
   7.6972719e+03
   8.1449893e+03
   8.1455294e+03
   8.1458268e+03
   8.1460696e+03
   8.1463293e+03
   8.1465931e+03
   8.1468988e+03
   8.1471961e+03
   8.1475143e+03
   8.1478368e+03
   8.1481550e+03
   8.1484481e+03
   8.1487036e+03
   8.1489632e+03
   8.1492144e+03
   8.1494573e+03
   8.1497337e+03
   8.1499891e+03
   8.1502194e+03
   8.1505251e+03
   8.1507638e+03
   8.1510193e+03
   8.1512747e+03
   8.1515385e+03
   8.1518358e+03
   8.1520913e+03
   8.1523593e+03
   8.1526901e+03
   8.1529497e+03
   8.1532386e+03
   8.1535527e+03
   8.1538081e+03
   8.1540845e+03
   8.1543651e+03
   8.1546708e+03
   8.1549597e+03
   8.1552151e+03
   8.1554454e+03
   8.1556883e+03
   8.1559396e+03
   8.1561950e+03
   8.1564630e+03
   8.1567184e+03
   8.1569697e+03
   8.1572293e+03
   8.1574764e+03
   8.1577444e+03
   8.1580082e+03
   8.1582720e+03
   8.1585316e+03
   8.1587954e+03
   8.1590718e+03
   8.1593566e+03
   8.1596706e+03
   8.1599554e+03
   8.1602736e+03
   8.1605249e+03
   8.1607552e+03
   8.1610818e+03
   8.1613414e+03
   8.1616053e+03
   8.1618816e+03
   8.1621413e+03
   8.1624218e+03
   8.1626731e+03
   8.1629536e+03
   8.1632384e+03
   8.1635106e+03
   8.1637953e+03
   8.1640884e+03
   8.1643774e+03
   8.1646747e+03
   8.1649636e+03
   8.1652023e+03
   8.1654829e+03
   8.1658430e+03
   8.1660817e+03
   8.1663874e+03
   8.1666638e+03
   8.1670155e+03
   8.1673421e+03
   8.1676143e+03
   8.1679451e+03
   8.1681964e+03
   8.1684769e+03
   8.1687952e+03
   8.1690925e+03
   8.1693521e+03
   8.1696243e+03
   8.1699509e+03
   8.1702357e+03
   8.1705246e+03
   8.1709601e+03
   8.1712114e+03
   8.5966680e+03
   8.5969402e+03
   8.5972124e+03
   8.5974427e+03
   8.5976856e+03
   8.5979368e+03
   8.5982006e+03
   8.5984561e+03
   8.5987283e+03
   8.5990046e+03
   8.5992726e+03
   8.5995490e+03
   8.5998044e+03
   8.6000641e+03
   8.6003279e+03
   8.6005833e+03
   8.6008136e+03
   8.6010774e+03
   8.6013873e+03
   8.6016721e+03
   8.6019652e+03
   8.6022164e+03
   8.6024635e+03
   8.6027022e+03
   8.6029869e+03
   8.6032759e+03
   8.6035313e+03
   8.6037993e+03
   8.6040548e+03
   8.6043102e+03
   8.6045908e+03
   8.6048923e+03
   8.6051309e+03
   8.6054576e+03
   8.6057172e+03
   8.6059433e+03
   8.6061904e+03
   8.6064416e+03
   8.6066929e+03
   8.6069399e+03
   8.6071786e+03
   8.6074466e+03
   8.6076769e+03
   8.6079743e+03
   8.6082925e+03
   8.6085856e+03
   8.6088955e+03
   8.6091635e+03
   8.6094776e+03
   8.6097498e+03
   8.6100136e+03
   8.6102648e+03
   8.6105663e+03
   8.6108929e+03
   8.6111651e+03
   8.6114373e+03
   8.6116969e+03
   8.6119733e+03
   8.6122288e+03
   8.6124968e+03
   8.6128024e+03
   8.6130830e+03
   8.6134096e+03
   8.6136944e+03
   8.6139498e+03
   8.6142178e+03
   8.6145277e+03
   8.6147915e+03
   8.6151139e+03
   8.6153778e+03
   8.6156918e+03
   8.6159724e+03
   8.6163325e+03
   8.6165796e+03
   8.6168601e+03
   8.6171072e+03
   8.6173584e+03
   8.6177437e+03
   8.6180284e+03
   8.6183341e+03
   9.0486776e+03
   9.0489288e+03
   9.0492010e+03
   9.0494690e+03
   9.0497035e+03
   9.0499631e+03
   9.0502269e+03
   9.0505284e+03
   9.0507964e+03
   9.0510686e+03
   9.0513241e+03
   9.0515753e+03
   9.0518475e+03
   9.0521113e+03
   9.0523835e+03
   9.0526348e+03
   9.0528902e+03
   9.0531540e+03
   9.0534346e+03
   9.0536900e+03
   9.0539413e+03
   9.0542218e+03
   9.0544731e+03
   9.0547536e+03
   9.0550133e+03
   9.0552980e+03
   9.0555911e+03
   9.0558382e+03
   9.0560685e+03
   9.0563156e+03
   9.0566296e+03
   9.0568599e+03
   9.0570986e+03
   9.0573583e+03
   9.0576179e+03
   9.0578943e+03
   9.0581706e+03
   9.0584428e+03
   9.0586983e+03
   9.0589495e+03
   9.0592091e+03
   9.0595064e+03
   9.0597828e+03
   9.0600341e+03
   9.0603063e+03
   9.0605575e+03
   9.0608590e+03
   9.0611103e+03
   9.0613615e+03
   9.0616169e+03
   9.0619226e+03
   9.0621990e+03
   9.0624503e+03
   9.0626973e+03
   9.0629486e+03
   9.0631831e+03
   9.0634594e+03
   9.0637358e+03
   9.0639996e+03
   9.0642802e+03
   9.0645440e+03
   9.0647994e+03
   9.0650926e+03
   9.0653689e+03
   9.0656872e+03
   9.0659343e+03
   9.0662190e+03
   9.0664912e+03
   9.0667592e+03
   9.0670063e+03
   9.0673287e+03
   9.0675967e+03
   9.0678689e+03
   9.0681955e+03
   9.0684761e+03
   9.0687441e+03
   9.0690414e+03
   9.0693178e+03
   9.0696486e+03
   9.0699124e+03
   9.0702139e+03
   9.0705489e+03
   9.0708001e+03
   9.0711854e+03
   9.0716376e+03
   9.0720354e+03
   9.0724081e+03
   9.0727724e+03
   9.0731703e+03
   9.0735597e+03
   9.0738863e+03
   9.0743009e+03
   9.0746149e+03
   9.0749793e+03
   9.0752849e+03
   9.0756367e+03
   9.0760554e+03
   9.0764281e+03
   9.0768050e+03
   9.0771861e+03
   9.0774666e+03
   9.0778728e+03
   9.5214254e+03
   9.5216724e+03
   9.5219321e+03
   9.5222043e+03
   9.5224681e+03
   9.5227779e+03
   9.5230292e+03
   9.5232888e+03
   9.5235401e+03
   9.5238206e+03
   9.5240803e+03
   9.5243148e+03
   9.5245576e+03
   9.5248340e+03
   9.5250811e+03
   9.5253700e+03
   9.5256045e+03
   9.5258725e+03
   9.5261321e+03
   9.5263918e+03
   9.5266263e+03
   9.5268943e+03
   9.5271539e+03
   9.5274009e+03
   9.5276648e+03
   9.5279328e+03
   9.5282301e+03
   9.5285023e+03
   9.5287577e+03
   9.5290341e+03
   9.5292853e+03
   9.5295910e+03
   9.5298213e+03
   9.5300684e+03
   9.5303071e+03
   9.5305583e+03
   9.5308012e+03
   9.5310483e+03
   9.5312911e+03
   9.5315382e+03
   9.5318355e+03
   9.5320909e+03
   9.5323213e+03
   9.5325893e+03
   9.5328531e+03
   9.5331043e+03
   9.5333639e+03
   9.5336110e+03
   9.5338790e+03
   9.5341344e+03
   9.5344150e+03
   9.5346788e+03
   9.5349301e+03
   9.5351981e+03
   9.5354577e+03
   9.5357215e+03
   9.5359686e+03
   9.5362408e+03
   9.5365758e+03
   9.5368479e+03
   9.5371118e+03
   9.5373798e+03
   9.5376896e+03
   9.5379702e+03
   9.5382424e+03
   9.5385020e+03
   9.5388035e+03
   9.5390841e+03
   9.5393437e+03
   9.5396033e+03
   9.5398629e+03
   9.5401728e+03
   9.5404031e+03
   9.5406669e+03
   9.5409768e+03
   9.5412532e+03
   9.5416175e+03
   9.5419106e+03
   9.5421661e+03
   9.5424257e+03
   9.5427021e+03
   9.5429575e+03
   9.5432883e+03
   9.5445236e+03
   9.5448168e+03
   9.5450806e+03
   9.5453904e+03
   9.5456459e+03
   9.5459013e+03
   9.5461484e+03
   9.5464834e+03
   9.5468058e+03
   9.5471576e+03
   9.5473963e+03
   1.0014355e+04
   1.0014602e+04
   1.0014854e+04
   1.0015117e+04
   1.0015381e+04
   1.0015645e+04
   1.0015909e+04
   1.0016135e+04
   1.0016411e+04
   1.0016675e+04
   1.0016947e+04
   1.0017240e+04
   1.0017496e+04
   1.0017751e+04
   1.0018011e+04
   1.0018262e+04
   1.0018513e+04
   1.0018827e+04
   1.0019049e+04
   1.0019347e+04
   1.0019631e+04
   1.0019895e+04
   1.0020159e+04
   1.0020419e+04
   1.0020666e+04
   1.0020909e+04
   1.0021206e+04
   1.0021440e+04
   1.0021738e+04
   1.0022002e+04
   1.0022240e+04
   1.0022492e+04
   1.0022726e+04
   1.0022977e+04
   1.0023224e+04
   1.0023467e+04
   1.0023748e+04
   1.0024020e+04
   1.0024275e+04
   1.0024510e+04
   1.0024761e+04
   1.0025017e+04
   1.0025301e+04
   1.0025599e+04
   1.0025850e+04
   1.0026101e+04
   1.0026369e+04
   1.0026629e+04
   1.0026905e+04
   1.0027165e+04
   1.0027437e+04
   1.0027701e+04
   1.0027960e+04
   1.0028216e+04
   1.0028459e+04
   1.0028710e+04
   1.0028961e+04
   1.0029221e+04
   1.0029522e+04
   1.0029811e+04
   1.0030079e+04
   1.0030326e+04
   1.0030544e+04
   1.0030783e+04
   1.0031030e+04
   1.0031260e+04
   1.0031524e+04
   1.0031767e+04
   1.0032010e+04
   1.0032303e+04
   1.0032546e+04
   1.0032810e+04
   1.0033119e+04
   1.0033362e+04
   1.0033626e+04
   1.0033957e+04
   1.0034246e+04
   1.0034526e+04
   1.0034824e+04
   1.0035100e+04
   1.0035364e+04
   1.0035640e+04
   1.0036026e+04
   1.0036356e+04
   1.0036712e+04
   1.0431956e+04
   1.0432320e+04
   1.0432551e+04
   1.0432785e+04
   1.0433020e+04
   1.0433250e+04
   1.0433543e+04
   1.0433794e+04
   1.0434054e+04
   1.0434297e+04
   1.0434548e+04
   1.0434778e+04
   1.0435046e+04
   1.0435314e+04
   1.0435566e+04
   1.0435838e+04
   1.0436093e+04
   1.0436315e+04
   1.0436592e+04
   1.0436889e+04
   1.0437157e+04
   1.0437375e+04
   1.0437613e+04
   1.0437902e+04
   1.0438166e+04
   1.0438422e+04
   1.0438664e+04
   1.0438924e+04
   1.0439180e+04
   1.0439439e+04
   1.0439699e+04
   1.0440000e+04
   1.0440247e+04
   1.0440482e+04
   1.0440725e+04
   1.0440984e+04
   1.0441244e+04
   1.0441508e+04
   1.0441738e+04
   1.0441998e+04
   1.0442287e+04
   1.0442571e+04
   1.0442827e+04
   1.0443091e+04
   1.0443413e+04
   1.0443698e+04
   1.0443970e+04
   1.0444234e+04
   1.0444514e+04
   1.0444782e+04
   1.0445046e+04
   1.0445327e+04
   1.0445591e+04
   1.0445900e+04
   1.0446173e+04
   1.0446436e+04
   1.0446700e+04
   1.0446947e+04
   1.0447257e+04
   1.0447517e+04
   1.0447781e+04
   1.0448082e+04
   1.0448329e+04
   1.0448593e+04
   1.0448861e+04
   1.0449163e+04
   1.0449439e+04
   1.0449786e+04
   1.0450059e+04
   1.0450318e+04
   1.0450599e+04
   1.0450900e+04
   1.0451168e+04
   1.0451478e+04
   1.0451746e+04
   1.0452044e+04
   1.0452316e+04
   1.0452584e+04
   1.0452906e+04
   1.0453170e+04
   1.0453442e+04
   1.0453710e+04
   1.0454041e+04
   1.0454326e+04
   1.0454619e+04
   1.0454945e+04
   1.0455264e+04
   1.0455582e+04
   1.0455829e+04
   1.0456118e+04
   1.0456399e+04
   1.0456801e+04
   1.0458534e+04
   1.0459087e+04
   1.0459451e+04
   1.0459749e+04
   1.0460046e+04
   1.0460322e+04
   1.0460657e+04
   1.0460992e+04
   1.0461239e+04
   1.0461578e+04
   1.0461842e+04
   1.0462144e+04
   1.0462437e+04
   1.0462764e+04
   1.0463078e+04
   1.0463379e+04
   1.0463672e+04
   1.0463907e+04
   1.0464166e+04
   1.0464501e+04
   1.0464815e+04
   1.0465121e+04
   1.0465385e+04
   1.0465636e+04
   1.0465896e+04
   1.0466147e+04
   1.0466386e+04
   1.0466629e+04
   1.0466863e+04
   1.0467093e+04
   1.0467407e+04
   1.0467747e+04
   1.0468065e+04
   1.0468283e+04
   1.0468521e+04
   1.0468802e+04
   1.0469082e+04
   1.0469371e+04
   1.0469623e+04
   1.0469886e+04
   1.0470163e+04
   1.0470494e+04
   1.0470791e+04
   1.0471088e+04
   1.0471411e+04
   1.0471733e+04
   1.0472068e+04
   1.0472361e+04
   1.0472663e+04
   1.0472977e+04
   1.0473308e+04
   1.0473638e+04
   1.0474015e+04
   1.0474442e+04
   1.0474966e+04
   1.0475242e+04
   1.0475581e+04
   1.0475912e+04
   1.0476251e+04
   1.0880352e+04
   1.0880595e+04
   1.0880896e+04
   1.0881173e+04
   1.0881436e+04
   1.0881671e+04
   1.0881981e+04
   1.0882236e+04
   1.0882500e+04
   1.0882751e+04
   1.0883011e+04
   1.0883350e+04
   1.0883589e+04
   1.0883857e+04
   1.0884158e+04
   1.0884410e+04
   1.0884673e+04
   1.0884929e+04
   1.0885197e+04
   1.0885465e+04
   1.0885745e+04
   1.0886018e+04
   1.0886273e+04
   1.0886533e+04
   1.0886809e+04
   1.0887060e+04
   1.0887324e+04
   1.0887617e+04
   1.0887856e+04
   1.0888107e+04
   1.0888367e+04
   1.0888635e+04
   1.0888882e+04
   1.0889129e+04
   1.0889347e+04
   1.0889598e+04
   1.0889920e+04
   1.0890163e+04
   1.0890440e+04
   1.0890712e+04
   1.0891005e+04
   1.0891294e+04
   1.0891545e+04
   1.0891847e+04
   1.0892102e+04
   1.0892345e+04
   1.0892596e+04
   1.0892856e+04
   1.0893132e+04
   1.0893459e+04
   1.0893718e+04
   1.0893982e+04
   1.0894229e+04
   1.0894506e+04
   1.0894820e+04
   1.0895067e+04
   1.0895347e+04
   1.0895666e+04
   1.0895917e+04
   1.0896181e+04
   1.0896499e+04
   1.0896763e+04
   1.0897010e+04
   1.0897332e+04
   1.0897625e+04
   1.0897868e+04
   1.0898136e+04
   1.0898454e+04
   1.0898722e+04
   1.0898986e+04
   1.0899250e+04
   1.0899522e+04
   1.0899786e+04
   1.0900067e+04
   1.0900360e+04
   1.0900624e+04
   1.0900896e+04
   1.0901256e+04
   1.0901515e+04
   1.0901742e+04
   1.0902010e+04
   1.0902257e+04
   1.0902512e+04
   1.0902776e+04
   1.0903086e+04
   1.0903350e+04
   1.0903664e+04
   1.0903969e+04
   1.0904242e+04
   1.0904551e+04
   1.0904811e+04
   1.0905133e+04
   1.0905393e+04
   1.0905644e+04
   1.0905917e+04
   1.0906210e+04
   1.0906612e+04
   1.0906888e+04
   1.0907190e+04
   1.0907466e+04
   1.0907797e+04
   1.0908115e+04
   1.0908483e+04
   1.0908885e+04
   1.0909246e+04
   1.0909526e+04
   1.0909840e+04
   1.0910163e+04
   1.0910607e+04
   1.0911009e+04
   1.1628196e+04
   1.1628434e+04
   1.1628681e+04
   1.1628962e+04
   1.1629205e+04
   1.1629465e+04
   1.1629762e+04
   1.1630021e+04
   1.1630248e+04
   1.1630474e+04
   1.1630696e+04
   1.1630909e+04
   1.1631181e+04
   1.1631399e+04
   1.1631596e+04
   1.1631843e+04
   1.1632094e+04
   1.1632379e+04
   1.1632634e+04
   1.1632852e+04
   1.1633062e+04
   1.1633288e+04
   1.1633543e+04
   1.1633803e+04
   1.1634071e+04
   1.1634305e+04
   1.1634561e+04
   1.1634778e+04
   1.1634988e+04
   1.1635222e+04
   1.1635444e+04
   1.1635662e+04
   1.1635888e+04
   1.1636181e+04
   1.1636479e+04
   1.1636726e+04
   1.1636969e+04
   1.1637262e+04
   1.1637484e+04
   1.1637689e+04
   1.1637923e+04
   1.1638195e+04
   1.1638434e+04
   1.1638681e+04
   1.1638983e+04
   1.1639293e+04
   1.1639548e+04
   1.1639791e+04
   1.1640097e+04
   1.1640365e+04
   1.1640633e+04
   1.1640913e+04
   1.1641173e+04
   1.1641411e+04
   1.1641654e+04
   1.1641876e+04
   1.1642144e+04
   1.1642454e+04
   1.1642693e+04
   1.1642940e+04
   1.1643174e+04
   1.1643413e+04
   1.1643694e+04
   1.1643974e+04
   1.1644221e+04
   1.1644519e+04
   1.1644753e+04
   1.1644975e+04
   1.1645230e+04
   1.1645448e+04
   1.1645679e+04
   1.1645913e+04
   1.1646223e+04
   1.1646470e+04
   1.1646780e+04
   1.1647023e+04
   1.1647333e+04
   1.1647613e+04
   1.1647848e+04
   1.1648095e+04
   1.1648421e+04
   1.1648668e+04
   1.1648924e+04
   1.1649200e+04
   1.1649514e+04
   1.1649845e+04
   1.1650126e+04
   1.1650385e+04
   1.1650616e+04
   1.1650888e+04
   1.1651126e+04
   1.1651457e+04
   1.1651742e+04
   1.1652048e+04
   1.1652328e+04
   1.1652571e+04
   1.1652848e+04
   1.1653162e+04
   1.1653492e+04
   1.1653727e+04
   1.1654007e+04
   1.1654284e+04
   1.1654623e+04
   1.1654858e+04
   1.1655146e+04
   1.1655456e+04
   1.1655741e+04
   1.1656017e+04
   1.1656361e+04
   1.1656692e+04
   1.1656981e+04
   1.1657244e+04
   1.1657525e+04
   1.1657797e+04
   1.1658141e+04
   1.1658400e+04
   1.1658643e+04
   1.1658890e+04
   1.1659133e+04
   1.1659418e+04
   1.1659778e+04
   1.1660042e+04
   1.1660360e+04
   1.1660670e+04
   1.1660913e+04
   1.1661143e+04
   1.1661491e+04
   1.1661746e+04
   1.1662006e+04
   1.1662341e+04
   1.1662638e+04
   1.1662990e+04
   1.1663270e+04
   1.1663572e+04
   1.1663882e+04
   1.1664129e+04
   1.1664401e+04
   1.1664744e+04
   1.1665037e+04
   1.1665335e+04
   1.1665682e+04
   1.1665992e+04
   1.1666319e+04
   1.1666700e+04
   1.1666993e+04
   1.1667278e+04
   1.1667659e+04
   1.1667981e+04
   1.1668278e+04
   1.1668559e+04
   1.1668915e+04
   1.1669225e+04
   1.1669551e+04
   1.1669870e+04
   1.1670167e+04
   1.1670548e+04
   1.1670871e+04
   1.1671226e+04
   1.1671528e+04
   1.1671871e+04
   1.1672156e+04
   1.1672512e+04
   1.1672809e+04
   1.1673098e+04
   1.1673417e+04
   1.1673768e+04
   1.1674053e+04
   1.1674371e+04
   1.1674690e+04
   1.1674962e+04
   1.1675284e+04
   1.1675611e+04
   1.1675887e+04
   1.1676289e+04
   1.1676540e+04
   1.1676821e+04
   1.1677139e+04
   1.1677457e+04
   1.1677725e+04
   1.1677998e+04
   1.1678245e+04
   1.1678555e+04
   1.1678902e+04
   1.1679170e+04
   1.1679430e+04
   1.1679740e+04
   1.1680091e+04
   1.1680422e+04
   1.1680774e+04
   1.1681055e+04
   1.1681331e+04
   1.1681611e+04
   1.1681934e+04
   1.1682302e+04
   1.1682549e+04
   1.1682830e+04
   1.1683106e+04
   1.1683467e+04
   1.1683810e+04
   1.1684128e+04
   1.1684367e+04
   1.1684618e+04
   1.1684924e+04
   1.1685179e+04
   1.1685493e+04
   1.1685749e+04
   1.1686050e+04
   1.1686339e+04
   1.1686653e+04
   1.1686946e+04
   1.1687219e+04
   1.1687520e+04
   1.1687813e+04
   1.1688173e+04
   1.1688517e+04
   1.1688780e+04
   1.1689124e+04
   1.1689392e+04
   1.1689685e+04
   1.1689957e+04
   1.1690317e+04
   1.1690615e+04
   1.1690912e+04
   1.1691201e+04
   1.1691477e+04
   1.1691808e+04
   1.1692126e+04
   1.1692428e+04
   1.1692675e+04
   1.1692997e+04
   1.1693236e+04
   1.1693550e+04
   1.1693805e+04
   1.1694178e+04
   1.1694505e+04
   1.1694857e+04
   1.1695204e+04
   1.1695476e+04
   1.1695811e+04
   1.1696171e+04
   1.1696469e+04
   1.1696783e+04
   1.1697135e+04
   1.1697465e+04
   1.1697721e+04
   1.1698001e+04
   1.1698353e+04
   1.1698726e+04
   1.1699048e+04
   1.1699316e+04
   1.1699567e+04
   1.1699940e+04
   1.1700237e+04
   1.1700547e+04
   1.1700849e+04
   1.1701134e+04
   1.1701439e+04
   1.1701762e+04
   1.1702051e+04
   1.1702323e+04
   1.1702570e+04
   1.1702867e+04
   1.1703110e+04
   1.1703403e+04
   1.1703646e+04
   1.1703897e+04
   1.1704153e+04
   1.1704408e+04
   1.1704651e+04
   1.1704932e+04
   1.1705137e+04
   1.1705376e+04
   1.1705648e+04
   1.1705891e+04
   1.1706121e+04
   1.1706376e+04
   1.1706632e+04
   1.1706891e+04
   1.1707159e+04
   1.1707432e+04
   1.1707725e+04
   1.1707972e+04
   1.1708265e+04
   1.1708520e+04
   1.1708784e+04
   1.1709102e+04
   1.1709483e+04
   1.1709839e+04
   1.1710141e+04
   1.1710438e+04
   1.1710706e+04
   1.1710974e+04
   1.1711313e+04
   1.1711581e+04
   1.1711879e+04
   1.1712184e+04
   1.1712440e+04
   1.1712787e+04
   1.1713060e+04
   1.1713344e+04
   1.1713621e+04
   1.1713952e+04
   1.1714274e+04
   1.1714567e+04
   1.1714831e+04
   1.1715124e+04
   1.1715400e+04
   1.1715790e+04
   1.1716033e+04
   1.1716334e+04
   1.1716585e+04
   1.1716937e+04
   1.1717285e+04
   1.1717570e+04
   1.1717821e+04
   1.1718147e+04
   1.1718403e+04
   1.1718713e+04
   1.1719052e+04
   1.1719374e+04
   1.1719672e+04
   1.1719948e+04
   1.1720245e+04
   1.1720543e+04
   1.1720873e+04
   1.1721179e+04
   1.1721502e+04
   1.1721795e+04
   1.1722088e+04
   1.1722410e+04
   1.1722699e+04
   1.1723055e+04
   1.1723361e+04
   1.1723700e+04
   1.1724022e+04
   1.1724341e+04
   1.1724676e+04
   1.1724981e+04
   1.1725283e+04
   1.1725660e+04
   1.1726032e+04
   1.1726334e+04
   1.1726619e+04
   1.1726929e+04
   1.1727238e+04
   1.1727519e+04
   1.1727825e+04
   1.1728139e+04
   1.1728499e+04
   1.1728754e+04
   1.1729068e+04
   1.1729395e+04
   1.1729726e+04
   1.1730036e+04
   1.1730279e+04
   1.1730605e+04
   1.1730953e+04
   1.1731246e+04
   1.1731589e+04
   1.1731841e+04
   1.1732138e+04
   1.1732469e+04
   1.1732808e+04
   1.1733034e+04
   1.1733273e+04
   1.1733608e+04
   1.1733851e+04
   1.1734160e+04
   1.1734458e+04
   1.1734717e+04
   1.1735057e+04
   1.1735429e+04
   1.1735777e+04
   1.1736116e+04
   1.1736459e+04
   1.1736752e+04
   1.1737067e+04
   1.1737397e+04
   1.1737711e+04
   1.1738088e+04
   1.1738335e+04
   1.1738645e+04
   1.1738993e+04
   1.1739319e+04
   1.1739633e+04
   1.1739889e+04
   1.1740245e+04
   1.1740588e+04
   1.1740957e+04
   1.1741275e+04
   1.1741618e+04
   1.1741945e+04
   1.1742288e+04
   1.1742615e+04
   1.1742858e+04
   1.1743210e+04
   1.1743532e+04
   1.1743854e+04
   1.1744206e+04
   1.1744520e+04
   1.1744826e+04
   1.1745140e+04
   1.1745475e+04
   1.1745848e+04
   1.1746166e+04
   1.1746472e+04
   1.1746819e+04
   1.1747163e+04
   1.1747472e+04
   1.1747812e+04
   1.1748138e+04
   1.1748431e+04
   1.1748758e+04
   1.1749118e+04
   1.1749357e+04
   1.1749713e+04
   1.1749943e+04
   1.1750194e+04
   1.1750471e+04
   1.1750726e+04
   1.1750936e+04
   1.1751174e+04
   1.1751425e+04
   1.1751643e+04
   1.1751878e+04
   1.1752150e+04
   1.1752397e+04
   1.1752673e+04
   1.1752933e+04
   1.1753167e+04
   1.1753389e+04
   1.1753628e+04
   1.1753871e+04
   1.1754135e+04
   1.1754382e+04
   1.1754621e+04
   1.1754847e+04
   1.1755094e+04
   1.1755328e+04
   1.1755596e+04
   1.1755822e+04
   1.1756095e+04
   1.1756329e+04
   1.1756572e+04
   1.1756832e+04
   1.1757062e+04
   1.1757326e+04
   1.1757543e+04
   1.1757795e+04
   1.1758038e+04
   1.1758280e+04
   1.1758515e+04
   1.1758766e+04
   1.1759097e+04
   1.1759348e+04
   1.1759604e+04
   1.1759872e+04
   1.1760106e+04
   1.1760370e+04
   1.1760634e+04
   1.1760881e+04
   1.1761136e+04
   1.1761404e+04
   1.1761639e+04
   1.1761898e+04
   1.1762166e+04
   1.1762401e+04
   1.1762686e+04
   1.1762979e+04
   1.1763251e+04
   1.1783364e+04
   1.1783615e+04
   1.1783837e+04
   1.1784067e+04
   1.1784302e+04
   1.1784523e+04
   1.1784762e+04
   1.1784972e+04
   1.1785235e+04
   1.1785470e+04
   1.1785683e+04
   1.1785897e+04
   1.1786115e+04
   1.1786345e+04
   1.1786563e+04
   1.1786789e+04
   1.1787007e+04
   1.1787229e+04
   1.1787471e+04
   1.1787698e+04
   1.1787936e+04
   1.1788158e+04
   1.1788389e+04
   1.1788627e+04
   1.1788849e+04
   1.1789079e+04
   1.1789314e+04
   1.1789536e+04
   1.1789762e+04
   1.1790009e+04
   1.1790285e+04
   1.1790524e+04
   1.1790742e+04
   1.1790981e+04
   1.1791228e+04
   1.1791525e+04
   1.1791843e+04
   1.1792090e+04
   1.1792358e+04
   1.1792656e+04
   1.1792928e+04
   1.1793187e+04
   1.1793447e+04
   1.1793732e+04
   1.1793983e+04
   1.1794268e+04
   1.1794594e+04
   1.1794841e+04
   1.1795097e+04
   1.1795382e+04
   1.1795666e+04
   1.1795934e+04
   1.1796223e+04
   1.1796554e+04
   1.1796877e+04
   1.1797140e+04
   1.1797421e+04
   1.1797756e+04
   1.1798041e+04
   1.1798325e+04
   1.1798610e+04
   1.1798945e+04
   1.1799209e+04
   1.1799502e+04
   1.1799787e+04
   1.1800059e+04
   1.1800373e+04
   1.1800662e+04
   1.1800947e+04
   1.1801206e+04
   1.1801500e+04
   1.1801763e+04
   1.1802098e+04
   1.1802366e+04
   1.1802680e+04
   1.1802961e+04
   1.1803233e+04
   1.1803510e+04
   1.1803786e+04
   1.1804104e+04
   1.1804393e+04
   1.1804661e+04
   1.1804958e+04
   1.1805218e+04
   1.1805494e+04
   1.1805788e+04
   1.1806030e+04
   1.1806315e+04
   1.1806629e+04
   1.1806897e+04
   1.1807236e+04
   1.1807513e+04
   1.1807844e+04
   1.1808216e+04
   1.1808518e+04
   1.1808836e+04
   1.1809188e+04
   1.1809506e+04
   1.1809845e+04
   1.1810159e+04
   1.1810478e+04
   1.1810775e+04
   1.1811160e+04
   1.1811550e+04
   1.1811839e+04
   1.1812174e+04
   1.1812509e+04
   1.1812760e+04
   1.1813112e+04
   1.1813463e+04
   1.1813769e+04
   1.1814091e+04
   1.1814385e+04
   1.1814703e+04
   1.1815029e+04
   1.1815343e+04
   1.1815662e+04
   1.1815955e+04
   1.1816277e+04
   1.1816608e+04
   1.1816931e+04
   1.1817257e+04
   1.1817584e+04
   1.1817919e+04
   1.1818245e+04
   1.1818589e+04
   1.1818915e+04
   1.1819250e+04
   1.1819602e+04
   1.1819954e+04
   1.1820343e+04
   1.1820666e+04
   1.1820997e+04
   1.1821357e+04
   1.1821688e+04
   1.1822006e+04
   1.1822324e+04
   1.1822676e+04
   1.1822994e+04
   1.1823342e+04
   1.1823664e+04
   1.1823991e+04
   1.1824338e+04
   1.1824652e+04
   1.1824920e+04
   1.1825264e+04
   1.1825574e+04
   1.1825917e+04
   1.1826256e+04
   1.1826604e+04
   1.1826951e+04
   1.1827211e+04
   1.1827470e+04
   1.1827814e+04
   1.1828099e+04
   1.1828346e+04
   1.1828614e+04
   1.1828865e+04
   1.1829166e+04
   1.1829426e+04
   1.1829652e+04
   1.1829908e+04
   1.1830171e+04
   1.1830406e+04
   1.1830678e+04
   1.1830925e+04
   1.1831151e+04
   1.1831407e+04
   1.1831654e+04
   1.1831918e+04
   1.1832165e+04
   1.1832428e+04
   1.1832759e+04
   1.1833119e+04
   1.1833429e+04
   1.1833760e+04
   1.1834095e+04
   1.1834413e+04
   1.1834753e+04
   1.1835104e+04
   1.1835418e+04
   1.1835758e+04
   1.1836088e+04
   1.1836407e+04
   1.1836712e+04
   1.1837051e+04
   1.1837382e+04
   1.1837688e+04
   1.1838044e+04
   1.1838362e+04
   1.1838676e+04
   1.1838986e+04
   1.1839317e+04
   1.1839690e+04
   1.1840025e+04
   1.1840368e+04
   1.1840602e+04
   1.1841067e+04
   1.1841398e+04
   1.1841762e+04
   1.1842093e+04
   1.1842420e+04
   1.1842759e+04
   1.1843081e+04
   1.1843383e+04
   1.1843739e+04
   1.1844103e+04
   1.1844447e+04
   1.1844782e+04
   1.1845142e+04
   1.1845485e+04
   1.1845816e+04
   1.1846138e+04
   1.1846469e+04
   1.1846817e+04
   1.1847085e+04
   1.1847411e+04
   1.1847738e+04
   1.1848019e+04
   1.1848274e+04
   1.1848550e+04
   1.1848802e+04
   1.1849044e+04
   1.1849304e+04
   1.1849589e+04
   1.1849832e+04
   1.1850116e+04
   1.1850359e+04
   1.1850627e+04
   1.1850879e+04
   1.1851126e+04
   1.1851377e+04
   1.1851611e+04
   1.1851888e+04
   1.1852106e+04
   1.1852340e+04
   1.1852604e+04
   1.1852863e+04
   1.1853094e+04
   1.1853379e+04
   1.1853613e+04
   1.1853885e+04
   1.1854136e+04
   1.1854409e+04
   1.1854719e+04
   1.1854957e+04
   1.1855229e+04
   1.1855489e+04
   1.1855795e+04
   1.1856113e+04
   1.1856423e+04
   1.1856687e+04
   1.1856984e+04
   1.1857227e+04
   1.1857512e+04
   1.1857759e+04
   1.1858031e+04
   1.1858274e+04
   1.1858512e+04
   1.1858785e+04
   1.1859015e+04
   1.1859308e+04
   1.1859555e+04
   1.1859815e+04
   1.1860074e+04
   1.1860317e+04
   1.1860556e+04
   1.1860790e+04
   1.1861092e+04
   1.1861347e+04
   1.1861594e+04
   1.1861846e+04
   1.1862093e+04
   1.1862348e+04
   1.1862587e+04
   1.1862846e+04
   1.1863110e+04
   1.1863374e+04
   1.1863621e+04
   1.1863910e+04
   1.1864145e+04
   1.1864383e+04
   1.1864664e+04
   1.1864936e+04
   1.1865221e+04
   1.1865640e+04
   1.1866012e+04
   1.1866494e+04
   1.1866825e+04
   1.1867076e+04
   1.1867377e+04
   1.1867629e+04
   1.1867871e+04
   1.1868139e+04
   1.1868395e+04
   1.1868667e+04
   1.1868910e+04
   1.1869182e+04
   1.1869446e+04
   1.1869706e+04
   1.1869961e+04
   1.1870355e+04
   1.1870819e+04
   1.1871142e+04
   1.1871485e+04
   1.1871753e+04
   1.1872113e+04
   1.1872494e+04
   1.1872809e+04
   1.1873139e+04
   1.1873407e+04
   1.1873680e+04
   1.1873998e+04
   1.1874366e+04
   1.1874752e+04
   1.1875057e+04
   1.1875384e+04
   1.1875660e+04
   1.1875916e+04
   1.1876209e+04
   1.1876468e+04
   1.1876808e+04
   1.1877176e+04
   1.1877507e+04
   1.1878085e+04
   1.1878558e+04
   1.1878876e+04
   1.1879241e+04
   1.1879550e+04
   1.1879848e+04
   1.1880191e+04
   1.1880501e+04
   1.1880853e+04
   1.1881230e+04
   1.1881648e+04
   1.1881975e+04
   1.1882251e+04
   1.1882561e+04
   1.1882888e+04
   1.1883114e+04
   1.1883428e+04
   1.1883717e+04
   1.1883981e+04
   1.1884299e+04
   1.1884621e+04
   1.1884977e+04
   1.1885266e+04
   1.1885610e+04
   1.1885932e+04
   1.1886250e+04
   1.1886598e+04
   1.1886895e+04
   1.1887247e+04
   1.1887532e+04
   1.1887837e+04
   1.1888160e+04
   1.1888491e+04
   1.1888809e+04
   1.1889131e+04
   1.1889408e+04
   1.1889693e+04
   1.1889977e+04
   1.1890270e+04
   1.1890593e+04
   1.1890915e+04
   1.1891250e+04
   1.1891585e+04
   1.1891916e+04
   1.1892230e+04
   1.1892574e+04
   1.1892900e+04
   1.1893206e+04
   1.1893562e+04
   1.1893880e+04
   1.1894207e+04
   1.1894517e+04
   1.1894843e+04
   1.1895153e+04
   1.1895467e+04
   1.1895802e+04
   1.1896120e+04
   1.1896422e+04
   1.1896757e+04
   1.1897067e+04
   1.1897398e+04
   1.1897720e+04
   1.1898026e+04
   1.1898352e+04
   1.1898671e+04
   1.1898997e+04
   1.1899336e+04
   1.1899659e+04
   1.1899969e+04
   1.1900291e+04
   1.1900601e+04
   1.1900944e+04
   1.1901275e+04
   1.1901585e+04
   1.1901920e+04
   1.1902234e+04
   1.1902565e+04
   1.1902900e+04
   1.1903206e+04
   1.1903608e+04
   1.1903934e+04
   1.1904290e+04
   1.1904608e+04
   1.1904922e+04
   1.1905241e+04
   1.1905555e+04
   1.1905886e+04
   1.1906246e+04
   1.1906535e+04
   1.1906861e+04
   1.1907192e+04
   1.1907515e+04
   1.1907841e+04
   1.1908185e+04
   1.1908536e+04
   1.1908875e+04
   1.1909227e+04
   1.1909587e+04
   1.1909910e+04
   1.1910249e+04
   1.1910647e+04
   1.1910990e+04
   1.1911313e+04
   1.1911685e+04
   1.1911999e+04
   1.1912372e+04
   1.1912711e+04
   1.1913084e+04
   1.1913419e+04
   1.1913687e+04
   1.1914014e+04
   1.1914323e+04
   1.1914604e+04
   1.1914876e+04
   1.1915199e+04
   1.1915471e+04
   1.1915806e+04
   1.1916187e+04
   1.1916505e+04
   1.1916815e+04
   1.1917150e+04
   1.1917431e+04
   1.1917761e+04
   1.1918050e+04
   1.1918327e+04
   1.1918595e+04
   1.1918892e+04
   1.1919198e+04
   1.1919487e+04
   1.1919796e+04
   1.1920119e+04
   1.1920437e+04
   1.1920701e+04
   1.1921007e+04
   1.1921270e+04
   1.1921626e+04
   1.1921987e+04
   1.1922305e+04
   1.1922598e+04
   1.1922916e+04
   1.1923234e+04
   1.1923553e+04
   1.1923821e+04
   1.1924160e+04
   1.1924482e+04
   1.1924847e+04
   1.1925173e+04
   1.1925500e+04
   1.1925810e+04
   1.1926157e+04
   1.1926471e+04
   1.1926815e+04
   1.1927146e+04
   1.1927485e+04
   1.1927807e+04
   1.1928142e+04
   1.1928544e+04
   1.1928896e+04
   1.1929260e+04
   1.1929587e+04
   1.1929934e+04
   1.1930253e+04
   1.1930588e+04
   1.1930935e+04
   1.1931270e+04
   1.1931614e+04
   1.1931965e+04
   1.1932317e+04
   1.1932648e+04
   1.1932966e+04
   1.1933297e+04
   1.1933703e+04
   1.1934009e+04
   1.1934340e+04
   1.1934666e+04
   1.1934997e+04
   1.1935349e+04
   1.1935696e+04
   1.1936044e+04
   1.1936400e+04
   1.1936718e+04
   1.1937082e+04
   1.1937426e+04
   1.1937757e+04
   1.1938100e+04
   1.1938448e+04
   1.1938778e+04
   1.1939097e+04
   1.1939436e+04
   1.1939783e+04
   1.1940156e+04
   1.1940470e+04
   1.1940793e+04
   1.1941149e+04
   1.1941458e+04
   1.1941785e+04
   1.1942133e+04
   1.1942493e+04
   1.1942840e+04
   1.1943163e+04
   1.1943514e+04
   1.1943879e+04
   1.1944243e+04
   1.1944599e+04
   1.1944951e+04
   1.1945319e+04
   1.1945679e+04
   1.1946044e+04
   1.1946379e+04
   1.1946710e+04
   1.1947078e+04
   1.1947467e+04
   1.1947832e+04
   1.1948200e+04
   1.1948556e+04
   1.1948904e+04
   1.1949260e+04
   1.1949620e+04
   1.1949955e+04
   1.1950315e+04
   1.1950646e+04
   1.1950985e+04
   1.1951345e+04
   1.1951722e+04
   1.1952023e+04
   1.1952283e+04
   1.1952597e+04
   1.1952823e+04
   1.1953083e+04
   1.1953326e+04
   1.1953577e+04
   1.1953841e+04
   1.1954080e+04
   1.1954377e+04
   1.1954636e+04
   1.1954888e+04
   1.1955114e+04
   1.1955357e+04
   1.1955621e+04
   1.1955872e+04
   1.1956136e+04
   1.1956341e+04
   1.1956605e+04
   1.1956827e+04
   1.1957086e+04
   1.1957321e+04
   1.1957564e+04
   1.1957806e+04
   1.1958041e+04
   1.1958284e+04
   1.1958531e+04
   1.1958761e+04
   1.1959021e+04
   1.1959272e+04
   1.1959519e+04
   1.1959770e+04
   1.1960013e+04
   1.1960260e+04
   1.1960495e+04
   1.1960746e+04
   1.1960981e+04
   1.1961257e+04
   1.1961491e+04
   1.1961747e+04
   1.1961990e+04
   1.1962228e+04
   1.1962480e+04
   1.1962752e+04
   1.1963007e+04
   1.1963254e+04
   1.1963514e+04
   1.1963740e+04
   1.1963975e+04
   1.1964180e+04
   1.1964418e+04
   1.1964649e+04
   1.1964896e+04
   1.1965151e+04
   1.1965390e+04
   1.1965641e+04
   1.1965964e+04
   1.1966215e+04
   1.1966479e+04
   1.1966730e+04
   1.1966973e+04
   1.1967232e+04
   1.1967559e+04
   1.1967902e+04
   1.1968250e+04
   1.1968602e+04
   1.1968924e+04
   1.1969284e+04
   1.1969707e+04
   1.1970059e+04
   1.1970402e+04
   1.1970742e+04
   1.1971081e+04
   1.1971441e+04
   1.1971780e+04
   1.1972140e+04
   1.1972488e+04
   1.1972823e+04
   1.1973175e+04
   1.1973535e+04
   1.1973874e+04
   1.1974226e+04
   1.1974569e+04
   1.1974896e+04
   1.1975243e+04
   1.1975591e+04
   1.1975947e+04
   1.1976257e+04
   1.1976575e+04
   1.1976906e+04
   1.1977253e+04
   1.1977580e+04
   1.1977923e+04
   1.1978241e+04
   1.1978602e+04
   1.1978920e+04
   1.1979297e+04
   1.1979627e+04
   1.1979967e+04
   1.1980297e+04
   1.1980628e+04
   1.1980947e+04
   1.1981269e+04
   1.1981596e+04
   1.1981935e+04
   1.1982261e+04
   1.1982592e+04
   1.1982931e+04
   1.1983258e+04
   1.1983606e+04
   1.1983932e+04
   1.1984288e+04
   1.1984602e+04
   1.1984946e+04
   1.1985293e+04
   1.1985657e+04
   1.1986005e+04
   1.1986340e+04
   1.1986692e+04
   1.1987031e+04
   1.1987404e+04
   1.1987730e+04
   1.1988053e+04
   1.1988417e+04
   1.1988777e+04
   1.1989091e+04
   1.1989355e+04
   1.1989698e+04
   1.1990071e+04
   1.1990423e+04
   1.1990787e+04
   1.1991160e+04
   1.2227350e+04
   1.2227614e+04
   1.2227886e+04
   1.2228129e+04
   1.2228405e+04
   1.2228681e+04
   1.2228945e+04
   1.2229226e+04
   1.2229548e+04
   1.2229787e+04
   1.2229996e+04
   1.2230306e+04
   1.2230604e+04
   1.2230884e+04
   1.2231114e+04
   1.2231361e+04
   1.2231650e+04
   1.2231885e+04
   1.2232145e+04
   1.2232379e+04
   1.2232626e+04
   1.2232911e+04
   1.2233141e+04
   1.2233464e+04
   1.2233736e+04
   1.2234012e+04
   1.2234301e+04
   1.2234594e+04
   1.2234879e+04
   1.2235160e+04
   1.2235432e+04
   1.2235696e+04
   1.2235947e+04
   1.2236240e+04
   1.2236474e+04
   1.2236726e+04
   1.2236973e+04
   1.2237266e+04
   1.2237613e+04
   1.2237911e+04
   1.2238195e+04
   1.2238480e+04
   1.2238715e+04
   1.2239016e+04
   1.2239293e+04
   1.2239561e+04
   1.2239854e+04
   1.2240109e+04
   1.2240419e+04
   1.2240691e+04
   1.2240951e+04
   1.2241257e+04
   1.2241558e+04
   1.2241818e+04
   1.2242098e+04
   1.2242324e+04
   1.2242555e+04
   1.2242814e+04
   1.2243107e+04
   1.2243342e+04
   1.2243572e+04
   1.2243794e+04
   1.2244167e+04
   1.2244477e+04
   1.2244753e+04
   1.2245080e+04
   1.2245406e+04
   1.2245658e+04
   1.2245942e+04
   1.2246240e+04
   1.2246529e+04
   1.2246818e+04
   1.2247094e+04
   1.2247412e+04
   1.2247722e+04
   1.2248044e+04
   1.2248350e+04
   1.2248622e+04
   1.2248928e+04
   1.2249221e+04
   1.2249523e+04
   1.2249824e+04
   1.2250130e+04
   1.2250419e+04
   1.2250729e+04
   1.2251022e+04
   1.2251344e+04
   1.2251612e+04
   1.2251926e+04
   1.2252245e+04
   1.2252513e+04
   1.2252852e+04
   1.2253124e+04
   1.2253430e+04
   1.2253760e+04
   1.2254074e+04
   1.2254418e+04
   1.2254682e+04
   1.2254954e+04
   1.2255239e+04
   1.2255620e+04
   1.2256038e+04
   1.2256285e+04
   1.2256541e+04
   1.2256775e+04
   1.2257014e+04
   1.2257311e+04
   1.2257542e+04
   1.2257801e+04
   1.2258082e+04
   1.2258312e+04
   1.2258601e+04
   1.2258945e+04
   1.2259317e+04
   1.2259677e+04
   1.2259983e+04
   1.2260293e+04
   1.2260666e+04
   1.2260963e+04
   1.2261214e+04
   1.2261474e+04
   1.2261721e+04
   1.2261993e+04
   1.2262261e+04
   1.2262542e+04
   1.2262822e+04
   1.2263090e+04
   1.2263404e+04
   1.2263798e+04
   1.2264179e+04
   1.2264941e+04
   1.2265284e+04
   1.2265632e+04
   1.2265946e+04
   1.2266248e+04
   1.2266583e+04
   1.2266959e+04
   1.2267248e+04
   1.2267575e+04
   1.2267872e+04
   1.2268165e+04
   1.2268484e+04
   1.2268819e+04
   1.2269133e+04
   1.2269426e+04
   1.2269782e+04
   1.2270138e+04
   1.2270393e+04
   1.2270732e+04
   1.2271025e+04
   1.2271360e+04
   1.2271679e+04
   1.2271926e+04
   1.2272206e+04
   1.2272483e+04
   1.2272763e+04
   1.2273082e+04
   1.2273425e+04
   1.2273743e+04
   1.2274032e+04
   1.2274338e+04
   1.2274664e+04
   1.2274949e+04
   1.2275276e+04
   1.2275607e+04
   1.2275891e+04
   1.2276214e+04
   1.2276503e+04
   1.2276829e+04
   1.2277164e+04
   1.2277491e+04
   1.2277818e+04
   1.2278107e+04
   1.2278429e+04
   1.2278722e+04
   1.2279040e+04
   1.2279342e+04
   1.2279643e+04
   1.2279970e+04
   1.2280288e+04
   1.2280627e+04
   1.2280941e+04
   1.2281218e+04
   1.2281532e+04
   1.2281892e+04
   1.2282194e+04
   1.2282495e+04
   1.2282780e+04
   1.2283102e+04
   1.2283404e+04
   1.2283722e+04
   1.2283994e+04
   1.2284296e+04
   1.2284559e+04
   1.2284945e+04
   1.2285263e+04
   1.2285631e+04
   1.2285904e+04
   1.2286230e+04
   1.2286544e+04
   1.2286808e+04
   1.2287126e+04
   1.2287470e+04
   1.2288383e+04
   1.2288739e+04
   1.2289099e+04
   1.2289467e+04
   1.2289723e+04
   1.2290045e+04
   1.2290305e+04
   1.2290602e+04
   1.2290920e+04
   1.2291213e+04
   1.2291532e+04
   1.2291850e+04
   1.2292227e+04
   1.2292549e+04
   1.2292872e+04
   1.2293173e+04
   1.2293412e+04
   1.2293655e+04
   1.2293898e+04
   1.2294149e+04
   1.2294379e+04
   1.2294660e+04
   1.2294894e+04
   1.2295116e+04
   1.2295372e+04
   1.2295598e+04
   1.2295920e+04
   1.2623687e+04
   1.2623976e+04
   1.2624248e+04
   1.2624503e+04
   1.2624796e+04
   1.2625064e+04
   1.2625383e+04
   1.2625655e+04
   1.2625944e+04
   1.2626220e+04
   1.2626505e+04
   1.2626752e+04
   1.2627020e+04
   1.2627305e+04
   1.2627568e+04
   1.2627824e+04
   1.2628121e+04
   1.2628402e+04
   1.2628712e+04
   1.2628984e+04
   1.2629252e+04
   1.2629516e+04
   1.2629767e+04
   1.2630043e+04
   1.2630261e+04
   1.2630575e+04
   1.2630839e+04
   1.2631103e+04
   1.2631383e+04
   1.2631672e+04
   1.2631919e+04
   1.2632166e+04
   1.2632464e+04
   1.2632732e+04
   1.2632987e+04
   1.2633280e+04
   1.2633527e+04
   1.2633770e+04
   1.2634005e+04
   1.2634260e+04
   1.2634557e+04
   1.2634834e+04
   1.2635123e+04
   1.2635399e+04
   1.2635688e+04
   1.2635973e+04
   1.2636237e+04
   1.2636505e+04
   1.2636739e+04
   1.2637053e+04
   1.2637329e+04
   1.2637719e+04
   1.2637995e+04
   1.2638280e+04
   1.2638561e+04
   1.2638803e+04
   1.2639138e+04
   1.2639406e+04
   1.2639729e+04
   1.2640026e+04
   1.2640277e+04
   1.2640600e+04
   1.2640872e+04
   1.2641203e+04
   1.2641479e+04
   1.2641806e+04
   1.2642049e+04
   1.2642338e+04
   1.2642610e+04
   1.2642903e+04
   1.2643196e+04
   1.2643473e+04
   1.2643766e+04
   1.2644105e+04
   1.2644348e+04
   1.2644704e+04
   1.2644976e+04
   1.2645307e+04
   1.2645550e+04
   1.2645847e+04
   1.2646140e+04
   1.2646827e+04
   1.2647128e+04
   1.2647446e+04
   1.2647714e+04
   1.2648029e+04
   1.2648343e+04
   1.2648598e+04
   1.2648971e+04
   1.2649201e+04
   1.2649473e+04
   1.2649737e+04
   1.2649988e+04
   1.2650240e+04
   1.2650449e+04
   1.2650738e+04
   1.2651064e+04
   1.2651341e+04
   1.2651580e+04
   1.2651831e+04
   1.2652095e+04
   1.2652333e+04
   1.2652610e+04
   1.2652861e+04
   1.2653129e+04
   1.2653644e+04
   1.2653950e+04
   1.2654356e+04
   1.2654666e+04
   1.2654976e+04
   1.2655290e+04
   1.2655612e+04
   1.2655901e+04
   1.2656249e+04
   1.2656596e+04
   1.2656889e+04
   1.2657212e+04
   1.2657522e+04
   1.2657844e+04
   1.2658137e+04
   1.2658460e+04
   1.2658782e+04
   1.2659117e+04
   1.2659419e+04
   1.2659774e+04
   1.2660156e+04
   1.2660440e+04
   1.2660750e+04
   1.2661064e+04
   1.2661416e+04
   1.2661738e+04
   1.2662161e+04
   1.2662480e+04
   1.2662806e+04
   1.2663196e+04
   1.2663535e+04
   1.2663987e+04
   1.2664259e+04
   1.2664540e+04
   1.2664908e+04
   1.2666353e+04
   1.2667429e+04
   1.2670511e+04
   1.2671156e+04
   1.2675256e+04
   1.3236140e+04
   1.3236425e+04
   1.3236680e+04
   1.3236982e+04
   1.3237279e+04
   1.3237560e+04
   1.3237824e+04
   1.3238108e+04
   1.3238427e+04
   1.3238678e+04
   1.3238933e+04
   1.3239189e+04
   1.3239427e+04
   1.3239741e+04
   1.3239993e+04
   1.3240261e+04
   1.3240571e+04
   1.3240839e+04
   1.3241136e+04
   1.3241387e+04
   1.3241689e+04
   1.3241973e+04
   1.3242229e+04
   1.3242518e+04
   1.3242786e+04
   1.3243066e+04
   1.3243376e+04
   1.3243640e+04
   1.3243904e+04
   1.3244172e+04
   1.3244423e+04
   1.3244708e+04
   1.3244980e+04
   1.3245277e+04
   1.3245570e+04
   1.3245855e+04
   1.3246115e+04
   1.3246404e+04
   1.3246659e+04
   1.3246923e+04
   1.3247183e+04
   1.3247455e+04
   1.3247702e+04
   1.3248024e+04
   1.3248301e+04
   1.3248552e+04
   1.3248887e+04
   1.3249168e+04
   1.3249436e+04
   1.3249729e+04
   1.3250022e+04
   1.3250252e+04
   1.3250541e+04
   1.3250796e+04
   1.3251094e+04
   1.3251362e+04
   1.3251642e+04
   1.3251935e+04
   1.3252229e+04
   1.3252492e+04
   1.3252873e+04
   1.3253188e+04
   1.3253426e+04
   1.3253673e+04
   1.3253979e+04
   1.3254234e+04
   1.3254465e+04
   1.3254754e+04
   1.3255076e+04
   1.3255344e+04
   1.3255616e+04
   1.3255909e+04
   1.3256198e+04
   1.3256517e+04
   1.3256789e+04
   1.3257053e+04
   1.3257300e+04
   1.3257610e+04
   1.3257903e+04
   1.3258213e+04
   1.3258539e+04
   1.3258862e+04
   1.3259222e+04
   1.3259590e+04
   1.3259858e+04
   1.3260143e+04
   1.3260394e+04
   1.3260666e+04
   1.3260939e+04
   1.3261198e+04
   1.3261475e+04
   1.3261738e+04
   1.3262023e+04
   1.3262270e+04
   1.3262563e+04
   1.3262965e+04
   1.3263388e+04
   1.3263707e+04
   1.3264021e+04
   1.3264314e+04
   1.3264565e+04
   1.3264854e+04
   1.3265151e+04
   1.3265536e+04
   1.3265972e+04
   1.3266395e+04
   1.3266684e+04
   1.3267010e+04
   1.3267337e+04
   1.3267655e+04
   1.3268267e+04
   1.3268593e+04
   1.3269004e+04
   1.3269339e+04
   1.3269615e+04
   1.3270013e+04
   1.3270306e+04
   1.3270637e+04
   1.3270951e+04
   1.3271261e+04
   1.3271583e+04
   1.3271893e+04
   1.3272199e+04
   1.3272488e+04
   1.3272823e+04
   1.3273174e+04
   1.3273497e+04
   1.3273769e+04
   1.3274100e+04
   1.3750001e+04
   1.3750244e+04
   1.3750575e+04
   1.3750851e+04
   1.3751165e+04
   1.3751416e+04
   1.3751684e+04
   1.3751906e+04
   1.3752208e+04
   1.3752472e+04
   1.3752723e+04
   1.3752961e+04
   1.3753242e+04
   1.3753514e+04
   1.3753753e+04
   1.3754013e+04
   1.3754289e+04
   1.3754523e+04
   1.3754796e+04
   1.3755038e+04
   1.3755386e+04
   1.3755604e+04
   1.3755863e+04
   1.3756148e+04
   1.3756404e+04
   1.3756634e+04
   1.3756927e+04
   1.3757170e+04
   1.3757455e+04
   1.3757731e+04
   1.3758033e+04
   1.3758305e+04
   1.3758602e+04
   1.3758908e+04
   1.3759172e+04
   1.3759465e+04
   1.3759783e+04
   1.3760063e+04
   1.3760348e+04
   1.3760612e+04
   1.3760939e+04
   1.3761202e+04
   1.3761504e+04
   1.3761785e+04
   1.3762073e+04
   1.3762312e+04
   1.3762605e+04
   1.3762877e+04
   1.3763221e+04
   1.3763464e+04
   1.3763795e+04
   1.3764063e+04
   1.3764351e+04
   1.3764590e+04
   1.3764871e+04
   1.3765168e+04
   1.3765470e+04
   1.3765763e+04
   1.3766085e+04
   1.3766349e+04
   1.3766596e+04
   1.3766914e+04
   1.3767220e+04
   1.3767521e+04
   1.3767815e+04
   1.3768095e+04
   1.3768351e+04
   1.3768656e+04
   1.3768991e+04
   1.3769284e+04
   1.3769724e+04
   1.3770005e+04
   1.3770327e+04
   1.3770700e+04
   1.3771085e+04
   1.3771366e+04
   1.3771638e+04
   1.3771910e+04
   1.3772211e+04
   1.3772534e+04
   1.3772823e+04
   1.3773124e+04
   1.3773426e+04
   1.3773719e+04
   1.3774054e+04
   1.3774368e+04
   1.3774690e+04
   1.3775092e+04
   1.3775478e+04
   1.3775825e+04
   1.3776202e+04
   1.3776529e+04
   1.3776784e+04
   1.3777065e+04
   1.3777308e+04
   1.3777563e+04
   1.3777873e+04
   1.3778166e+04
   1.3778472e+04
   1.3778765e+04
   1.3779079e+04
   1.3779380e+04
   1.3779690e+04
   1.3779992e+04
   1.3780314e+04
   1.3780612e+04
   1.3780921e+04
   1.3781252e+04
   1.3781566e+04
   1.3781897e+04
   1.3782203e+04
   1.3782601e+04
   1.3782940e+04
   1.3783296e+04
   1.3783622e+04
   1.3783962e+04
   1.3784250e+04
   1.3784510e+04
   1.3784774e+04
   1.3785096e+04
   1.3786022e+04
   1.3786399e+04
   1.3786658e+04
   1.3786926e+04
   1.3787224e+04
   1.3787529e+04
   1.3787797e+04
   1.3788111e+04
   1.3788400e+04
   1.3788698e+04
   1.3788961e+04
   1.3789409e+04
   1.3789765e+04
   1.3790096e+04
   1.3790444e+04
   1.3790754e+04
   1.3791009e+04
   1.3791248e+04
   1.3791608e+04
   1.3791884e+04
   1.3792198e+04
   1.3792487e+04
   1.3792780e+04
   1.3793124e+04
   1.3793417e+04
   1.3793723e+04
   1.3794016e+04
   1.3794280e+04
   1.3794610e+04
   1.3794887e+04
   1.3795176e+04
   1.3795645e+04
   1.3795980e+04
   1.3796273e+04
   1.3796608e+04
   1.3796951e+04
   1.3797248e+04
   1.3797508e+04
   1.3797864e+04
   1.3798195e+04
   1.3798547e+04
   1.3798848e+04
   1.3799120e+04
   1.3799409e+04
   1.3799711e+04
   1.3799983e+04
   1.3800299e+04
   1.3800651e+04
   1.3800974e+04
   1.3801304e+04
   1.3801572e+04
   1.3801886e+04
   1.3802226e+04
   1.3802552e+04
   1.3802854e+04
   1.3803147e+04
   1.3803582e+04
   1.3803959e+04
   1.3804252e+04
   1.3804613e+04
   1.3804968e+04
   1.3805262e+04
   1.3805571e+04
   1.3805881e+04
   1.3806204e+04
   1.3806522e+04
   1.3806849e+04
   1.3807150e+04
   1.3807431e+04
   1.3807774e+04
   1.3808105e+04
   1.3808432e+04
   1.3808729e+04
   1.3809064e+04
   1.3809374e+04
   1.3809696e+04
   1.3810023e+04
   1.3810341e+04
   1.3810601e+04
   1.3810948e+04
   1.3811287e+04
   1.3811606e+04
   1.3811974e+04
   1.3812234e+04
   1.3812560e+04
   1.3812828e+04
   1.3813214e+04
   1.3813557e+04
   1.3813875e+04
   1.3814152e+04
   1.3814457e+04
   1.3814838e+04
   1.3815173e+04
   1.3815467e+04
   1.3815806e+04
   1.3816141e+04
   1.3816484e+04
   1.3816823e+04
   1.3817112e+04
   1.3817489e+04
   1.3817803e+04
   1.3818100e+04
   1.3818377e+04
   1.3818628e+04
   1.3818942e+04
   1.3819214e+04
   1.3819499e+04
   1.3819847e+04
   1.3820215e+04
   1.3820546e+04
   1.3820839e+04
   1.3821124e+04
   1.3821459e+04
   1.3821802e+04
   1.3822120e+04
   1.3822460e+04
   1.3822761e+04
   1.3823096e+04
   1.3823360e+04
   1.3823653e+04
   1.3823934e+04
   1.3824239e+04
   1.3824512e+04
   1.3824784e+04
   1.3825043e+04
   1.3825278e+04
   1.3825542e+04
   1.3825776e+04
