# Supplementary material for: Interaction mechanisms quantified from dynamical features of frog choruses
Source: R Soc Open Sci. 2020 Mar 18;7(3):191693. doi: 10.1098/rsos.191693 (PMC7137965; doi:10.1098/rsos.191693)
Supplement: Dataset 1 [file rsos191693supp2.zip › Dataset1_26th_May_2008/CallTiming_Frog2.dat]

   5.4183107e+02
   5.4216607e+02
   5.4252620e+02
   5.4281514e+02
   5.4314176e+02
   5.4346420e+02
   5.4380339e+02
   5.4409651e+02
   5.4437707e+02
   5.4469114e+02
   5.4496751e+02
   5.4527320e+02
   5.4557051e+02
   5.4585526e+02
   5.4613164e+02
   5.4644151e+02
   5.4677232e+02
   5.4706964e+02
   5.4739626e+02
   5.4768520e+02
   5.4798251e+02
   5.4828401e+02
   5.4860645e+02
   5.4888282e+02
   5.4920945e+02
   8.5780551e+02
   8.5810701e+02
   8.5842945e+02
   8.5874770e+02
   8.5909945e+02
   8.5940932e+02
   8.5974432e+02
   8.6007932e+02
   8.6042689e+02
   8.6074932e+02
   8.6110945e+02
   8.6144445e+02
   8.6182132e+02
   8.6216470e+02
   8.6252064e+02
   8.6287657e+02
   8.6319482e+02
   8.6371826e+02
   8.6404070e+02
   8.6438826e+02
   8.6472326e+02
   8.6501639e+02
   8.6531370e+02
   8.6568639e+02
   8.6596695e+02
   8.6631870e+02
   8.6669139e+02
   8.6705151e+02
   8.6739489e+02
   8.6775501e+02
   8.6803139e+02
   8.6827426e+02
   8.6865114e+02
   8.6904057e+02
   8.6936720e+02
   8.6968545e+02
   8.6998276e+02
   8.7024239e+02
   8.7053551e+02
   8.7087470e+02
   8.7131020e+02
   8.7172895e+02
   8.7211420e+02
   8.7247851e+02
   8.7285539e+02
   8.7326157e+02
   8.7363845e+02
   1.5747038e+03
   1.5750471e+03
   1.5753570e+03
   1.5756794e+03
   1.5759809e+03
   1.5763159e+03
   1.5766342e+03
   1.5769524e+03
   1.5772665e+03
   1.5775889e+03
   1.5779030e+03
   1.5782338e+03
   1.5785395e+03
   1.5788494e+03
   1.5791886e+03
   1.5795152e+03
   1.5798209e+03
   1.5801391e+03
   1.5804323e+03
   1.5807505e+03
   1.5810562e+03
   1.5814038e+03
   1.5817178e+03
   1.5820570e+03
   1.5823920e+03
   1.5827731e+03
   1.5831039e+03
   1.5834473e+03
   1.5837613e+03
   1.5841005e+03
   1.5844188e+03
   1.5847579e+03
   1.5851390e+03
   1.5854405e+03
   1.5857671e+03
   1.5861608e+03
   1.5864748e+03
   1.5867303e+03
   1.5869606e+03
   1.5872202e+03
   1.5874756e+03
   1.5877185e+03
   1.5879656e+03
   1.5882294e+03
   1.5884555e+03
   1.5887235e+03
   1.5889580e+03
   1.5892218e+03
   1.5894898e+03
   1.5897704e+03
   1.5900258e+03
   1.5903148e+03
   1.5905660e+03
   1.5908717e+03
   1.5911732e+03
   1.5925676e+03
   1.5929110e+03
   1.5937485e+03
   1.5975633e+03
   1.5981412e+03
   1.5985934e+03
   2.2075379e+03
   2.2078353e+03
   2.2081493e+03
   2.2084550e+03
   2.2087816e+03
   2.2090873e+03
   2.2094056e+03
   2.2097238e+03
   2.2100504e+03
   2.2103603e+03
   2.2106744e+03
   2.2109801e+03
   2.2113318e+03
   2.2116668e+03
   2.2119976e+03
   2.2123117e+03
   2.2126341e+03
   2.2129859e+03
   2.2133041e+03
   2.2136349e+03
   2.2139448e+03
   2.2142798e+03
   2.2145771e+03
   2.2149247e+03
   2.2152639e+03
   2.2156449e+03
   2.2159548e+03
   2.2162396e+03
   2.2166039e+03
   2.2168844e+03
   2.2172320e+03
   2.2176382e+03
   2.2178643e+03
   2.2181449e+03
   2.2183543e+03
   2.2186013e+03
   2.2188274e+03
   2.2190954e+03
   2.2193132e+03
   2.2195686e+03
   2.2197948e+03
   2.2200418e+03
   2.2203098e+03
   2.2205527e+03
   2.2208249e+03
   2.2210929e+03
   2.2213232e+03
   2.2216373e+03
   2.2219304e+03
   2.2221984e+03
   2.2224580e+03
   2.2227344e+03
   2.2230024e+03
   2.2232913e+03
   2.2235216e+03
   2.2237854e+03
   2.2240493e+03
   2.4229077e+03
   2.4232427e+03
   2.4235400e+03
   2.4238499e+03
   2.4241556e+03
   2.4244822e+03
   2.4247753e+03
   2.4250852e+03
   2.4254034e+03
   2.4257091e+03
   2.4260148e+03
   2.4263373e+03
   2.4266723e+03
   2.4269612e+03
   2.4272836e+03
   2.4276103e+03
   2.4279578e+03
   2.4282928e+03
   2.4285859e+03
   2.4289000e+03
   2.4292518e+03
   2.4295574e+03
   2.4298631e+03
   2.4301772e+03
   2.4305038e+03
   2.4308430e+03
   2.4312031e+03
   2.4315339e+03
   2.4317936e+03
   2.4320364e+03
   2.4322668e+03
   2.4324971e+03
   2.4327399e+03
   2.4329535e+03
   2.4331880e+03
   2.4334225e+03
   2.4336696e+03
   2.4338999e+03
   2.4341553e+03
   2.4343814e+03
   2.4346243e+03
   2.4348798e+03
   2.4351184e+03
   2.4353948e+03
   2.4356670e+03
   2.4358889e+03
   2.4361402e+03
   2.4363873e+03
   2.4366469e+03
   2.4369233e+03
   2.4371661e+03
   2.4374174e+03
   2.4376812e+03
   2.4379450e+03
   2.4382465e+03
   2.4384978e+03
   2.4387364e+03
   2.4389961e+03
   2.4392641e+03
   2.4395153e+03
   2.4397917e+03
   2.4400388e+03
   2.4403068e+03
   2.4405580e+03
   2.4408051e+03
   2.4411108e+03
   2.4413871e+03
   2.6981981e+03
   2.6985289e+03
   2.6988221e+03
   2.6991236e+03
   2.6994502e+03
   2.6997601e+03
   2.7000532e+03
   2.7003714e+03
   2.7007064e+03
   2.7010540e+03
   2.7013848e+03
   2.7017282e+03
   2.7020590e+03
   2.7023563e+03
   2.7026997e+03
   2.7029928e+03
   2.7032985e+03
   2.7036042e+03
   2.7038722e+03
   2.7042114e+03
   2.7044919e+03
   2.7047893e+03
   2.7051284e+03
   2.7054593e+03
   2.7057817e+03
   2.7060874e+03
   2.7063931e+03
   2.7067029e+03
   2.7070296e+03
   2.7073646e+03
   2.7076744e+03
   2.7080053e+03
   2.7083151e+03
   2.7086501e+03
   2.7089558e+03
   2.7093076e+03
   2.7096300e+03
   2.7101660e+03
   2.7104466e+03
   2.7107355e+03
   2.7110705e+03
   2.7114893e+03
   2.7118201e+03
   2.7121467e+03
   2.7124649e+03
   2.7127664e+03
   2.7130973e+03
   3.1778536e+03
   3.1781844e+03
   3.1784901e+03
   3.1787790e+03
   3.1790428e+03
   3.1792815e+03
   3.1795286e+03
   3.1797589e+03
   3.1800520e+03
   3.1803661e+03
   3.1806927e+03
   3.1810068e+03
   3.1813376e+03
   3.1816977e+03
   3.1820285e+03
   3.1823133e+03
   3.1826148e+03
   3.1828786e+03
   3.1832136e+03
   3.1834899e+03
   3.1837747e+03
   3.1840176e+03
   3.1843107e+03
   3.1845703e+03
   3.1849011e+03
   3.1851984e+03
   3.1855544e+03
   3.1858726e+03
   3.1861741e+03
   3.1864673e+03
   3.1868651e+03
   3.1871666e+03
   3.1875560e+03
   3.1879831e+03
   3.1882972e+03
   3.1886908e+03
   3.1890091e+03
   3.1894781e+03
   3.1898005e+03
   3.1901020e+03
   3.1904077e+03
   3.1907008e+03
   3.1910065e+03
   3.1914378e+03
   3.1917393e+03
   3.1920408e+03
   3.1923339e+03
   3.1926145e+03
   3.1929328e+03
   3.1932971e+03
   3.1936028e+03
   3.1939043e+03
   3.1942853e+03
   3.1945994e+03
   3.6560099e+03
   3.6563114e+03
   3.6565459e+03
   3.6567888e+03
   3.6570023e+03
   3.6572578e+03
   3.6574839e+03
   3.6578440e+03
   3.6581664e+03
   3.6584554e+03
   3.6587904e+03
   3.6591003e+03
   3.6593934e+03
   3.6597116e+03
   3.6600089e+03
   3.6604403e+03
   3.6607166e+03
   3.6612149e+03
   3.6615290e+03
   3.6619771e+03
   3.6624712e+03
   3.6627559e+03
   3.6632040e+03
   3.6635348e+03
   3.6639159e+03
   3.6642425e+03
   3.6646738e+03
   3.6650298e+03
   3.6655364e+03
   3.6660389e+03
   3.6665331e+03
   3.6670146e+03
   3.6674208e+03
   3.6679066e+03
   3.6682039e+03
   3.6685179e+03
   3.6688990e+03
   3.6693429e+03
   3.6696611e+03
   3.6700841e+03
   3.6705698e+03
   3.6710263e+03
   3.6715246e+03
   3.6718596e+03
   3.6721653e+03
   3.6724709e+03
   3.6727808e+03
   3.6731326e+03
   3.6737984e+03
   3.6741376e+03
   3.6744433e+03
   3.6753059e+03
   3.6759633e+03
   3.6764239e+03
   3.6780780e+03
   3.6788192e+03
   4.0700573e+03
   4.0703672e+03
   4.0706394e+03
   4.0709744e+03
   4.0712843e+03
   4.0715941e+03
   4.0718663e+03
   4.0721678e+03
   4.0727289e+03
   4.0730304e+03
   4.0733571e+03
   4.0736502e+03
   4.0741066e+03
   4.0744249e+03
   4.0746971e+03
   4.0750614e+03
   4.0753629e+03
   4.0757398e+03
   4.0760957e+03
   4.0764893e+03
   4.0768118e+03
   4.0772389e+03
   4.0777204e+03
   4.0780387e+03
   4.0785161e+03
   4.0788762e+03
   4.0793033e+03
   4.0796760e+03
   4.0801157e+03
   4.0804465e+03
   4.0808946e+03
   4.0812338e+03
   4.0816944e+03
   4.0820671e+03
   4.0824733e+03
   4.0827748e+03
   4.0832186e+03
   4.0835076e+03
   4.0839598e+03
   4.0842571e+03
   4.0845251e+03
   4.0849020e+03
   4.0852119e+03
   4.0856641e+03
   4.0861499e+03
   4.0864346e+03
   4.0867948e+03
   4.0870586e+03
   4.0872721e+03
   4.0875108e+03
   4.0879589e+03
   4.0885409e+03
   4.0890518e+03
   4.0895376e+03
   4.0900945e+03
   4.0905258e+03
   4.0911414e+03
   4.0914806e+03
   4.0918909e+03
   4.0923390e+03
   4.0929211e+03
   4.0935450e+03
   4.0940308e+03
   4.0945500e+03
   4.0951195e+03
   4.0956848e+03
   4.0960491e+03
   4.0964344e+03
   4.6393923e+03
   4.6397105e+03
   4.6399827e+03
   4.6402256e+03
   4.6405606e+03
   4.6408411e+03
   4.6411175e+03
   4.6414232e+03
   4.6417289e+03
   4.6421099e+03
   4.6425538e+03
   4.6429265e+03
   4.6432071e+03
   4.6435295e+03
   4.6438268e+03
   4.6442204e+03
   4.6445219e+03
   4.6448151e+03
   4.6451710e+03
   4.6455856e+03
   4.6458913e+03
   4.6462346e+03
   4.6466408e+03
   4.6469633e+03
   4.6472564e+03
   4.6475704e+03
   4.6480897e+03
   4.6484498e+03
   4.6487639e+03
   4.6492078e+03
   4.6495344e+03
   4.6498861e+03
   4.6501667e+03
   4.6505813e+03
   4.6509958e+03
   4.6514271e+03
   4.6518208e+03
   4.6523065e+03
   4.6526164e+03
   4.6529639e+03
   4.6532529e+03
   4.6535795e+03
   4.6538978e+03
   4.6542118e+03
   4.6545301e+03
   4.6550033e+03
   4.6552922e+03
   4.6557905e+03
   4.6560334e+03
   4.6563265e+03
   4.6565819e+03
   4.6568039e+03
   4.6570468e+03
   4.6572938e+03
   4.6575409e+03
   4.6577628e+03
   4.6580853e+03
   4.6584077e+03
   4.6587301e+03
   4.6590526e+03
   4.6594169e+03
   4.6598147e+03
   5.3370489e+03
   5.3373504e+03
   5.3377357e+03
   5.3380414e+03
   5.3383261e+03
   5.3386360e+03
   5.3389417e+03
   5.3392516e+03
   5.3395405e+03
   5.3398713e+03
   5.3401896e+03
   5.3405706e+03
   5.3409308e+03
   5.3413369e+03
   5.3417180e+03
   5.3421451e+03
   5.3425220e+03
   5.3429575e+03
   5.3433176e+03
   5.3440504e+03
   5.3444315e+03
   5.3448712e+03
   5.3451811e+03
   5.3455831e+03
   5.3458971e+03
   5.3463326e+03
   5.3466216e+03
   5.3469482e+03
   5.3473586e+03
   5.3478359e+03
   5.3481793e+03
   5.3485227e+03
   5.3488493e+03
   5.3492304e+03
   5.3496533e+03
   5.3500302e+03
   5.3504154e+03
   5.3507504e+03
   5.3511734e+03
   5.3514791e+03
   5.3518811e+03
   5.3522998e+03
   5.3526809e+03
   5.3531122e+03
   5.3534263e+03
   5.3537696e+03
   5.3540921e+03
   5.3544271e+03
   5.3547663e+03
   5.3550845e+03
   5.3553944e+03
   5.3557378e+03
   5.3560393e+03
   5.3563784e+03
   5.3567051e+03
   5.3570066e+03
   5.3573499e+03
   5.3576849e+03
   5.3580241e+03
   5.3583382e+03
   5.3586648e+03
   5.3590040e+03
   5.3594102e+03
   5.3610852e+03
   5.3615039e+03
   5.3618473e+03
   5.3622368e+03
   5.3630910e+03
   5.3639201e+03
   5.9265299e+03
   5.9268231e+03
   5.9271162e+03
   5.9274261e+03
   5.9277318e+03
   5.9280081e+03
   5.9282929e+03
   5.9287074e+03
   5.9289964e+03
   5.9292811e+03
   5.9295868e+03
   5.9298548e+03
   5.9301856e+03
   5.9304536e+03
   5.9308305e+03
   5.9311571e+03
   5.9314293e+03
   5.9318188e+03
   5.9321119e+03
   5.9323799e+03
   5.9326479e+03
   5.9329745e+03
   5.9332634e+03
   5.9335775e+03
   5.9339460e+03
   5.9342559e+03
   5.9345951e+03
   5.9349761e+03
   5.9352734e+03
   5.9355540e+03
   5.9358639e+03
   5.9361570e+03
   5.9364334e+03
   5.9367768e+03
   5.9370657e+03
   5.9373169e+03
   5.9376729e+03
   5.9381126e+03
   5.9384183e+03
   5.9386695e+03
   5.9389459e+03
   5.9392055e+03
   5.9395070e+03
   5.9399006e+03
   5.9401854e+03
   5.9404785e+03
   5.9407842e+03
   5.9410983e+03
   5.9413914e+03
   5.9417096e+03
   5.9419776e+03
   5.9422875e+03
   5.9425806e+03
   5.9428863e+03
   5.9431794e+03
   5.9434935e+03
   5.9438076e+03
   5.9440965e+03
   5.9444357e+03
   5.9447414e+03
   5.9453653e+03
   5.9467346e+03
   5.9471576e+03
   5.9475596e+03
   5.9479532e+03
   5.9491466e+03
   5.9496073e+03
   5.9499129e+03
   5.9501768e+03
   5.9504280e+03
   5.9507546e+03
   5.9510184e+03
   5.9514163e+03
   5.9517261e+03
   5.9520737e+03
   5.9523752e+03
   5.9527228e+03
   5.9530913e+03
   5.9533928e+03
   5.9537906e+03
   5.9544773e+03
   6.4135303e+03
   6.4138401e+03
   6.4141291e+03
   6.4144515e+03
   6.4147237e+03
   6.4149917e+03
   6.4152639e+03
   6.4155947e+03
   6.4158836e+03
   6.4161684e+03
   6.4164489e+03
   6.4167044e+03
   6.4170226e+03
   6.4173032e+03
   6.4175586e+03
   6.4178308e+03
   6.4180946e+03
   6.4184883e+03
   6.4187898e+03
   6.4190452e+03
   6.4193048e+03
   6.4195896e+03
   6.4198576e+03
   6.4201381e+03
   6.4205359e+03
   6.4208961e+03
   6.4212185e+03
   6.4215033e+03
   6.4217587e+03
   6.4220267e+03
   6.4223868e+03
   6.4226841e+03
   6.4229898e+03
   6.4233960e+03
   6.4236724e+03
   6.4239571e+03
   6.4243633e+03
   6.4246648e+03
   6.4249914e+03
   6.4254018e+03
   6.4256824e+03
   6.4259546e+03
   6.4263105e+03
   6.4266371e+03
   6.4270643e+03
   6.4273699e+03
   6.4276505e+03
   6.4280483e+03
   6.4284587e+03
   6.4288733e+03
   6.4293590e+03
   6.4296479e+03
   6.4299746e+03
   6.4303305e+03
   6.4307534e+03
   6.4310926e+03
   6.4313690e+03
   6.4317375e+03
   6.4320767e+03
   6.4325248e+03
   6.4328598e+03
   6.4332743e+03
   6.4336638e+03
   6.4341034e+03
   6.4344049e+03
   6.4347190e+03
   6.4350038e+03
   6.4353974e+03
   6.4356989e+03
   6.8540200e+03
   6.8542838e+03
   6.8545811e+03
   6.8548659e+03
   6.8551967e+03
   6.8554814e+03
   6.8557201e+03
   6.8559337e+03
   6.8561766e+03
   6.8564864e+03
   6.8567503e+03
   6.8571439e+03
   6.8574538e+03
   6.8577218e+03
   6.8580274e+03
   6.8582913e+03
   6.8585509e+03
   6.8589654e+03
   6.8592334e+03
   6.8595391e+03
   6.8598783e+03
   6.8601338e+03
   6.8605399e+03
   6.8608414e+03
   6.8611304e+03
   6.8614151e+03
   6.8618129e+03
   6.8620642e+03
   6.8624494e+03
   6.8627258e+03
   6.8630189e+03
   6.8633037e+03
   6.8635675e+03
   6.8639276e+03
   6.8641873e+03
   6.8645139e+03
   6.8649243e+03
   6.8652425e+03
   6.8655189e+03
   6.8658371e+03
   6.8661219e+03
   6.8664988e+03
   6.8668296e+03
   6.8671143e+03
   6.8676001e+03
   6.8679099e+03
   6.8682156e+03
   6.8686511e+03
   6.8689401e+03
   6.8691871e+03
   6.8695012e+03
   6.8697943e+03
   6.8700581e+03
   6.8703596e+03
   6.8706402e+03
   6.8708914e+03
   6.8711846e+03
   6.8714861e+03
   6.8717583e+03
   6.8720263e+03
   6.8723068e+03
   6.8725916e+03
   6.8728889e+03
   6.8731946e+03
   6.8734751e+03
   6.8737599e+03
   6.8740572e+03
   6.8743461e+03
   6.8747146e+03
   6.8751334e+03
   6.8754935e+03
   6.8760546e+03
   6.8764441e+03
   6.8767665e+03
   6.8770764e+03
   6.8773569e+03
   6.8776752e+03
   6.8779641e+03
   6.8782824e+03
   6.8794046e+03
   6.8798443e+03
   6.8803719e+03
   6.8808661e+03
   7.2306797e+03
   7.2311613e+03
   7.2314167e+03
   7.2317014e+03
   7.2319736e+03
   7.2322542e+03
   7.2325348e+03
   7.2328069e+03
   7.2331629e+03
   7.2334309e+03
   7.2338622e+03
   7.2341386e+03
   7.2344317e+03
   7.2347541e+03
   7.2350263e+03
   7.2353027e+03
   7.2355539e+03
   7.2358303e+03
   7.2361904e+03
   7.2364710e+03
   7.2367264e+03
   7.2369861e+03
   7.2372624e+03
   7.2375179e+03
   7.2378110e+03
   7.2380581e+03
   7.2383344e+03
   7.2386066e+03
   7.2389291e+03
   7.2392892e+03
   7.2395572e+03
   7.2398126e+03
   7.2400932e+03
   7.2403486e+03
   7.2407758e+03
   7.2410689e+03
   7.2413788e+03
   7.2416761e+03
   7.2419483e+03
   7.2422037e+03
   7.2425345e+03
   7.2428569e+03
   7.2431501e+03
   7.2434767e+03
   7.2438033e+03
   7.2440797e+03
   7.2443309e+03
   7.2446031e+03
   7.2450051e+03
   7.2453443e+03
   7.2459222e+03
   7.2463493e+03
   7.2466299e+03
   7.2469900e+03
   7.2472580e+03
   7.2475553e+03
   7.2478401e+03
   7.2481164e+03
   7.2485226e+03
   7.2489204e+03
   7.2492973e+03
   7.2497161e+03
   7.2500888e+03
   7.2504991e+03
   7.2508341e+03
   7.2514790e+03
   7.2517721e+03
   7.2520318e+03
   7.2523123e+03
   7.2526096e+03
   7.2528651e+03
   7.2531414e+03
   7.2534429e+03
   7.2537235e+03
   7.2539915e+03
   7.2542846e+03
   7.2545819e+03
   7.6586548e+03
   7.6589521e+03
   7.6592368e+03
   7.6595174e+03
   7.6597728e+03
   7.6600199e+03
   7.6602418e+03
   7.6605308e+03
   7.6608029e+03
   7.6610961e+03
   7.6613557e+03
   7.6616739e+03
   7.6620299e+03
   7.6623021e+03
   7.6626580e+03
   7.6629469e+03
   7.6632108e+03
   7.6634871e+03
   7.6638514e+03
   7.6641278e+03
   7.6644461e+03
   7.6648858e+03
   7.6651538e+03
   7.6654385e+03
   7.6657233e+03
   7.6659996e+03
   7.6663137e+03
   7.6666278e+03
   7.6669251e+03
   7.6672224e+03
   7.6674820e+03
   7.6677877e+03
   7.6681185e+03
   7.6684744e+03
   7.6687969e+03
   7.6691905e+03
   7.6694459e+03
   7.6697349e+03
   7.6700280e+03
   7.6702834e+03
   7.6705012e+03
   7.6707064e+03
   7.6709283e+03
   7.6711628e+03
   7.6714434e+03
   7.6717072e+03
   7.6719961e+03
   7.6723018e+03
   7.6725866e+03
   7.6728797e+03
   7.6731477e+03
   7.6736837e+03
   7.6740815e+03
   7.6744668e+03
   7.6748604e+03
   7.6751535e+03
   7.6755429e+03
   7.6758109e+03
   7.6761083e+03
   7.6764684e+03
   7.6767657e+03
   7.6771384e+03
   7.6774315e+03
   7.6778335e+03
   7.6782188e+03
   7.6785286e+03
   7.6787924e+03
   7.6793954e+03
   7.6796676e+03
   7.6799063e+03
   7.6801827e+03
   7.6805051e+03
   7.6808108e+03
   7.6811835e+03
   7.6815018e+03
   7.6817823e+03
   7.6821131e+03
   7.6824188e+03
   7.6827371e+03
   7.6830302e+03
   7.6833359e+03
   7.6835997e+03
   7.6839263e+03
   7.6845377e+03
   7.6849313e+03
   7.6853543e+03
   7.6862043e+03
   7.6866733e+03
   7.6870879e+03
   7.6875150e+03
   7.6878751e+03
   7.6882813e+03
   7.6885870e+03
   7.6889094e+03
   7.6892612e+03
   7.6896464e+03
   7.6899312e+03
   7.6903123e+03
   7.6908650e+03
   7.6912251e+03
   7.6916564e+03
   7.6920501e+03
   7.6933063e+03
   7.6936999e+03
   7.6940978e+03
   7.6945123e+03
   7.6949185e+03
   7.6953624e+03
   7.6956639e+03
   7.6960617e+03
   7.6965600e+03
   7.6968824e+03
   7.6972593e+03
   8.1438126e+03
   8.1442983e+03
   8.1445705e+03
   8.1448636e+03
   8.1451274e+03
   8.1454289e+03
   8.1457011e+03
   8.1459901e+03
   8.1463251e+03
   8.1465973e+03
   8.1469071e+03
   8.1472086e+03
   8.1475143e+03
   8.1478242e+03
   8.1480754e+03
   8.1483099e+03
   8.1485821e+03
   8.1488669e+03
   8.1492354e+03
   8.1495034e+03
   8.1498677e+03
   8.1501148e+03
   8.1503911e+03
   8.1506424e+03
   8.1509104e+03
   8.1514380e+03
   8.1517269e+03
   8.1519866e+03
   8.1523676e+03
   8.1526901e+03
   8.1529497e+03
   8.1532344e+03
   8.1535569e+03
   8.1538291e+03
   8.1540887e+03
   8.1543693e+03
   8.1548131e+03
   8.1551063e+03
   8.1554287e+03
   8.1556883e+03
   8.1560819e+03
   8.1564295e+03
   8.1569697e+03
   8.1572251e+03
   8.1574806e+03
   8.1577402e+03
   8.1579998e+03
   8.1582594e+03
   8.1585526e+03
   8.1587871e+03
   8.1590844e+03
   8.1594696e+03
   8.1598172e+03
   8.1601103e+03
   8.1604034e+03
   8.1607091e+03
   8.1609353e+03
   8.1612242e+03
   8.1615006e+03
   8.1617476e+03
   8.1621245e+03
   8.1624260e+03
   8.1626940e+03
   8.1629453e+03
   8.1632007e+03
   8.1635231e+03
   8.1637869e+03
   8.1640926e+03
   8.1643606e+03
   8.1646705e+03
   8.1650683e+03
   8.1653656e+03
   8.1656588e+03
   8.1659728e+03
   8.1662576e+03
   8.1666470e+03
   8.1669904e+03
   8.1674887e+03
   8.1677734e+03
   8.1681880e+03
   8.1686109e+03
   8.1690381e+03
   8.1694945e+03
   8.1700849e+03
   8.1707005e+03
   8.1710774e+03
   8.5959896e+03
   8.5962828e+03
   8.5965382e+03
   8.5968020e+03
   8.5970868e+03
   8.5973631e+03
   8.5976856e+03
   8.5979619e+03
   8.5983304e+03
   8.5986068e+03
   8.5988999e+03
   8.5991721e+03
   8.5994485e+03
   8.5997165e+03
   8.5999803e+03
   8.6003363e+03
   8.6007048e+03
   8.6010063e+03
   8.6012826e+03
   8.6015590e+03
   8.6018438e+03
   8.6021159e+03
   8.6024342e+03
   8.6027231e+03
   8.6030288e+03
   8.6034266e+03
   8.6038328e+03
   8.6041971e+03
   8.6044777e+03
   8.6047624e+03
   8.6050346e+03
   8.6053361e+03
   8.6056293e+03
   8.6059182e+03
   8.6063453e+03
   8.6066468e+03
   8.6070614e+03
   8.6073503e+03
   8.6076769e+03
   8.6079952e+03
   8.6084474e+03
   8.6088118e+03
   8.6091509e+03
   8.6096241e+03
   8.6099089e+03
   8.6101559e+03
   8.6104616e+03
   8.6107380e+03
   8.6110521e+03
   8.6113243e+03
   8.6116048e+03
   8.6118812e+03
   8.6123711e+03
   8.6126726e+03
   8.6129951e+03
   8.6132756e+03
   8.6135729e+03
   8.6138996e+03
   8.6142136e+03
   8.6146910e+03
   8.6149967e+03
   8.6154113e+03
   8.6158258e+03
   8.6161399e+03
   8.6164749e+03
   8.6168141e+03
   8.6172538e+03
   8.6175888e+03
   8.6178944e+03
   8.6181708e+03
   8.6185016e+03
   9.0478191e+03
   9.0481374e+03
   9.0485478e+03
   9.0487948e+03
   9.0490754e+03
   9.0493434e+03
   9.0496030e+03
   9.0498668e+03
   9.0501348e+03
   9.0504112e+03
   9.0506876e+03
   9.0509639e+03
   9.0512319e+03
   9.0514916e+03
   9.0517721e+03
   9.0521323e+03
   9.0524044e+03
   9.0527897e+03
   9.0530703e+03
   9.0533089e+03
   9.0536188e+03
   9.0539873e+03
   9.0544228e+03
   9.0546573e+03
   9.0549086e+03
   9.0551598e+03
   9.0554613e+03
   9.0557293e+03
   9.0560183e+03
   9.0563533e+03
   9.0566296e+03
   9.0570107e+03
   9.0572661e+03
   9.0576221e+03
   9.0579361e+03
   9.0583214e+03
   9.0585894e+03
   9.0588532e+03
   9.0591212e+03
   9.0594059e+03
   9.0596865e+03
   9.0599461e+03
   9.0602225e+03
   9.0605701e+03
   9.0609972e+03
   9.0612778e+03
   9.0615541e+03
   9.0618179e+03
   9.0620734e+03
   9.0623581e+03
   9.0626931e+03
   9.0631579e+03
   9.0636060e+03
   9.0641462e+03
   9.0645398e+03
   9.0648288e+03
   9.0651093e+03
   9.0653773e+03
   9.0656704e+03
   9.0659510e+03
   9.0663614e+03
   9.0666461e+03
   9.0668932e+03
   9.0671654e+03
   9.0674543e+03
   9.0677642e+03
   9.0680238e+03
   9.0683714e+03
   9.0687315e+03
   9.0690707e+03
   9.0693219e+03
   9.0696444e+03
   9.0699626e+03
   9.0705196e+03
   9.0709718e+03
   9.0714994e+03
   9.0717842e+03
   9.0721611e+03
   9.0725505e+03
   9.0729190e+03
   9.0733126e+03
   9.0737481e+03
   9.0740831e+03
   9.0744684e+03
   9.0748453e+03
   9.0754106e+03
   9.0758042e+03
   9.0761936e+03
   9.0765747e+03
   9.0769558e+03
   9.0773326e+03
   9.0776551e+03
   9.5211406e+03
   9.5214212e+03
   9.5216808e+03
   9.5219614e+03
   9.5222252e+03
   9.5226356e+03
   9.5228994e+03
   9.5231799e+03
   9.5234396e+03
   9.5236992e+03
   9.5239839e+03
   9.5243231e+03
   9.5247000e+03
   9.5249806e+03
   9.5252402e+03
   9.5255040e+03
   9.5257469e+03
   9.5260149e+03
   9.5262913e+03
   9.5266598e+03
   9.5270366e+03
   9.5273256e+03
   9.5275726e+03
   9.5279453e+03
   9.5283766e+03
   9.5286572e+03
   9.5289252e+03
   9.5291890e+03
   9.5294612e+03
   9.5297543e+03
   9.5300893e+03
   9.5304411e+03
   9.5307216e+03
   9.5311864e+03
   9.5314503e+03
   9.5317224e+03
   9.5320784e+03
   9.5324762e+03
   9.5328447e+03
   9.5331211e+03
   9.5333723e+03
   9.5337618e+03
   9.5340549e+03
   9.5343187e+03
   9.5346830e+03
   9.5349384e+03
   9.5351897e+03
   9.5355917e+03
   9.5358639e+03
   9.5361277e+03
   9.5364208e+03
   9.5367265e+03
   9.5369819e+03
   9.5372751e+03
   9.5375766e+03
   9.5378404e+03
   9.5381042e+03
   9.5383764e+03
   9.5386737e+03
   9.5389291e+03
   9.5392223e+03
   9.5397541e+03
   9.5401351e+03
   9.5405497e+03
   9.5408303e+03
   9.5411108e+03
   9.5413788e+03
   9.5417641e+03
   9.5421661e+03
   9.5425639e+03
   9.5428612e+03
   9.5431250e+03
   9.5434307e+03
   9.5438494e+03
   9.5441049e+03
   9.5444064e+03
   9.5446660e+03
   9.5449591e+03
   9.5452774e+03
   9.5456710e+03
   9.5460186e+03
   9.5463410e+03
   9.5467011e+03
   9.5470403e+03
   1.0013610e+04
   1.0013916e+04
   1.0014204e+04
   1.0014493e+04
   1.0014745e+04
   1.0015008e+04
   1.0015268e+04
   1.0015528e+04
   1.0015796e+04
   1.0016051e+04
   1.0016290e+04
   1.0016579e+04
   1.0016855e+04
   1.0017111e+04
   1.0017374e+04
   1.0017634e+04
   1.0017881e+04
   1.0018153e+04
   1.0018438e+04
   1.0018693e+04
   1.0018966e+04
   1.0019238e+04
   1.0019497e+04
   1.0019782e+04
   1.0020063e+04
   1.0020293e+04
   1.0020578e+04
   1.0020829e+04
   1.0021110e+04
   1.0021470e+04
   1.0021738e+04
   1.0022014e+04
   1.0022286e+04
   1.0022642e+04
   1.0022894e+04
   1.0023367e+04
   1.0023651e+04
   1.0024012e+04
   1.0024397e+04
   1.0024665e+04
   1.0025017e+04
   1.0025318e+04
   1.0025599e+04
   1.0025867e+04
   1.0026256e+04
   1.0026646e+04
   1.0026934e+04
   1.0027194e+04
   1.0027596e+04
   1.0027860e+04
   1.0028228e+04
   1.0028601e+04
   1.0028857e+04
   1.0029217e+04
   1.0029543e+04
   1.0029811e+04
   1.0030092e+04
   1.0030552e+04
   1.0030800e+04
   1.0031038e+04
   1.0031248e+04
   1.0031470e+04
   1.0031704e+04
   1.0031943e+04
   1.0032198e+04
   1.0032575e+04
   1.0032952e+04
   1.0033232e+04
   1.0033618e+04
   1.0033949e+04
   1.0034233e+04
   1.0034522e+04
   1.0034974e+04
   1.0035372e+04
   1.0035787e+04
   1.0036168e+04
   1.0036461e+04
   1.0036888e+04
   1.0431768e+04
   1.0432069e+04
   1.0432316e+04
   1.0432672e+04
   1.0432969e+04
   1.0433380e+04
   1.0433694e+04
   1.0433941e+04
   1.0434209e+04
   1.0434460e+04
   1.0434787e+04
   1.0435084e+04
   1.0435453e+04
   1.0435721e+04
   1.0435980e+04
   1.0436227e+04
   1.0436495e+04
   1.0436772e+04
   1.0437052e+04
   1.0437329e+04
   1.0437639e+04
   1.0438049e+04
   1.0438304e+04
   1.0438564e+04
   1.0438824e+04
   1.0439079e+04
   1.0439401e+04
   1.0439724e+04
   1.0440017e+04
   1.0440381e+04
   1.0440733e+04
   1.0441131e+04
   1.0441424e+04
   1.0441696e+04
   1.0442023e+04
   1.0442312e+04
   1.0442567e+04
   1.0442973e+04
   1.0443241e+04
   1.0443568e+04
   1.0443857e+04
   1.0444121e+04
   1.0444385e+04
   1.0444669e+04
   1.0444946e+04
   1.0445193e+04
   1.0445469e+04
   1.0445754e+04
   1.0446047e+04
   1.0446315e+04
   1.0446600e+04
   1.0446956e+04
   1.0447383e+04
   1.0447642e+04
   1.0447944e+04
   1.0448212e+04
   1.0448484e+04
   1.0448861e+04
   1.0449301e+04
   1.0449640e+04
   1.0449916e+04
   1.0450201e+04
   1.0450482e+04
   1.0450762e+04
   1.0451055e+04
   1.0451315e+04
   1.0451625e+04
   1.0451922e+04
   1.0452198e+04
   1.0452588e+04
   1.0453057e+04
   1.0453384e+04
   1.0453731e+04
   1.0454192e+04
   1.0454502e+04
   1.0454811e+04
   1.0455126e+04
   1.0455419e+04
   1.0455804e+04
   1.0456290e+04
   1.0456637e+04
   1.0457558e+04
   1.0457940e+04
   1.0458157e+04
   1.0458375e+04
   1.0458827e+04
   1.0459242e+04
   1.0459598e+04
   1.0459903e+04
   1.0460205e+04
   1.0460523e+04
   1.0460841e+04
   1.0461126e+04
   1.0461432e+04
   1.0461738e+04
   1.0462027e+04
   1.0462320e+04
   1.0462646e+04
   1.0462973e+04
   1.0463270e+04
   1.0463542e+04
   1.0463861e+04
   1.0464367e+04
   1.0464690e+04
   1.0464979e+04
   1.0465268e+04
   1.0465582e+04
   1.0465875e+04
   1.0466817e+04
   1.0467278e+04
   1.0467600e+04
   1.0467923e+04
   1.0468249e+04
   1.0468697e+04
   1.0469242e+04
   1.0470058e+04
   1.0470364e+04
   1.0470686e+04
   1.0470979e+04
   1.0471293e+04
   1.0471628e+04
   1.0471917e+04
   1.0472223e+04
   1.0472550e+04
   1.0472851e+04
   1.0473161e+04
   1.0473513e+04
   1.0473890e+04
   1.0474321e+04
   1.0474648e+04
   1.0475129e+04
   1.0475443e+04
   1.0475749e+04
   1.0476130e+04
   1.0476461e+04
   1.0880209e+04
   1.0880503e+04
   1.0880750e+04
   1.0881043e+04
   1.0881315e+04
   1.0881570e+04
   1.0881830e+04
   1.0882123e+04
   1.0882412e+04
   1.0882655e+04
   1.0882906e+04
   1.0883191e+04
   1.0883476e+04
   1.0883756e+04
   1.0883982e+04
   1.0884317e+04
   1.0884573e+04
   1.0884862e+04
   1.0885226e+04
   1.0885607e+04
   1.0885879e+04
   1.0886143e+04
   1.0886415e+04
   1.0886671e+04
   1.0886956e+04
   1.0887211e+04
   1.0887496e+04
   1.0887772e+04
   1.0888048e+04
   1.0888279e+04
   1.0888631e+04
   1.0889003e+04
   1.0889301e+04
   1.0889615e+04
   1.0890050e+04
   1.0890347e+04
   1.0890733e+04
   1.0891160e+04
   1.0891453e+04
   1.0891721e+04
   1.0892001e+04
   1.0892521e+04
   1.0893019e+04
   1.0893325e+04
   1.0893618e+04
   1.0893873e+04
   1.0894166e+04
   1.0894518e+04
   1.0894966e+04
   1.0895251e+04
   1.0895536e+04
   1.0895816e+04
   1.0896193e+04
   1.0896641e+04
   1.0896943e+04
   1.0897215e+04
   1.0897500e+04
   1.0897776e+04
   1.0898136e+04
   1.0898588e+04
   1.0898877e+04
   1.0899141e+04
   1.0899656e+04
   1.0900079e+04
   1.0900490e+04
   1.0900946e+04
   1.0901377e+04
   1.0901712e+04
   1.0902148e+04
   1.0902680e+04
   1.0903224e+04
   1.0903542e+04
   1.0903827e+04
   1.0904237e+04
   1.0904669e+04
   1.0904999e+04
   1.0905347e+04
   1.0905783e+04
   1.0906063e+04
   1.0906352e+04
   1.0906750e+04
   1.0907060e+04
   1.0907458e+04
   1.0907809e+04
   1.0908253e+04
   1.0908630e+04
   1.0909392e+04
   1.0909723e+04
   1.0910033e+04
   1.0910351e+04
   1.0910749e+04
   1.0911134e+04
   1.1627986e+04
   1.1628434e+04
   1.1628669e+04
   1.1628966e+04
   1.1629188e+04
   1.1629481e+04
   1.1629783e+04
   1.1630197e+04
   1.1630449e+04
   1.1630738e+04
   1.1631098e+04
   1.1631370e+04
   1.1631600e+04
   1.1631994e+04
   1.1632291e+04
   1.1632572e+04
   1.1632835e+04
   1.1633057e+04
   1.1633279e+04
   1.1633702e+04
   1.1633995e+04
   1.1634280e+04
   1.1634515e+04
   1.1634758e+04
   1.1634988e+04
   1.1635218e+04
   1.1635444e+04
   1.1635658e+04
   1.1636043e+04
   1.1636349e+04
   1.1636721e+04
   1.1637136e+04
   1.1637433e+04
   1.1637718e+04
   1.1638070e+04
   1.1638401e+04
   1.1638857e+04
   1.1639175e+04
   1.1639586e+04
   1.1639950e+04
   1.1640507e+04
   1.1640901e+04
   1.1641307e+04
   1.1641654e+04
   1.1642048e+04
   1.1642387e+04
   1.1642831e+04
   1.1643149e+04
   1.1643602e+04
   1.1643907e+04
   1.1644242e+04
   1.1644535e+04
   1.1644979e+04
   1.1645390e+04
   1.1645679e+04
   1.1646093e+04
   1.1646642e+04
   1.1647035e+04
   1.1647504e+04
   1.1647860e+04
   1.1648325e+04
   1.1648652e+04
   1.1649062e+04
   1.1649397e+04
   1.1649703e+04
   1.1650025e+04
   1.1650373e+04
   1.1650762e+04
   1.1651126e+04
   1.1651621e+04
   1.1651926e+04
   1.1652320e+04
   1.1652722e+04
   1.1653036e+04
   1.1653350e+04
   1.1653698e+04
   1.1654183e+04
   1.1654640e+04
   1.1655021e+04
   1.1655469e+04
   1.1655875e+04
   1.1656231e+04
   1.1656528e+04
   1.1656838e+04
   1.1657219e+04
   1.1657676e+04
   1.1658032e+04
   1.1658392e+04
   1.1658857e+04
   1.1659154e+04
   1.1659615e+04
   1.1659941e+04
   1.1660234e+04
   1.1660657e+04
   1.1661181e+04
   1.1661733e+04
   1.1662194e+04
   1.1663748e+04
   1.1664120e+04
   1.1664577e+04
   1.1664903e+04
   1.1665213e+04
   1.1665540e+04
   1.1665858e+04
   1.1666193e+04
   1.1666574e+04
   1.1666959e+04
   1.1667470e+04
   1.1667835e+04
   1.1668136e+04
   1.1668450e+04
   1.1668756e+04
   1.1669082e+04
   1.1669392e+04
   1.1669723e+04
   1.1670046e+04
   1.1670414e+04
   1.1670808e+04
   1.1671185e+04
   1.1671700e+04
   1.1672072e+04
   1.1672462e+04
   1.1672964e+04
   1.1673303e+04
   1.1673605e+04
   1.1673936e+04
   1.1674250e+04
   1.1674585e+04
   1.1674974e+04
   1.1675301e+04
   1.1675766e+04
   1.1676159e+04
   1.1678446e+04
   1.1679061e+04
   1.1679606e+04
   1.1679962e+04
   1.1680297e+04
   1.1680648e+04
   1.1681008e+04
   1.1681524e+04
   1.1681829e+04
   1.1682210e+04
   1.1682570e+04
   1.1683048e+04
   1.1683353e+04
   1.1683672e+04
   1.1683986e+04
   1.1684358e+04
   1.1684823e+04
   1.1685200e+04
   1.1685765e+04
   1.1686214e+04
   1.1686515e+04
   1.1686817e+04
   1.1687231e+04
   1.1687675e+04
   1.1688052e+04
   1.1688383e+04
   1.1688789e+04
   1.1689249e+04
   1.1689643e+04
   1.1690154e+04
   1.1690510e+04
   1.1691184e+04
   1.1691670e+04
   1.1692001e+04
   1.1692398e+04
   1.1692859e+04
   1.1693219e+04
   1.1693688e+04
   1.1694057e+04
   1.1694379e+04
   1.1694727e+04
   1.1695070e+04
   1.1695447e+04
   1.1697315e+04
   1.1697884e+04
   1.1698378e+04
   1.1698881e+04
   1.1699283e+04
   1.1699785e+04
   1.1700112e+04
   1.1700443e+04
   1.1700794e+04
   1.1701301e+04
   1.1701619e+04
   1.1701992e+04
   1.1702319e+04
   1.1702733e+04
   1.1703098e+04
   1.1703621e+04
   1.1707189e+04
   1.1707716e+04
   1.1708240e+04
   1.1709345e+04
   1.1709714e+04
   1.1710103e+04
   1.1710689e+04
   1.1711163e+04
   1.1711598e+04
   1.1712180e+04
   1.1712624e+04
   1.1713076e+04
   1.1713503e+04
   1.1713972e+04
   1.1714408e+04
   1.1714827e+04
   1.1715287e+04
   1.1715635e+04
   1.1716196e+04
   1.1716598e+04
   1.1716958e+04
   1.1717255e+04
   1.1717557e+04
   1.1718005e+04
   1.1718432e+04
   1.1718897e+04
   1.1719370e+04
   1.1719965e+04
   1.1720409e+04
   1.1721058e+04
   1.1721652e+04
   1.1722096e+04
   1.1722569e+04
   1.1722909e+04
   1.1723248e+04
   1.1723570e+04
   1.1723905e+04
   1.1724219e+04
   1.1724529e+04
   1.1724852e+04
   1.1725275e+04
   1.1725647e+04
   1.1726012e+04
   1.1726514e+04
   1.1726795e+04
   1.1727121e+04
   1.1727523e+04
   1.1728005e+04
   1.1728357e+04
   1.1728943e+04
   1.1729596e+04
   1.1731434e+04
   1.1732012e+04
   1.1732485e+04
   1.1733059e+04
   1.1733490e+04
   1.1733830e+04
   1.1734336e+04
   1.1734671e+04
   1.1735270e+04
   1.1735664e+04
   1.1736003e+04
   1.1736309e+04
   1.1736635e+04
   1.1737050e+04
   1.1737577e+04
   1.1737950e+04
   1.1738310e+04
   1.1738821e+04
   1.1739177e+04
   1.1739495e+04
   1.1739927e+04
   1.1740467e+04
   1.1740823e+04
   1.1741141e+04
   1.1741463e+04
   1.1741803e+04
   1.1742117e+04
   1.1742447e+04
   1.1742829e+04
   1.1743101e+04
   1.1743394e+04
   1.1743720e+04
   1.1744047e+04
   1.1744361e+04
   1.1744684e+04
   1.1745010e+04
   1.1745358e+04
   1.1745697e+04
   1.1746015e+04
   1.1746350e+04
   1.1746685e+04
   1.1747037e+04
   1.1747355e+04
   1.1747678e+04
   1.1747996e+04
   1.1748302e+04
   1.1748645e+04
   1.1748967e+04
   1.1749336e+04
   1.1749905e+04
   1.1785436e+04
   1.1785884e+04
   1.1786349e+04
   1.1786776e+04
   1.1787208e+04
   1.1787672e+04
   1.1788112e+04
   1.1788606e+04
   1.1789063e+04
   1.1789498e+04
   1.1789796e+04
   1.1790168e+04
   1.1790499e+04
   1.1790754e+04
   1.1791002e+04
   1.1791408e+04
   1.1791709e+04
   1.1792115e+04
   1.1792530e+04
   1.1792932e+04
   1.1793347e+04
   1.1793723e+04
   1.1794146e+04
   1.1794473e+04
   1.1794854e+04
   1.1795248e+04
   1.1795662e+04
   1.1796110e+04
   1.1796420e+04
   1.1796751e+04
   1.1797140e+04
   1.1797446e+04
   1.1797957e+04
   1.1798346e+04
   1.1798828e+04
   1.1799217e+04
   1.1799657e+04
   1.1800076e+04
   1.1800536e+04
   1.1800980e+04
   1.1801516e+04
   1.1801969e+04
   1.1802383e+04
   1.1802835e+04
   1.1803522e+04
   1.1803958e+04
   1.1804397e+04
   1.1804808e+04
   1.1805264e+04
   1.1805641e+04
   1.1806077e+04
   1.1806491e+04
   1.1806910e+04
   1.1807379e+04
   1.1807714e+04
   1.1808078e+04
   1.1808388e+04
   1.1808723e+04
   1.1809058e+04
   1.1809389e+04
   1.1809745e+04
   1.1810034e+04
   1.1810369e+04
   1.1810670e+04
   1.1811035e+04
   1.1811424e+04
   1.1811751e+04
   1.1812073e+04
   1.1812370e+04
   1.1812718e+04
   1.1812986e+04
   1.1813313e+04
   1.1813627e+04
   1.1813941e+04
   1.1814242e+04
   1.1814594e+04
   1.1814908e+04
   1.1815209e+04
   1.1815515e+04
   1.1815846e+04
   1.1816160e+04
   1.1816478e+04
   1.1816792e+04
   1.1817148e+04
   1.1817492e+04
   1.1817768e+04
   1.1818107e+04
   1.1818467e+04
   1.1818777e+04
   1.1819108e+04
   1.1819485e+04
   1.1819837e+04
   1.1820197e+04
   1.1820532e+04
   1.1820867e+04
   1.1821214e+04
   1.1821541e+04
   1.1821880e+04
   1.1822194e+04
   1.1822546e+04
   1.1822885e+04
   1.1823195e+04
   1.1823551e+04
   1.1823861e+04
   1.1824200e+04
   1.1824531e+04
   1.1824891e+04
   1.1825427e+04
   1.1825783e+04
   1.1826151e+04
   1.1826470e+04
   1.1826817e+04
   1.1827173e+04
   1.1827697e+04
   1.1831872e+04
   1.1832634e+04
   1.1832981e+04
   1.1833312e+04
   1.1833639e+04
   1.1833978e+04
   1.1834309e+04
   1.1834644e+04
   1.1834974e+04
   1.1835297e+04
   1.1835628e+04
   1.1835946e+04
   1.1836277e+04
   1.1836599e+04
   1.1836930e+04
   1.1837240e+04
   1.1837634e+04
   1.1837914e+04
   1.1838216e+04
   1.1838555e+04
   1.1838860e+04
   1.1839191e+04
   1.1839560e+04
   1.1839899e+04
   1.1840213e+04
   1.1840577e+04
   1.1840933e+04
   1.1841310e+04
   1.1841628e+04
   1.1841955e+04
   1.1842298e+04
   1.1842625e+04
   1.1842956e+04
   1.1843262e+04
   1.1843630e+04
   1.1843948e+04
   1.1844304e+04
   1.1844656e+04
   1.1845004e+04
   1.1845343e+04
   1.1845686e+04
   1.1846017e+04
   1.1846356e+04
   1.1846687e+04
   1.1847030e+04
   1.1874216e+04
   1.1874618e+04
   1.1875267e+04
   1.1877825e+04
   1.1878378e+04
   1.1881514e+04
   1.1882000e+04
   1.1885015e+04
   1.1885472e+04
   1.1885995e+04
   1.1886456e+04
   1.1887121e+04
   1.1888022e+04
   1.1888365e+04
   1.1888683e+04
   1.1889098e+04
   1.1889441e+04
   1.1890007e+04
   1.1890476e+04
   1.1890802e+04
   1.1891133e+04
   1.1891455e+04
   1.1891795e+04
   1.1892105e+04
   1.1892423e+04
   1.1892749e+04
   1.1893080e+04
   1.1893428e+04
   1.1893754e+04
   1.1894073e+04
   1.1894403e+04
   1.1894718e+04
   1.1895027e+04
   1.1895341e+04
   1.1895668e+04
   1.1895986e+04
   1.1896292e+04
   1.1896614e+04
   1.1896941e+04
   1.1897268e+04
   1.1897603e+04
   1.1897917e+04
   1.1898231e+04
   1.1898553e+04
   1.1898876e+04
   1.1899219e+04
   1.1899529e+04
   1.1899847e+04
   1.1900149e+04
   1.1900471e+04
   1.1900815e+04
   1.1901154e+04
   1.1901464e+04
   1.1901794e+04
   1.1902100e+04
   1.1902439e+04
   1.1902758e+04
   1.1903101e+04
   1.1903423e+04
   1.1903775e+04
   1.1904139e+04
   1.1904479e+04
   1.1904797e+04
   1.1905123e+04
   1.1905438e+04
   1.1905777e+04
   1.1906099e+04
   1.1906426e+04
   1.1906744e+04
   1.1907066e+04
   1.1907397e+04
   1.1907741e+04
   1.1908055e+04
   1.1908415e+04
   1.1908758e+04
   1.1909114e+04
   1.1909445e+04
   1.1909780e+04
   1.1910111e+04
   1.1910500e+04
   1.1910856e+04
   1.1911321e+04
   1.1911727e+04
   1.1912225e+04
   1.1912686e+04
   1.1913080e+04
   1.1913720e+04
   1.1914302e+04
   1.1915077e+04
   1.1915810e+04
   1.1916233e+04
   1.1916543e+04
   1.1917008e+04
   1.1917468e+04
   1.1918029e+04
   1.1918632e+04
   1.1919076e+04
   1.1919558e+04
   1.1920002e+04
   1.1920433e+04
   1.1921040e+04
   1.1921488e+04
   1.1921869e+04
   1.1922292e+04
   1.1922778e+04
   1.1923109e+04
   1.1923444e+04
   1.1923791e+04
   1.1924357e+04
   1.1924713e+04
   1.1925056e+04
   1.1925387e+04
   1.1925688e+04
   1.1926027e+04
   1.1926362e+04
   1.1926685e+04
   1.1927028e+04
   1.1927342e+04
   1.1927686e+04
   1.1928017e+04
   1.1928783e+04
   1.1929118e+04
   1.1929465e+04
   1.1929800e+04
   1.1930131e+04
   1.1930470e+04
   1.1930801e+04
   1.1931161e+04
   1.1931496e+04
   1.1931848e+04
   1.1932175e+04
   1.1932522e+04
   1.1932853e+04
   1.1933176e+04
   1.1933561e+04
   1.1933908e+04
   1.1934227e+04
   1.1934536e+04
   1.1934867e+04
   1.1935219e+04
   1.1935579e+04
   1.1935918e+04
   1.1936283e+04
   1.1936613e+04
   1.1936953e+04
   1.1937292e+04
   1.1937648e+04
   1.1937991e+04
   1.1938318e+04
   1.1938657e+04
   1.1938979e+04
   1.1939327e+04
   1.1939658e+04
   1.1940022e+04
   1.1940349e+04
   1.1940667e+04
   1.1941019e+04
   1.1941345e+04
   1.1941668e+04
   1.1942003e+04
   1.1942388e+04
   1.1942702e+04
   1.1943037e+04
   1.1943401e+04
   1.1943770e+04
   1.1944109e+04
   1.1944499e+04
   1.1944838e+04
   1.1945206e+04
   1.1945566e+04
   1.1945910e+04
   1.1946253e+04
   1.1946584e+04
   1.1946961e+04
   1.1947346e+04
   1.1947715e+04
   1.1948079e+04
   1.1948439e+04
   1.1948778e+04
   1.1949126e+04
   1.1949511e+04
   1.1949838e+04
   1.1950202e+04
   1.1950524e+04
   1.1950864e+04
   1.1964213e+04
   1.1966973e+04
   1.1967408e+04
   1.1967789e+04
   1.1968133e+04
   1.1968485e+04
   1.1968811e+04
   1.1969155e+04
   1.1969594e+04
   1.1969933e+04
   1.1970277e+04
   1.1970616e+04
   1.1970938e+04
   1.1971307e+04
   1.1971659e+04
   1.1972019e+04
   1.1972358e+04
   1.1972706e+04
   1.1973049e+04
   1.1973401e+04
   1.1973757e+04
   1.1974096e+04
   1.1974448e+04
   1.1974783e+04
   1.1975118e+04
   1.1975453e+04
   1.1975813e+04
   1.1976143e+04
   1.1976466e+04
   1.1976780e+04
   1.1977119e+04
   1.1977467e+04
   1.1977798e+04
   1.1978137e+04
   1.1978468e+04
   1.1978794e+04
   1.1979163e+04
   1.1979514e+04
   1.1979849e+04
   1.1980172e+04
   1.1980515e+04
   1.1980846e+04
   1.1981152e+04
   1.1981474e+04
   1.1981813e+04
   1.1982157e+04
   1.1982467e+04
   1.1982797e+04
   1.1983141e+04
   1.1983484e+04
   1.1983819e+04
   1.1984158e+04
   1.1984485e+04
   1.1984812e+04
   1.1985180e+04
   1.1985540e+04
   1.1985892e+04
   1.1986223e+04
   1.1986558e+04
   1.1986918e+04
   1.1987265e+04
   1.1987613e+04
   1.1987940e+04
   1.1988304e+04
   1.1989326e+04
   1.1989937e+04
   1.1990293e+04
   1.1990666e+04
   1.1991043e+04
   1.2227287e+04
   1.2227605e+04
   1.2227869e+04
   1.2228150e+04
   1.2228418e+04
   1.2228728e+04
   1.2229096e+04
   1.2229418e+04
   1.2229779e+04
   1.2230189e+04
   1.2230465e+04
   1.2230758e+04
   1.2231106e+04
   1.2231378e+04
   1.2231793e+04
   1.2232145e+04
   1.2232429e+04
   1.2232781e+04
   1.2233032e+04
   1.2233342e+04
   1.2233619e+04
   1.2233899e+04
   1.2234163e+04
   1.2234456e+04
   1.2234732e+04
   1.2235038e+04
   1.2235302e+04
   1.2235566e+04
   1.2235825e+04
   1.2236114e+04
   1.2236487e+04
   1.2236881e+04
   1.2237140e+04
   1.2237500e+04
   1.2237760e+04
   1.2238061e+04
   1.2238342e+04
   1.2238606e+04
   1.2238899e+04
   1.2239175e+04
   1.2239468e+04
   1.2239728e+04
   1.2240004e+04
   1.2240272e+04
   1.2240557e+04
   1.2240821e+04
   1.2241139e+04
   1.2241403e+04
   1.2241717e+04
   1.2241973e+04
   1.2242295e+04
   1.2242588e+04
   1.2242969e+04
   1.2243313e+04
   1.2243694e+04
   1.2244033e+04
   1.2244339e+04
   1.2244636e+04
   1.2244950e+04
   1.2245272e+04
   1.2245536e+04
   1.2245817e+04
   1.2246110e+04
   1.2246386e+04
   1.2246667e+04
   1.2246972e+04
   1.2247291e+04
   1.2247613e+04
   1.2247919e+04
   1.2248199e+04
   1.2248497e+04
   1.2248798e+04
   1.2249091e+04
   1.2249393e+04
   1.2249686e+04
   1.2249996e+04
   1.2250285e+04
   1.2250582e+04
   1.2250888e+04
   1.2251219e+04
   1.2251491e+04
   1.2251805e+04
   1.2252127e+04
   1.2252408e+04
   1.2252709e+04
   1.2253011e+04
   1.2253317e+04
   1.2253618e+04
   1.2253928e+04
   1.2254317e+04
   1.2254682e+04
   1.2255130e+04
   1.2255511e+04
   1.2256277e+04
   1.2256796e+04
   1.2257182e+04
   1.2257554e+04
   1.2258061e+04
   1.2258480e+04
   1.2258815e+04
   1.2259208e+04
   1.2259531e+04
   1.2259845e+04
   1.2260180e+04
   1.2260544e+04
   1.2260938e+04
   1.2261478e+04
   1.2261989e+04
   1.2262429e+04
   1.2262839e+04
   1.2263295e+04
   1.2263676e+04
   1.2264037e+04
   1.2265184e+04
   1.2265494e+04
   1.2265820e+04
   1.2266126e+04
   1.2266436e+04
   1.2266825e+04
   1.2267127e+04
   1.2267441e+04
   1.2267759e+04
   1.2268040e+04
   1.2268350e+04
   1.2268672e+04
   1.2268995e+04
   1.2269304e+04
   1.2269665e+04
   1.2269974e+04
   1.2270389e+04
   1.2270707e+04
   1.2271038e+04
   1.2271373e+04
   1.2271930e+04
   1.2272365e+04
   1.2272772e+04
   1.2273077e+04
   1.2273421e+04
   1.2273752e+04
   1.2274216e+04
   1.2274522e+04
   1.2274836e+04
   1.2275159e+04
   1.2275473e+04
   1.2275845e+04
   1.2276168e+04
   1.2276691e+04
   1.2277030e+04
   1.2277353e+04
   1.2277679e+04
   1.2277981e+04
   1.2278287e+04
   1.2278584e+04
   1.2278898e+04
   1.2279233e+04
   1.2279497e+04
   1.2279840e+04
   1.2280171e+04
   1.2280502e+04
   1.2280807e+04
   1.2281214e+04
   1.2281758e+04
   1.2282160e+04
   1.2282658e+04
   1.2283052e+04
   1.2283370e+04
   1.2283714e+04
   1.2284187e+04
   1.2284572e+04
   1.2285146e+04
   1.2285497e+04
   1.2285912e+04
   1.2286423e+04
   1.2286829e+04
   1.2287344e+04
   1.2287801e+04
   1.2288257e+04
   1.2288613e+04
   1.2288973e+04
   1.2289308e+04
   1.2289714e+04
   1.2290058e+04
   1.2290489e+04
   1.2290782e+04
   1.2291105e+04
   1.2291410e+04
   1.2291728e+04
   1.2292093e+04
   1.2295795e+04
   1.2623842e+04
   1.2624114e+04
   1.2624403e+04
   1.2624687e+04
   1.2624951e+04
   1.2625244e+04
   1.2625521e+04
   1.2625826e+04
   1.2626090e+04
   1.2626367e+04
   1.2626643e+04
   1.2626898e+04
   1.2627175e+04
   1.2627451e+04
   1.2627707e+04
   1.2627983e+04
   1.2628264e+04
   1.2628578e+04
   1.2628858e+04
   1.2629126e+04
   1.2629386e+04
   1.2629650e+04
   1.2629922e+04
   1.2630437e+04
   1.2630717e+04
   1.2630994e+04
   1.2631258e+04
   1.2631534e+04
   1.2631907e+04
   1.2632204e+04
   1.2632489e+04
   1.2632866e+04
   1.2633171e+04
   1.2633527e+04
   1.2633783e+04
   1.2634147e+04
   1.2634432e+04
   1.2634704e+04
   1.2634989e+04
   1.2635244e+04
   1.2635550e+04
   1.2635830e+04
   1.2636123e+04
   1.2636484e+04
   1.2636773e+04
   1.2637066e+04
   1.2637359e+04
   1.2637606e+04
   1.2637857e+04
   1.2638154e+04
   1.2638414e+04
   1.2638682e+04
   1.2639000e+04
   1.2639285e+04
   1.2639570e+04
   1.2639871e+04
   1.2640143e+04
   1.2640458e+04
   1.2640751e+04
   1.2641061e+04
   1.2641345e+04
   1.2641643e+04
   1.2641915e+04
   1.2642191e+04
   1.2642497e+04
   1.2642773e+04
   1.2643050e+04
   1.2643351e+04
   1.2643627e+04
   1.2644105e+04
   1.2644331e+04
   1.2644549e+04
   1.2644854e+04
   1.2645148e+04
   1.2645545e+04
   1.2645876e+04
   1.2646144e+04
   1.2646421e+04
   1.2646684e+04
   1.2646977e+04
   1.2647279e+04
   1.2647589e+04
   1.2647907e+04
   1.2648209e+04
   1.2648472e+04
   1.2648841e+04
   1.2649197e+04
   1.2649729e+04
   1.2650219e+04
   1.2650629e+04
   1.2651596e+04
   1.2652601e+04
   1.2653003e+04
   1.2653527e+04
   1.2653828e+04
   1.2654142e+04
   1.2654523e+04
   1.2654842e+04
   1.2655164e+04
   1.2655457e+04
   1.2655775e+04
   1.2656119e+04
   1.2656462e+04
   1.2656764e+04
   1.2657082e+04
   1.2657392e+04
   1.2657718e+04
   1.2657995e+04
   1.2658317e+04
   1.2658652e+04
   1.2658975e+04
   1.2659280e+04
   1.2659573e+04
   1.2660013e+04
   1.2660319e+04
   1.2660616e+04
   1.2660926e+04
   1.2661228e+04
   1.2661621e+04
   1.2662032e+04
   1.2662362e+04
   1.2662681e+04
   1.2663078e+04
   1.2663397e+04
   1.2663836e+04
   1.2664251e+04
   1.2664783e+04
   1.2666604e+04
   1.2670101e+04
   1.2670390e+04
   1.2670737e+04
   1.2671039e+04
   1.2671382e+04
   1.3235981e+04
   1.3236287e+04
   1.3236567e+04
   1.3236856e+04
   1.3237175e+04
   1.3237447e+04
   1.3237711e+04
   1.3238012e+04
   1.3238284e+04
   1.3238535e+04
   1.3238816e+04
   1.3239164e+04
   1.3239381e+04
   1.3239628e+04
   1.3239913e+04
   1.3240164e+04
   1.3240437e+04
   1.3240734e+04
   1.3241023e+04
   1.3241291e+04
   1.3241546e+04
   1.3241835e+04
   1.3242149e+04
   1.3242388e+04
   1.3242664e+04
   1.3242945e+04
   1.3243238e+04
   1.3243548e+04
   1.3243900e+04
   1.3244318e+04
   1.3244578e+04
   1.3244871e+04
   1.3245164e+04
   1.3245453e+04
   1.3245700e+04
   1.3246014e+04
   1.3246278e+04
   1.3246567e+04
   1.3246906e+04
   1.3247216e+04
   1.3247618e+04
   1.3247895e+04
   1.3248167e+04
   1.3248447e+04
   1.3248715e+04
   1.3249029e+04
   1.3249335e+04
   1.3249616e+04
   1.3249896e+04
   1.3250168e+04
   1.3250415e+04
   1.3250688e+04
   1.3250968e+04
   1.3251257e+04
   1.3251513e+04
   1.3251810e+04
   1.3252086e+04
   1.3252371e+04
   1.3252735e+04
   1.3253007e+04
   1.3253443e+04
   1.3253849e+04
   1.3254222e+04
   1.3254624e+04
   1.3254946e+04
   1.3255239e+04
   1.3255616e+04
   1.3256073e+04
   1.3256378e+04
   1.3256667e+04
   1.3257057e+04
   1.3257471e+04
   1.3257769e+04
   1.3258066e+04
   1.3258388e+04
   1.3258711e+04
   1.3259113e+04
   1.3259603e+04
   1.3259867e+04
   1.3260156e+04
   1.3260545e+04
   1.3260976e+04
   1.3261483e+04
   1.3262023e+04
   1.3262442e+04
   1.3262840e+04
   1.3263154e+04
   1.3263573e+04
   1.3263987e+04
   1.3264322e+04
   1.3264728e+04
   1.3265026e+04
   1.3265407e+04
   1.3265733e+04
   1.3266236e+04
   1.3266562e+04
   1.3266876e+04
   1.3267195e+04
   1.3267530e+04
   1.3267915e+04
   1.3268129e+04
   1.3268568e+04
   1.3268878e+04
   1.3269192e+04
   1.3269523e+04
   1.3269866e+04
   1.3270185e+04
   1.3270494e+04
   1.3270821e+04
   1.3271114e+04
   1.3271437e+04
   1.3271759e+04
   1.3272056e+04
   1.3272350e+04
   1.3272701e+04
   1.3273070e+04
   1.3273455e+04
   1.3273958e+04
   1.3749850e+04
   1.3750424e+04
   1.3750734e+04
   1.3751027e+04
   1.3751358e+04
   1.3751634e+04
   1.3751927e+04
   1.3752220e+04
   1.3752610e+04
   1.3753108e+04
   1.3753506e+04
   1.3753895e+04
   1.3754188e+04
   1.3754536e+04
   1.3754946e+04
   1.3755244e+04
   1.3755612e+04
   1.3756043e+04
   1.3756374e+04
   1.3756822e+04
   1.3757208e+04
   1.3757593e+04
   1.3757907e+04
   1.3758187e+04
   1.3758493e+04
   1.3758770e+04
   1.3759058e+04
   1.3759339e+04
   1.3759653e+04
   1.3759938e+04
   1.3760218e+04
   1.3760520e+04
   1.3760788e+04
   1.3761085e+04
   1.3761395e+04
   1.3761680e+04
   1.3761948e+04
   1.3762312e+04
   1.3762743e+04
   1.3763058e+04
   1.3763489e+04
   1.3763807e+04
   1.3764209e+04
   1.3764753e+04
   1.3765047e+04
   1.3765327e+04
   1.3765633e+04
   1.3765951e+04
   1.3766240e+04
   1.3766575e+04
   1.3766910e+04
   1.3767366e+04
   1.3767681e+04
   1.3767965e+04
   1.3768338e+04
   1.3768799e+04
   1.3769167e+04
   1.3769577e+04
   1.3769883e+04
   1.3770180e+04
   1.3770578e+04
   1.3770951e+04
   1.3771307e+04
   1.3771650e+04
   1.3772073e+04
   1.3772400e+04
   1.3772668e+04
   1.3772978e+04
   1.3773300e+04
   1.3773589e+04
   1.3773912e+04
   1.3774226e+04
   1.3774540e+04
   1.3774942e+04
   1.3775239e+04
   1.3775612e+04
   1.3776504e+04
   1.3777747e+04
   1.3778057e+04
   1.3778342e+04
   1.3778618e+04
   1.3778949e+04
   1.3779263e+04
   1.3779544e+04
   1.3779845e+04
   1.3780163e+04
   1.3780486e+04
   1.3780762e+04
   1.3781114e+04
   1.3781432e+04
   1.3781742e+04
   1.3782077e+04
   1.3782475e+04
   1.3782810e+04
   1.3783137e+04
   1.3783568e+04
   1.3783915e+04
   1.3784213e+04
   1.3784523e+04
   1.3784946e+04
   1.3786353e+04
   1.3786822e+04
   1.3787538e+04
   1.3787990e+04
   1.3788430e+04
   1.3788865e+04
   1.3789280e+04
   1.3789623e+04
   1.3789958e+04
   1.3790306e+04
   1.3790624e+04
   1.3791017e+04
   1.3791474e+04
   1.3791909e+04
   1.3792646e+04
   1.3794472e+04
   1.3795050e+04
   1.3795502e+04
   1.3796277e+04
   1.3797722e+04
   1.3798061e+04
   1.3798408e+04
   1.3799292e+04
   1.3799732e+04
   1.3800178e+04
   1.3800509e+04
   1.3800978e+04
   1.3801288e+04
   1.3801572e+04
   1.3802083e+04
   1.3802410e+04
   1.3803025e+04
   1.3803448e+04
   1.3803796e+04
   1.3804152e+04
   1.3804479e+04
   1.3804814e+04
   1.3805149e+04
   1.3805437e+04
   1.3805743e+04
   1.3806066e+04
   1.3806396e+04
   1.3806706e+04
   1.3807025e+04
   1.3807460e+04
   1.3807950e+04
   1.3808293e+04
   1.3808616e+04
   1.3809026e+04
   1.3809571e+04
   1.3809968e+04
   1.3810622e+04
   1.3811137e+04
   1.3812435e+04
   1.3813059e+04
   1.3813733e+04
   1.3814340e+04
   1.3814700e+04
   1.3815031e+04
   1.3815454e+04
   1.3815990e+04
   1.3816346e+04
   1.3816982e+04
   1.3817347e+04
