# Supplementary material for: Interaction mechanisms quantified from dynamical features of frog choruses
Source: R Soc Open Sci. 2020 Mar 18;7(3):191693. doi: 10.1098/rsos.191693 (PMC7137965; doi:10.1098/rsos.191693)
Supplement: Dataset 1 [file rsos191693supp2.zip › Dataset1_26th_May_2008/CallTiming_Frog3.dat]

   8.5795626e+02
   8.5827451e+02
   8.5860114e+02
   8.5893195e+02
   8.5924182e+02
   8.5959776e+02
   8.5992020e+02
   8.6027195e+02
   8.6059857e+02
   8.6093357e+02
   8.6128532e+02
   8.6162451e+02
   8.6200976e+02
   8.6233639e+02
   8.6273001e+02
   8.6305245e+02
   8.6339164e+02
   8.6386064e+02
   8.6421657e+02
   8.6456414e+02
   8.6495776e+02
   8.6548539e+02
   8.6590414e+02
   8.6617632e+02
   8.6649457e+02
   8.6685470e+02
   8.6721901e+02
   8.6758332e+02
   8.6801045e+02
   8.6846270e+02
   8.6885632e+02
   8.6922482e+02
   8.7068626e+02
   8.7110501e+02
   8.7149864e+02
   8.7192157e+02
   8.7226914e+02
   8.7264182e+02
   8.7304801e+02
   8.7344582e+02
   1.5745195e+03
   1.5751979e+03
   1.5754952e+03
   1.5757841e+03
   1.5761443e+03
   1.5764876e+03
   1.5767808e+03
   1.5770781e+03
   1.5774005e+03
   1.5777188e+03
   1.5780412e+03
   1.5783553e+03
   1.5786861e+03
   1.5790336e+03
   1.5793603e+03
   1.5796241e+03
   1.5799507e+03
   1.5802522e+03
   1.5805956e+03
   1.5808636e+03
   1.5812363e+03
   1.5815168e+03
   1.5818518e+03
   1.5822664e+03
   1.5825721e+03
   1.5828652e+03
   1.5832630e+03
   1.5835645e+03
   1.5839372e+03
   1.5842764e+03
   1.5845695e+03
   1.5849589e+03
   1.5852479e+03
   1.5856248e+03
   1.5859681e+03
   1.5913993e+03
   1.5918390e+03
   1.5921070e+03
   1.5923457e+03
   1.5926849e+03
   1.5930450e+03
   1.5933046e+03
   1.5935224e+03
   1.5937527e+03
   1.5939998e+03
   1.5942719e+03
   1.5944897e+03
   1.5947116e+03
   1.5949922e+03
   1.5952351e+03
   1.5955114e+03
   1.5957920e+03
   1.5960349e+03
   1.5962694e+03
   1.5965248e+03
   1.5968096e+03
   1.5970524e+03
   1.5973163e+03
   1.5975843e+03
   1.5979151e+03
   1.5983757e+03
   2.2076845e+03
   2.2079986e+03
   2.2082666e+03
   2.2086309e+03
   2.2089449e+03
   2.2092339e+03
   2.2095605e+03
   2.2098955e+03
   2.2102012e+03
   2.2105236e+03
   2.2108377e+03
   2.2111518e+03
   2.2114909e+03
   2.2118301e+03
   2.2121149e+03
   2.2124583e+03
   2.2128100e+03
   2.2131534e+03
   2.2134716e+03
   2.2137773e+03
   2.2141039e+03
   2.2144389e+03
   2.2147530e+03
   2.2150838e+03
   2.2154272e+03
   2.2157371e+03
   2.2161098e+03
   2.2164322e+03
   2.2167965e+03
   2.2171022e+03
   2.2174121e+03
   2.2178015e+03
   2.4227067e+03
   2.4230626e+03
   2.4233767e+03
   2.4236949e+03
   2.4239923e+03
   2.4242854e+03
   2.4246371e+03
   2.4249261e+03
   2.4252778e+03
   2.4255626e+03
   2.4258599e+03
   2.4261781e+03
   2.4265215e+03
   2.4268356e+03
   2.4271413e+03
   2.4274511e+03
   2.4278029e+03
   2.4281337e+03
   2.4284645e+03
   2.4287744e+03
   2.4290717e+03
   2.4294151e+03
   2.4297333e+03
   2.4299888e+03
   2.4303405e+03
   2.4306839e+03
   2.4309979e+03
   2.4313916e+03
   2.6980390e+03
   2.6983656e+03
   2.6986755e+03
   2.6989644e+03
   2.6992869e+03
   2.6995968e+03
   2.6998983e+03
   2.7001998e+03
   2.7005557e+03
   2.7008781e+03
   2.7012424e+03
   2.7015649e+03
   2.7019041e+03
   2.7022056e+03
   2.7025029e+03
   2.7028044e+03
   2.7032483e+03
   2.7084575e+03
   2.7089056e+03
   2.7091861e+03
   2.7094751e+03
   2.7097473e+03
   2.7100111e+03
   2.7102791e+03
   2.7105722e+03
   2.7109114e+03
   2.7111836e+03
   2.7116065e+03
   3.1783184e+03
   3.1789758e+03
   3.1792396e+03
   3.1795453e+03
   3.1798971e+03
   3.1802111e+03
   3.1805084e+03
   3.1808393e+03
   3.1811198e+03
   3.1815721e+03
   3.1818610e+03
   3.1821667e+03
   3.1824514e+03
   3.1827362e+03
   3.1830586e+03
   3.1833559e+03
   3.1841306e+03
   3.1847462e+03
   3.1851189e+03
   3.1854078e+03
   3.1857344e+03
   3.1860276e+03
   3.1863081e+03
   3.1866013e+03
   3.1868734e+03
   3.1871456e+03
   3.1874178e+03
   3.1877109e+03
   3.1879538e+03
   3.1882553e+03
   3.1885484e+03
   3.1888625e+03
   3.1891682e+03
   3.1894362e+03
   3.1897670e+03
   3.1901229e+03
   3.6580073e+03
   3.6583046e+03
   3.6586145e+03
   3.6589244e+03
   3.6592510e+03
   3.6595399e+03
   3.6598498e+03
   3.6601555e+03
   3.6605617e+03
   3.6609428e+03
   3.6612359e+03
   3.6615332e+03
   3.6619310e+03
   3.6622116e+03
   3.6625884e+03
   3.6629402e+03
   3.6633464e+03
   3.6637065e+03
   3.6640583e+03
   3.6644184e+03
   3.6646780e+03
   3.6649837e+03
   3.6652349e+03
   3.6655113e+03
   3.6657668e+03
   3.6660306e+03
   3.6663069e+03
   3.6665414e+03
   3.6668304e+03
   3.6671738e+03
   3.6676386e+03
   3.6680196e+03
   3.6683295e+03
   3.6686813e+03
   3.6690623e+03
   3.6694559e+03
   3.6728059e+03
   3.6731200e+03
   3.6733629e+03
   3.6736267e+03
   3.6739073e+03
   3.6742506e+03
   3.6745061e+03
   3.6747573e+03
   3.6750169e+03
   3.6752849e+03
   3.6756158e+03
   3.6759256e+03
   3.6762481e+03
   3.6765663e+03
   3.6768343e+03
   3.6770814e+03
   3.6773745e+03
   3.6776509e+03
   3.6779231e+03
   3.6782162e+03
   3.6785973e+03
   3.6790118e+03
   4.0698689e+03
   4.0701955e+03
   4.0705138e+03
   4.0708278e+03
   4.0711126e+03
   4.0714266e+03
   4.0717239e+03
   4.0720213e+03
   4.0722893e+03
   4.0725782e+03
   4.0728881e+03
   4.0731896e+03
   4.0735288e+03
   4.0737968e+03
   4.0741066e+03
   4.0743998e+03
   4.0746719e+03
   4.0749190e+03
   4.0751912e+03
   4.0755346e+03
   4.0759659e+03
   4.0762674e+03
   4.0766694e+03
   4.0769458e+03
   4.0771886e+03
   4.0774483e+03
   4.0778712e+03
   4.0782020e+03
   4.0784658e+03
   4.0787464e+03
   4.0790228e+03
   4.0792573e+03
   4.0795378e+03
   4.0798268e+03
   4.0801031e+03
   4.0804256e+03
   4.0806936e+03
   4.0810914e+03
   4.0813719e+03
   4.0816316e+03
   4.0819163e+03
   4.0877830e+03
   4.0881054e+03
   4.0883525e+03
   4.0886373e+03
   4.0889011e+03
   4.0891984e+03
   4.0895250e+03
   4.0897721e+03
   4.0901196e+03
   4.0903541e+03
   4.0906556e+03
   4.0909446e+03
   4.0912377e+03
   4.0916146e+03
   4.0918491e+03
   4.0920836e+03
   4.0923348e+03
   4.0926070e+03
   4.0928708e+03
   4.0932351e+03
   4.0935073e+03
   4.0938423e+03
   4.0942611e+03
   4.0945165e+03
   4.0948096e+03
   4.0951028e+03
   4.0954001e+03
   4.0956764e+03
   4.0960282e+03
   4.6405313e+03
   4.6408328e+03
   4.6412431e+03
   4.6416661e+03
   4.6419718e+03
   4.6422523e+03
   4.6425161e+03
   4.6427925e+03
   4.6430647e+03
   4.6433997e+03
   4.6436928e+03
   4.6439441e+03
   4.6443335e+03
   4.6446224e+03
   4.6450328e+03
   4.6453301e+03
   4.6456944e+03
   4.6460797e+03
   4.6463938e+03
   4.6467539e+03
   4.6470763e+03
   4.6475369e+03
   4.6478887e+03
   4.6483116e+03
   4.6486299e+03
   4.6489063e+03
   4.6493250e+03
   4.6497354e+03
   4.6500243e+03
   4.6503091e+03
   4.6505687e+03
   4.6508493e+03
   4.6511298e+03
   4.6513978e+03
   4.6516868e+03
   4.6519966e+03
   4.6523233e+03
   4.6596639e+03
   5.3365841e+03
   5.3368940e+03
   5.3371871e+03
   5.3375054e+03
   5.3378613e+03
   5.3381796e+03
   5.3384350e+03
   5.3387281e+03
   5.3390464e+03
   5.3393563e+03
   5.3396619e+03
   5.3400095e+03
   5.3402984e+03
   5.3405329e+03
   5.3407758e+03
   5.3410564e+03
   5.3412993e+03
   5.3415714e+03
   5.3418604e+03
   5.3421033e+03
   5.3423713e+03
   5.3426518e+03
   5.3429073e+03
   5.3431962e+03
   5.3434977e+03
   5.3437406e+03
   5.3440253e+03
   5.3442808e+03
   5.3445571e+03
   5.3448503e+03
   5.3451266e+03
   5.3454281e+03
   5.3457631e+03
   5.3460311e+03
   5.3462949e+03
   5.3466341e+03
   5.3469314e+03
   5.3471869e+03
   5.3475303e+03
   5.3478485e+03
   5.3481919e+03
   5.3485185e+03
   5.3488200e+03
   5.3491006e+03
   5.3494356e+03
   5.3498836e+03
   5.3502354e+03
   5.3505997e+03
   5.3509556e+03
   5.3512823e+03
   5.3517387e+03
   5.3520946e+03
   5.3525511e+03
   5.3592678e+03
   5.3595986e+03
   5.3598624e+03
   5.3601137e+03
   5.3603566e+03
   5.3606120e+03
   5.3608298e+03
   5.3610768e+03
   5.3613197e+03
   5.3616379e+03
   5.3619771e+03
   5.3622158e+03
   5.3625257e+03
   5.3627979e+03
   5.3630617e+03
   5.3633381e+03
   5.3636061e+03
   5.3640625e+03
   5.9263959e+03
   5.9266849e+03
   5.9269738e+03
   5.9272921e+03
   5.9275936e+03
   5.9278867e+03
   5.9281631e+03
   5.9285064e+03
   5.9288121e+03
   5.9291178e+03
   5.9294109e+03
   5.9296873e+03
   5.9300516e+03
   5.9303154e+03
   5.9306211e+03
   5.9310357e+03
   5.9312744e+03
   5.9315466e+03
   5.9318146e+03
   5.9320826e+03
   5.9323296e+03
   5.9326228e+03
   5.9328949e+03
   5.9331881e+03
   5.9334142e+03
   5.9337450e+03
   5.9341596e+03
   5.9344192e+03
   5.9346956e+03
   5.9350892e+03
   5.9354116e+03
   5.9356964e+03
   5.9359811e+03
   5.9362784e+03
   5.9365716e+03
   5.9368773e+03
   5.9371829e+03
   5.9375640e+03
   5.9378781e+03
   5.9382884e+03
   5.9385313e+03
   5.9388161e+03
   5.9390673e+03
   5.9393311e+03
   5.9396159e+03
   5.9447037e+03
   5.9450638e+03
   5.9453151e+03
   5.9455998e+03
   5.9458636e+03
   5.9461735e+03
   5.9464499e+03
   5.9467179e+03
   5.9469817e+03
   5.9472790e+03
   5.9475512e+03
   5.9478234e+03
   5.9480998e+03
   5.9484222e+03
   5.9486944e+03
   5.9489205e+03
   5.9491676e+03
   5.9494272e+03
   5.9497413e+03
   5.9500386e+03
   5.9502856e+03
   5.9505578e+03
   5.9508677e+03
   5.9511650e+03
   5.9515712e+03
   6.4133795e+03
   6.4136810e+03
   6.4139783e+03
   6.4143259e+03
   6.4145897e+03
   6.4148451e+03
   6.4151173e+03
   6.4154774e+03
   6.4157580e+03
   6.4160302e+03
   6.4163317e+03
   6.4165997e+03
   6.4168844e+03
   6.4171608e+03
   6.4174246e+03
   6.4176884e+03
   6.4179648e+03
   6.4182412e+03
   6.4186097e+03
   6.4188861e+03
   6.4191792e+03
   6.4195309e+03
   6.4198492e+03
   6.4201256e+03
   6.4203601e+03
   6.4206281e+03
   6.4209338e+03
   6.4212269e+03
   6.4214739e+03
   6.4217419e+03
   6.4220016e+03
   6.4222738e+03
   6.4225543e+03
   6.4228600e+03
   6.4232076e+03
   6.4235216e+03
   6.4238441e+03
   6.4241707e+03
   6.4244848e+03
   6.4248742e+03
   6.4251924e+03
   6.4255065e+03
   6.4259169e+03
   6.4261933e+03
   6.4265115e+03
   6.4267628e+03
   6.4270349e+03
   6.4274914e+03
   6.4279185e+03
   6.4281865e+03
   6.4284545e+03
   6.4287393e+03
   6.4290659e+03
   6.4294804e+03
   6.4297736e+03
   6.4301965e+03
   6.4305566e+03
   6.4308958e+03
   6.4316203e+03
   6.4319343e+03
   6.4321898e+03
   6.4324703e+03
   6.4327425e+03
   6.4330147e+03
   6.4332869e+03
   6.4335591e+03
   6.4338187e+03
   6.4340951e+03
   6.4348363e+03
   6.4352676e+03
   6.4355398e+03
   6.8538232e+03
   6.8541456e+03
   6.8544471e+03
   6.8547486e+03
   6.8550418e+03
   6.8553600e+03
   6.8556908e+03
   6.8560593e+03
   6.8563315e+03
   6.8566121e+03
   6.8569136e+03
   6.8572779e+03
   6.8575752e+03
   6.8579060e+03
   6.8581614e+03
   6.8584336e+03
   6.8586849e+03
   6.8589529e+03
   6.8592041e+03
   6.8594889e+03
   6.8597401e+03
   6.8599998e+03
   6.8603096e+03
   6.8606363e+03
   6.8609964e+03
   6.8612728e+03
   6.8615240e+03
   6.8617878e+03
   6.8620600e+03
   6.8623113e+03
   6.8626002e+03
   6.8628975e+03
   6.8631864e+03
   6.8634377e+03
   6.8637601e+03
   6.8640407e+03
   6.8643757e+03
   6.8646688e+03
   6.8649201e+03
   6.8652006e+03
   6.8655356e+03
   6.8659753e+03
   6.8663229e+03
   6.8667081e+03
   6.8669845e+03
   6.8673195e+03
   6.8677048e+03
   6.8680900e+03
   6.8683957e+03
   6.8686469e+03
   6.8721728e+03
   6.8741703e+03
   6.8745681e+03
   6.8748444e+03
   6.8751166e+03
   6.8753679e+03
   6.8756443e+03
   6.8758871e+03
   6.8761886e+03
   6.8764483e+03
   6.8768712e+03
   6.8772104e+03
   6.8774993e+03
   6.8778050e+03
   6.8780898e+03
   6.8783871e+03
   6.8788477e+03
   6.8791241e+03
   6.8793879e+03
   6.8796601e+03
   6.8799532e+03
   6.8802338e+03
   6.8804976e+03
   6.8808954e+03
   6.8811550e+03
   6.8814104e+03
   6.8816910e+03
   7.2308639e+03
   7.2311780e+03
   7.2315591e+03
   7.2318438e+03
   7.2321369e+03
   7.2324091e+03
   7.2326688e+03
   7.2330038e+03
   7.2332969e+03
   7.2336151e+03
   7.2338957e+03
   7.2342600e+03
   7.2346369e+03
   7.2349133e+03
   7.2351645e+03
   7.2354493e+03
   7.2356963e+03
   7.2359518e+03
   7.2363328e+03
   7.2365841e+03
   7.2368688e+03
   7.2371075e+03
   7.2373755e+03
   7.2376644e+03
   7.2379324e+03
   7.2383051e+03
   7.2385689e+03
   7.2388202e+03
   7.2391468e+03
   7.2394106e+03
   7.2396744e+03
   7.2399550e+03
   7.2402146e+03
   7.2405831e+03
   7.2409014e+03
   7.2412657e+03
   7.2415421e+03
   7.2417933e+03
   7.2420655e+03
   7.2424005e+03
   7.2427271e+03
   7.2430328e+03
   7.2433343e+03
   7.2436609e+03
   7.2439415e+03
   7.2442095e+03
   7.2444691e+03
   7.2448628e+03
   7.2452229e+03
   7.2455998e+03
   7.2459431e+03
   7.2463703e+03
   7.2475176e+03
   7.2478484e+03
   7.2480997e+03
   7.2483635e+03
   7.2486315e+03
   7.2488953e+03
   7.2491633e+03
   7.2494271e+03
   7.2496993e+03
   7.2499631e+03
   7.2502228e+03
   7.2506373e+03
   7.2509598e+03
   7.2518978e+03
   7.6588264e+03
   7.6591112e+03
   7.6594043e+03
   7.6600157e+03
   7.6603884e+03
   7.6607108e+03
   7.6609663e+03
   7.6612343e+03
   7.6615358e+03
   7.6618373e+03
   7.6621681e+03
   7.6625198e+03
   7.6628046e+03
   7.6630600e+03
   7.6633615e+03
   7.6636714e+03
   7.6639729e+03
   7.6643121e+03
   7.6646219e+03
   7.6650072e+03
   7.6652919e+03
   7.6655516e+03
   7.6658531e+03
   7.6661964e+03
   7.6664979e+03
   7.6668120e+03
   7.6671009e+03
   7.6673480e+03
   7.6676704e+03
   7.6679594e+03
   7.6683028e+03
   7.6686796e+03
   7.6689937e+03
   7.6694208e+03
   7.6729928e+03
   7.6734157e+03
   7.6736963e+03
   7.6739391e+03
   7.6742029e+03
   7.6744668e+03
   7.6747222e+03
   7.6749860e+03
   7.6752875e+03
   7.6755513e+03
   7.6757984e+03
   7.6760748e+03
   7.6763344e+03
   7.6766108e+03
   7.6768955e+03
   7.6771426e+03
   7.6773896e+03
   7.6776995e+03
   7.6779591e+03
   7.6782355e+03
   7.6786459e+03
   7.6788929e+03
   7.6792698e+03
   7.6795378e+03
   7.6841566e+03
   7.6845126e+03
   7.6848057e+03
   7.6851072e+03
   7.6853459e+03
   7.6856264e+03
   7.6858903e+03
   7.6861583e+03
   7.6865393e+03
   7.6868115e+03
   7.6870963e+03
   7.6873391e+03
   7.6876741e+03
   7.6878793e+03
   7.6881096e+03
   7.6884069e+03
   7.6886289e+03
   7.6888927e+03
   7.6891272e+03
   7.6893952e+03
   7.6896464e+03
   7.6899103e+03
   7.6901992e+03
   7.6904588e+03
   7.6906975e+03
   7.6909781e+03
   7.6912419e+03
   7.6915141e+03
   7.6917821e+03
   7.6920626e+03
   7.6924102e+03
   7.6927284e+03
   7.6929923e+03
   7.6934110e+03
   7.6938130e+03
   7.6940768e+03
   7.6943616e+03
   7.6946505e+03
   7.6950609e+03
   7.6954796e+03
   7.6959068e+03
   7.6962627e+03
   7.6967024e+03
   7.6971379e+03
   8.1439968e+03
   8.1443151e+03
   8.1445873e+03
   8.1448594e+03
   8.1452824e+03
   8.1455755e+03
   8.1458519e+03
   8.1461994e+03
   8.1464884e+03
   8.1467648e+03
   8.1470788e+03
   8.1473929e+03
   8.1476944e+03
   8.1480210e+03
   8.1482932e+03
   8.1485654e+03
   8.1488250e+03
   8.1491014e+03
   8.1493443e+03
   8.1496876e+03
   8.1500143e+03
   8.1502613e+03
   8.1505168e+03
   8.1507722e+03
   8.1511281e+03
   8.1514422e+03
   8.1516976e+03
   8.1519614e+03
   8.1522420e+03
   8.1525477e+03
   8.1528115e+03
   8.1531172e+03
   8.1534271e+03
   8.1536909e+03
   8.1539463e+03
   8.1542394e+03
   8.1545786e+03
   8.1549471e+03
   8.1552947e+03
   8.1555585e+03
   8.1558139e+03
   8.1560736e+03
   8.1563123e+03
   8.1565928e+03
   8.1568148e+03
   8.1570911e+03
   8.1573466e+03
   8.1575978e+03
   8.1578658e+03
   8.1581338e+03
   8.1583851e+03
   8.1586614e+03
   8.1589420e+03
   8.1592184e+03
   8.1594487e+03
   8.1596748e+03
   8.1599344e+03
   8.1602234e+03
   8.1605249e+03
   8.1607259e+03
   8.1609688e+03
   8.1611991e+03
   8.1614629e+03
   8.1617183e+03
   8.1619947e+03
   8.1622711e+03
   8.1625391e+03
   8.1628071e+03
   8.1630834e+03
   8.1633933e+03
   8.1636739e+03
   8.1639628e+03
   8.1642266e+03
   8.1645491e+03
   8.1648087e+03
   8.1650683e+03
   8.1653447e+03
   8.1656923e+03
   8.1660943e+03
   8.1665214e+03
   8.1668648e+03
   8.1672039e+03
   8.1675934e+03
   8.1678028e+03
   8.1680666e+03
   8.1683262e+03
   8.1685984e+03
   8.1688873e+03
   8.1692307e+03
   8.1694861e+03
   8.1698253e+03
   8.1701059e+03
   8.1704199e+03
   8.1708178e+03
   8.1711988e+03
   8.5956714e+03
   8.5959813e+03
   8.5969528e+03
   8.5972291e+03
   8.5975641e+03
   8.5978112e+03
   8.5981043e+03
   8.5984603e+03
   8.5987408e+03
   8.5990004e+03
   8.5992768e+03
   8.5995699e+03
   8.5998463e+03
   8.6001813e+03
   8.6004577e+03
   8.6008346e+03
   8.6012784e+03
   8.6016888e+03
   8.6019652e+03
   8.6023086e+03
   8.6025933e+03
   8.6028697e+03
   8.6031879e+03
   8.6034015e+03
   8.6036653e+03
   8.6039375e+03
   8.6041846e+03
   8.6044568e+03
   8.6048755e+03
   8.6051644e+03
   8.6054534e+03
   8.6057423e+03
   8.6060857e+03
   8.6064374e+03
   8.6068185e+03
   8.6071870e+03
   8.6075388e+03
   8.6078486e+03
   8.6081794e+03
   8.6084726e+03
   8.6087741e+03
   8.6090337e+03
   8.6093394e+03
   8.6097498e+03
   8.6101350e+03
   8.6118435e+03
   8.6121827e+03
   8.6125009e+03
   8.6127941e+03
   8.6131039e+03
   8.6134096e+03
   8.6137153e+03
   8.6140922e+03
   8.6143895e+03
   8.6146449e+03
   8.6150009e+03
   8.6152605e+03
   8.6155620e+03
   8.6159766e+03
   9.0479950e+03
   9.0483174e+03
   9.0485687e+03
   9.0488325e+03
   9.0490796e+03
   9.0493559e+03
   9.0496156e+03
   9.0499003e+03
   9.0502479e+03
   9.0505452e+03
   9.0508174e+03
   9.0511021e+03
   9.0514455e+03
   9.0517219e+03
   9.0520066e+03
   9.0522579e+03
   9.0525343e+03
   9.0527897e+03
   9.0530577e+03
   9.0533299e+03
   9.0535895e+03
   9.0538533e+03
   9.0541046e+03
   9.0543726e+03
   9.0546364e+03
   9.0549002e+03
   9.0551891e+03
   9.0554571e+03
   9.0558508e+03
   9.0562151e+03
   9.0565040e+03
   9.0568055e+03
   9.0571363e+03
   9.0575006e+03
   9.0577812e+03
   9.0580492e+03
   9.0583004e+03
   9.0585768e+03
   9.0589788e+03
   9.0592468e+03
   9.0595316e+03
   9.0598121e+03
   9.0600759e+03
   9.0604277e+03
   9.0607501e+03
   9.0611186e+03
   9.0615081e+03
   9.0618054e+03
   9.0622032e+03
   9.0625717e+03
   9.0629904e+03
   9.0633464e+03
   9.0636144e+03
   9.0638824e+03
   9.0641462e+03
   9.0644016e+03
   9.0646738e+03
   9.0649544e+03
   9.0652391e+03
   9.0655323e+03
   9.0658296e+03
   9.0660808e+03
   9.0663739e+03
   9.0666294e+03
   9.0668890e+03
   9.0671905e+03
   9.0674627e+03
   9.0677265e+03
   9.0680071e+03
   9.0683211e+03
   9.0685849e+03
   9.0689032e+03
   9.0691796e+03
   9.0694936e+03
   9.0697658e+03
   9.0701050e+03
   9.0703479e+03
   9.0706787e+03
   9.0709593e+03
   9.0713068e+03
   9.0716041e+03
   9.0719098e+03
   9.0722867e+03
   9.0726510e+03
   9.0730488e+03
   9.0734215e+03
   9.0737523e+03
   9.0740915e+03
   9.0744893e+03
   9.0748243e+03
   9.0751300e+03
   9.0755236e+03
   9.0759298e+03
   9.0763193e+03
   9.0766919e+03
   9.0770772e+03
   9.0774624e+03
   9.5209731e+03
   9.5212830e+03
   9.5215552e+03
   9.5218316e+03
   9.5221121e+03
   9.5223969e+03
   9.5226565e+03
   9.5230250e+03
   9.5232972e+03
   9.5235610e+03
   9.5238374e+03
   9.5241975e+03
   9.5244655e+03
   9.5247251e+03
   9.5249764e+03
   9.5252611e+03
   9.5255124e+03
   9.5257469e+03
   9.5260023e+03
   9.5262619e+03
   9.5265174e+03
   9.5267728e+03
   9.5270324e+03
   9.5273172e+03
   9.5275643e+03
   9.5278197e+03
   9.5281170e+03
   9.5284897e+03
   9.5287703e+03
   9.5290466e+03
   9.5293230e+03
   9.5295784e+03
   9.5299428e+03
   9.5302191e+03
   9.5305709e+03
   9.5309226e+03
   9.5312995e+03
   9.5315675e+03
   9.5319444e+03
   9.5322166e+03
   9.5324720e+03
   9.5327149e+03
   9.5329829e+03
   9.5332425e+03
   9.5335231e+03
   9.5337576e+03
   9.5340130e+03
   9.5342936e+03
   9.5345490e+03
   9.5348128e+03
   9.5350766e+03
   9.5354242e+03
   9.5358262e+03
   9.5361193e+03
   9.5364376e+03
   9.5367056e+03
   9.5371034e+03
   9.5383638e+03
   9.5386695e+03
   9.5389333e+03
   9.5391929e+03
   9.5394609e+03
   9.5397289e+03
   9.5400179e+03
   9.5402775e+03
   9.5405371e+03
   9.5408093e+03
   9.5411150e+03
   9.5415086e+03
   9.5417683e+03
   9.5420153e+03
   9.5422959e+03
   9.5425555e+03
   9.5428486e+03
   9.5430915e+03
   9.5433972e+03
   9.5436987e+03
   9.5439583e+03
   9.5442389e+03
   9.5445194e+03
   9.5448084e+03
   9.5450889e+03
   9.5453988e+03
   9.5457799e+03
   9.5461526e+03
   1.0013777e+04
   1.0014070e+04
   1.0014343e+04
   1.0014619e+04
   1.0014866e+04
   1.0015138e+04
   1.0015406e+04
   1.0015678e+04
   1.0016009e+04
   1.0016319e+04
   1.0016562e+04
   1.0016822e+04
   1.0017119e+04
   1.0017383e+04
   1.0017626e+04
   1.0017906e+04
   1.0018157e+04
   1.0018417e+04
   1.0018698e+04
   1.0018949e+04
   1.0019213e+04
   1.0019518e+04
   1.0019761e+04
   1.0020038e+04
   1.0020281e+04
   1.0020549e+04
   1.0020808e+04
   1.0021076e+04
   1.0021327e+04
   1.0021600e+04
   1.0021868e+04
   1.0022144e+04
   1.0022445e+04
   1.0022751e+04
   1.0023107e+04
   1.0023480e+04
   1.0023882e+04
   1.0024158e+04
   1.0024518e+04
   1.0024887e+04
   1.0025192e+04
   1.0025486e+04
   1.0025737e+04
   1.0025980e+04
   1.0026256e+04
   1.0026503e+04
   1.0026775e+04
   1.0027060e+04
   1.0027307e+04
   1.0027579e+04
   1.0027831e+04
   1.0028090e+04
   1.0028413e+04
   1.0028735e+04
   1.0029083e+04
   1.0029409e+04
   1.0029661e+04
   1.0029924e+04
   1.0030305e+04
   1.0030666e+04
   1.0032160e+04
   1.0032428e+04
   1.0032688e+04
   1.0032969e+04
   1.0033232e+04
   1.0033480e+04
   1.0033819e+04
   1.0034083e+04
   1.0034409e+04
   1.0034677e+04
   1.0034949e+04
   1.0035238e+04
   1.0035510e+04
   1.0035917e+04
   1.0036294e+04
   1.0036591e+04
   1.0036859e+04
   1.0431914e+04
   1.0432191e+04
   1.0432471e+04
   1.0432798e+04
   1.0433129e+04
   1.0433422e+04
   1.0433681e+04
   1.0433974e+04
   1.0434330e+04
   1.0434649e+04
   1.0434938e+04
   1.0435214e+04
   1.0435461e+04
   1.0435737e+04
   1.0435989e+04
   1.0436345e+04
   1.0436801e+04
   1.0437170e+04
   1.0437500e+04
   1.0437773e+04
   1.0438032e+04
   1.0438279e+04
   1.0438539e+04
   1.0438798e+04
   1.0439066e+04
   1.0439326e+04
   1.0439586e+04
   1.0439875e+04
   1.0440218e+04
   1.0440620e+04
   1.0440917e+04
   1.0441252e+04
   1.0441533e+04
   1.0441880e+04
   1.0442169e+04
   1.0442450e+04
   1.0442705e+04
   1.0442961e+04
   1.0443267e+04
   1.0443568e+04
   1.0443836e+04
   1.0444108e+04
   1.0444385e+04
   1.0444657e+04
   1.0444929e+04
   1.0445184e+04
   1.0445473e+04
   1.0445779e+04
   1.0446043e+04
   1.0446436e+04
   1.0446809e+04
   1.0447136e+04
   1.0447387e+04
   1.0447655e+04
   1.0447940e+04
   1.0448191e+04
   1.0448463e+04
   1.0448731e+04
   1.0449037e+04
   1.0449305e+04
   1.0449652e+04
   1.0449916e+04
   1.0450327e+04
   1.0450611e+04
   1.0451026e+04
   1.0451449e+04
   1.0451742e+04
   1.0452039e+04
   1.0452458e+04
   1.0452785e+04
   1.0453178e+04
   1.0453580e+04
   1.0453911e+04
   1.0454313e+04
   1.0454619e+04
   1.0454933e+04
   1.0455255e+04
   1.0455569e+04
   1.0455997e+04
   1.0456415e+04
   1.0457768e+04
   1.0458120e+04
   1.0458383e+04
   1.0458664e+04
   1.0458961e+04
   1.0459221e+04
   1.0459602e+04
   1.0459883e+04
   1.0460201e+04
   1.0460523e+04
   1.0472998e+04
   1.0474819e+04
   1.0475096e+04
   1.0475422e+04
   1.0475762e+04
   1.0476105e+04
   1.0879891e+04
   1.0880197e+04
   1.0880532e+04
   1.0880792e+04
   1.0881060e+04
   1.0881328e+04
   1.0881583e+04
   1.0881876e+04
   1.0882106e+04
   1.0882387e+04
   1.0882663e+04
   1.0882944e+04
   1.0883199e+04
   1.0883484e+04
   1.0883769e+04
   1.0884020e+04
   1.0884313e+04
   1.0884564e+04
   1.0884816e+04
   1.0885080e+04
   1.0885356e+04
   1.0885624e+04
   1.0885884e+04
   1.0886135e+04
   1.0886420e+04
   1.0886679e+04
   1.0886930e+04
   1.0887190e+04
   1.0887492e+04
   1.0887889e+04
   1.0888254e+04
   1.0888513e+04
   1.0888827e+04
   1.0889125e+04
   1.0889493e+04
   1.0889807e+04
   1.0890042e+04
   1.0890314e+04
   1.0890586e+04
   1.0890892e+04
   1.0891260e+04
   1.0891566e+04
   1.0891851e+04
   1.0892140e+04
   1.0892483e+04
   1.0892738e+04
   1.0893015e+04
   1.0893346e+04
   1.0893601e+04
   1.0894011e+04
   1.0894372e+04
   1.0894690e+04
   1.0895083e+04
   1.0895377e+04
   1.0895670e+04
   1.0896055e+04
   1.0896382e+04
   1.0896758e+04
   1.0897043e+04
   1.0898011e+04
   1.0898341e+04
   1.0898593e+04
   1.0898844e+04
   1.0899145e+04
   1.0899392e+04
   1.0899656e+04
   1.0899920e+04
   1.0900226e+04
   1.0900494e+04
   1.0900762e+04
   1.0901122e+04
   1.0901503e+04
   1.0901884e+04
   1.0902269e+04
   1.0902650e+04
   1.0902948e+04
   1.0903341e+04
   1.0903659e+04
   1.0904116e+04
   1.0904405e+04
   1.0904807e+04
   1.0905150e+04
   1.0905515e+04
   1.0905795e+04
   1.0906042e+04
   1.0906478e+04
   1.0906884e+04
   1.0907324e+04
   1.0907671e+04
   1.0907985e+04
   1.0908375e+04
   1.0908756e+04
   1.0909103e+04
   1.0909514e+04
   1.0910029e+04
   1.0910468e+04
   1.0910866e+04
   1.1628397e+04
   1.1628673e+04
   1.1628991e+04
   1.1629339e+04
   1.1629640e+04
   1.1629934e+04
   1.1630243e+04
   1.1630583e+04
   1.1630859e+04
   1.1631127e+04
   1.1631403e+04
   1.1631713e+04
   1.1632006e+04
   1.1632266e+04
   1.1632555e+04
   1.1632831e+04
   1.1633087e+04
   1.1633422e+04
   1.1633711e+04
   1.1633983e+04
   1.1634222e+04
   1.1634485e+04
   1.1634741e+04
   1.1634996e+04
   1.1635231e+04
   1.1635474e+04
   1.1635809e+04
   1.1636089e+04
   1.1636357e+04
   1.1636617e+04
   1.1636872e+04
   1.1637178e+04
   1.1637438e+04
   1.1637697e+04
   1.1637948e+04
   1.1638212e+04
   1.1638593e+04
   1.1638895e+04
   1.1639188e+04
   1.1639422e+04
   1.1639686e+04
   1.1639967e+04
   1.1640235e+04
   1.1640503e+04
   1.1640775e+04
   1.1641068e+04
   1.1641365e+04
   1.1641780e+04
   1.1642132e+04
   1.1642571e+04
   1.1642927e+04
   1.1643338e+04
   1.1643685e+04
   1.1644104e+04
   1.1644397e+04
   1.1644732e+04
   1.1645143e+04
   1.1645503e+04
   1.1645838e+04
   1.1646127e+04
   1.1646361e+04
   1.1646600e+04
   1.1646910e+04
   1.1647207e+04
   1.1647462e+04
   1.1647739e+04
   1.1648015e+04
   1.1648287e+04
   1.1648530e+04
   1.1648807e+04
   1.1649200e+04
   1.1649531e+04
   1.1649862e+04
   1.1650243e+04
   1.1650570e+04
   1.1650984e+04
   1.1651307e+04
   1.1651629e+04
   1.1651905e+04
   1.1652190e+04
   1.1652462e+04
   1.1652726e+04
   1.1653069e+04
   1.1653476e+04
   1.1653899e+04
   1.1654213e+04
   1.1654472e+04
   1.1654740e+04
   1.1655017e+04
   1.1655343e+04
   1.1655590e+04
   1.1655988e+04
   1.1656361e+04
   1.1656662e+04
   1.1657098e+04
   1.1657475e+04
   1.1659338e+04
   1.1659661e+04
   1.1659954e+04
   1.1660243e+04
   1.1660519e+04
   1.1660795e+04
   1.1661051e+04
   1.1661302e+04
   1.1661616e+04
   1.1661884e+04
   1.1662177e+04
   1.1662554e+04
   1.1662856e+04
   1.1663157e+04
   1.1663408e+04
   1.1663739e+04
   1.1664120e+04
   1.1664418e+04
   1.1664711e+04
   1.1665037e+04
   1.1665335e+04
   1.1665661e+04
   1.1665996e+04
   1.1666440e+04
   1.1666842e+04
   1.1667165e+04
   1.1667508e+04
   1.1667948e+04
   1.1668262e+04
   1.1668563e+04
   1.1668886e+04
   1.1669212e+04
   1.1669539e+04
   1.1669828e+04
   1.1670297e+04
   1.1670653e+04
   1.1671005e+04
   1.1671407e+04
   1.1671721e+04
   1.1672043e+04
   1.1672328e+04
   1.1672667e+04
   1.1673111e+04
   1.1673408e+04
   1.1673731e+04
   1.1674066e+04
   1.1674375e+04
   1.1674840e+04
   1.1675159e+04
   1.1675456e+04
   1.1675753e+04
   1.1676000e+04
   1.1676323e+04
   1.1676695e+04
   1.1677030e+04
   1.1677332e+04
   1.1677600e+04
   1.1677855e+04
   1.1678127e+04
   1.1678429e+04
   1.1678764e+04
   1.1679032e+04
   1.1679329e+04
   1.1679723e+04
   1.1680100e+04
   1.1680447e+04
   1.1680879e+04
   1.1681243e+04
   1.1681645e+04
   1.1682060e+04
   1.1682436e+04
   1.1683316e+04
   1.1683655e+04
   1.1683940e+04
   1.1684224e+04
   1.1684522e+04
   1.1684794e+04
   1.1685054e+04
   1.1685330e+04
   1.1685627e+04
   1.1685929e+04
   1.1686343e+04
   1.1686657e+04
   1.1687080e+04
   1.1687369e+04
   1.1687683e+04
   1.1688048e+04
   1.1688362e+04
   1.1688655e+04
   1.1688969e+04
   1.1689379e+04
   1.1689827e+04
   1.1690183e+04
   1.1690476e+04
   1.1690774e+04
   1.1691042e+04
   1.1691322e+04
   1.1691641e+04
   1.1691980e+04
   1.1692264e+04
   1.1692583e+04
   1.1692981e+04
   1.1693383e+04
   1.1693826e+04
   1.1694161e+04
   1.1694517e+04
   1.1694827e+04
   1.1695200e+04
   1.1695665e+04
   1.1696054e+04
   1.1696347e+04
   1.1696657e+04
   1.1696996e+04
   1.1697298e+04
   1.1697587e+04
   1.1697846e+04
   1.1698156e+04
   1.1698562e+04
   1.1698927e+04
   1.1699299e+04
   1.1699614e+04
   1.1699898e+04
   1.1700246e+04
   1.1700572e+04
   1.1700995e+04
   1.1701431e+04
   1.1706347e+04
   1.1706757e+04
   1.1707034e+04
   1.1707314e+04
   1.1707578e+04
   1.1707838e+04
   1.1708118e+04
   1.1708382e+04
   1.1708663e+04
   1.1708897e+04
   1.1709174e+04
   1.1709458e+04
   1.1709693e+04
   1.1709957e+04
   1.1710258e+04
   1.1710535e+04
   1.1710840e+04
   1.1711171e+04
   1.1711431e+04
   1.1711711e+04
   1.1711979e+04
   1.1712302e+04
   1.1712637e+04
   1.1712892e+04
   1.1713177e+04
   1.1713499e+04
   1.1713780e+04
   1.1714086e+04
   1.1714404e+04
   1.1714684e+04
   1.1714961e+04
   1.1715266e+04
   1.1715606e+04
   1.1715911e+04
   1.1716163e+04
   1.1716451e+04
   1.1716724e+04
   1.1717046e+04
   1.1717419e+04
   1.1717712e+04
   1.1717984e+04
   1.1718290e+04
   1.1718595e+04
   1.1718914e+04
   1.1719245e+04
   1.1719508e+04
   1.1719797e+04
   1.1720099e+04
   1.1720409e+04
   1.1720706e+04
   1.1721054e+04
   1.1721347e+04
   1.1721665e+04
   1.1721941e+04
   1.1722230e+04
   1.1722561e+04
   1.1722925e+04
   1.1723256e+04
   1.1723562e+04
   1.1723897e+04
   1.1724232e+04
   1.1724525e+04
   1.1724814e+04
   1.1725099e+04
   1.1725463e+04
   1.1725836e+04
   1.1726208e+04
   1.1726615e+04
   1.1726941e+04
   1.1727368e+04
   1.1727724e+04
   1.1728126e+04
   1.1728470e+04
   1.1729269e+04
   1.1729592e+04
   1.1729889e+04
   1.1730161e+04
   1.1730475e+04
   1.1730836e+04
   1.1731137e+04
   1.1731459e+04
   1.1731723e+04
   1.1732025e+04
   1.1732326e+04
   1.1732598e+04
   1.1732917e+04
   1.1733256e+04
   1.1733620e+04
   1.1734001e+04
   1.1734428e+04
   1.1734939e+04
   1.1735304e+04
   1.1735622e+04
   1.1735995e+04
   1.1736325e+04
   1.1736627e+04
   1.1736882e+04
   1.1737255e+04
   1.1737720e+04
   1.1738080e+04
   1.1738511e+04
   1.1738884e+04
   1.1739198e+04
   1.1739483e+04
   1.1739780e+04
   1.1740132e+04
   1.1740479e+04
   1.1790520e+04
   1.1790775e+04
   1.1791140e+04
   1.1791420e+04
   1.1791680e+04
   1.1791965e+04
   1.1792262e+04
   1.1792530e+04
   1.1792802e+04
   1.1793091e+04
   1.1793317e+04
   1.1793589e+04
   1.1793866e+04
   1.1794130e+04
   1.1794419e+04
   1.1794720e+04
   1.1794984e+04
   1.1795264e+04
   1.1795524e+04
   1.1795800e+04
   1.1796094e+04
   1.1796408e+04
   1.1796730e+04
   1.1796994e+04
   1.1797262e+04
   1.1797601e+04
   1.1797873e+04
   1.1798179e+04
   1.1798514e+04
   1.1798786e+04
   1.1799075e+04
   1.1799360e+04
   1.1799665e+04
   1.1799921e+04
   1.1800248e+04
   1.1800516e+04
   1.1800834e+04
   1.1801081e+04
   1.1801382e+04
   1.1801663e+04
   1.1801952e+04
   1.1802228e+04
   1.1802551e+04
   1.1802831e+04
   1.1803112e+04
   1.1803380e+04
   1.1803656e+04
   1.1803983e+04
   1.1804247e+04
   1.1804552e+04
   1.1804820e+04
   1.1805118e+04
   1.1805360e+04
   1.1805628e+04
   1.1805947e+04
   1.1806190e+04
   1.1806474e+04
   1.1806763e+04
   1.1807115e+04
   1.1807484e+04
   1.1807894e+04
   1.1808200e+04
   1.1808518e+04
   1.1808832e+04
   1.1809192e+04
   1.1809757e+04
   1.1810180e+04
   1.1810494e+04
   1.1810896e+04
   1.1811290e+04
   1.1872369e+04
   1.1872704e+04
   1.1872984e+04
   1.1873265e+04
   1.1873537e+04
   1.1873826e+04
   1.1874186e+04
   1.1874576e+04
   1.1874911e+04
   1.1875288e+04
   1.1875535e+04
   1.1875803e+04
   1.1876037e+04
   1.1876351e+04
   1.1876615e+04
   1.1876849e+04
   1.1877071e+04
   1.1877323e+04
   1.1877524e+04
   1.1877733e+04
   1.1877980e+04
   1.1878231e+04
   1.1878462e+04
   1.1878705e+04
   1.1878906e+04
   1.1879136e+04
   1.1879379e+04
   1.1879609e+04
   1.1879818e+04
   1.1880040e+04
   1.1880300e+04
   1.1880518e+04
   1.1880756e+04
   1.1880995e+04
   1.1881225e+04
   1.1881435e+04
   1.1881740e+04
   1.1882071e+04
   1.1882402e+04
   1.1882687e+04
   1.1883013e+04
   1.1883290e+04
   1.1883591e+04
   1.1883859e+04
   1.1884111e+04
   1.1884416e+04
   1.1884793e+04
   1.1885141e+04
   1.1885480e+04
   1.1885756e+04
   1.1886104e+04
   1.1886456e+04
   1.1886761e+04
   1.1887084e+04
   1.1887394e+04
   1.1887691e+04
   1.1888038e+04
   1.1888361e+04
   1.1888667e+04
   1.1888943e+04
   1.1889286e+04
   1.1889559e+04
   1.1889831e+04
   1.1890182e+04
   1.1909143e+04
   1.1909420e+04
   1.1909805e+04
   1.1910073e+04
   1.1910337e+04
   1.1910634e+04
   1.1910873e+04
   1.1911095e+04
   1.1911329e+04
   1.1911547e+04
   1.1911807e+04
   1.1912016e+04
   1.1912255e+04
   1.1912510e+04
   1.1912858e+04
   1.1913067e+04
   1.1913323e+04
   1.1913557e+04
   1.1913867e+04
   1.1914127e+04
   1.1914445e+04
   1.1914746e+04
   1.1915056e+04
   1.1915345e+04
   1.1915588e+04
   1.1915839e+04
   1.1916065e+04
   1.1916338e+04
   1.1916568e+04
   1.1916802e+04
   1.1917033e+04
   1.1917288e+04
   1.1917602e+04
   1.1917883e+04
   1.1918214e+04
   1.1918482e+04
   1.1918745e+04
   1.1919097e+04
   1.1919390e+04
   1.1919675e+04
   1.1919968e+04
   1.1920278e+04
   1.1920571e+04
   1.1920885e+04
   1.1921157e+04
   1.1921518e+04
   1.1921853e+04
   1.1922141e+04
   1.1922472e+04
   1.2227120e+04
   1.2227450e+04
   1.2227727e+04
   1.2228016e+04
   1.2228263e+04
   1.2228585e+04
   1.2228862e+04
   1.2229117e+04
   1.2229389e+04
   1.2229640e+04
   1.2229913e+04
   1.2230189e+04
   1.2230440e+04
   1.2230746e+04
   1.2231014e+04
   1.2231257e+04
   1.2231525e+04
   1.2231772e+04
   1.2232027e+04
   1.2232287e+04
   1.2232534e+04
   1.2232789e+04
   1.2233049e+04
   1.2233292e+04
   1.2233581e+04
   1.2233895e+04
   1.2234201e+04
   1.2234477e+04
   1.2234770e+04
   1.2235030e+04
   1.2235302e+04
   1.2235574e+04
   1.2235880e+04
   1.2236357e+04
   1.2236646e+04
   1.2236989e+04
   1.2237375e+04
   1.2237718e+04
   1.2238137e+04
   1.2241437e+04
   1.2241726e+04
   1.2241943e+04
   1.2242186e+04
   1.2242442e+04
   1.2242693e+04
   1.2242944e+04
   1.2243191e+04
   1.2243463e+04
   1.2243689e+04
   1.2243928e+04
   1.2244158e+04
   1.2244456e+04
   1.2244736e+04
   1.2245046e+04
   1.2245385e+04
   1.2245666e+04
   1.2245938e+04
   1.2246223e+04
   1.2246533e+04
   1.2246801e+04
   1.2247098e+04
   1.2247400e+04
   1.2254171e+04
   1.2254560e+04
   1.2254832e+04
   1.2255113e+04
   1.2255364e+04
   1.2255628e+04
   1.2255875e+04
   1.2256131e+04
   1.2256415e+04
   1.2256650e+04
   1.2256905e+04
   1.2257156e+04
   1.2257433e+04
   1.2257692e+04
   1.2257940e+04
   1.2258203e+04
   1.2258576e+04
   1.2258936e+04
   1.2259321e+04
   1.2259656e+04
   1.2259950e+04
   1.2260289e+04
   1.2260573e+04
   1.2260804e+04
   1.2261063e+04
   1.2261361e+04
   1.2261604e+04
   1.2261867e+04
   1.2262106e+04
   1.2262420e+04
   1.2262676e+04
   1.2262956e+04
   1.2263287e+04
   1.2263547e+04
   1.2263903e+04
   1.2264208e+04
   1.2264514e+04
   1.2264824e+04
   1.2265138e+04
   1.2265452e+04
   1.2265816e+04
   1.2266084e+04
   1.2266428e+04
   1.2266691e+04
   1.2266976e+04
   1.2267244e+04
   1.2267546e+04
   1.2267843e+04
   1.2268186e+04
   1.2268496e+04
   1.2268777e+04
   1.2269129e+04
   1.2269430e+04
   1.2269690e+04
   1.2269962e+04
   1.2270259e+04
   1.2270556e+04
   1.2270891e+04
   1.2271252e+04
   1.2271536e+04
   1.2271804e+04
   1.2272072e+04
   1.2272332e+04
   1.2272617e+04
   1.2272943e+04
   1.2273283e+04
   1.2273597e+04
   1.2273936e+04
   1.2274258e+04
   1.2274639e+04
   1.2274953e+04
   1.2275267e+04
   1.2275732e+04
   1.2276025e+04
   1.2276402e+04
   1.2281067e+04
   1.2281419e+04
   1.2281691e+04
   1.2282022e+04
   1.2282298e+04
   1.2282650e+04
   1.2282914e+04
   1.2283203e+04
   1.2283584e+04
   1.2283852e+04
   1.2284170e+04
   1.2284451e+04
   1.2284777e+04
   1.2285171e+04
   1.2285502e+04
   1.2285786e+04
   1.2286050e+04
   1.2286385e+04
   1.2286670e+04
   1.2286971e+04
   1.2287302e+04
   1.2287612e+04
   1.2288018e+04
   1.2288374e+04
   1.2288743e+04
   1.2289090e+04
   1.2289572e+04
   1.2289911e+04
   1.2290196e+04
   1.2623515e+04
   1.2623825e+04
   1.2624105e+04
   1.2624407e+04
   1.2624666e+04
   1.2624964e+04
   1.2625282e+04
   1.2625625e+04
   1.2626036e+04
   1.2626337e+04
   1.2626643e+04
   1.2626894e+04
   1.2627183e+04
   1.2627485e+04
   1.2627841e+04
   1.2628083e+04
   1.2628393e+04
   1.2628712e+04
   1.2628984e+04
   1.2629235e+04
   1.2629507e+04
   1.2629800e+04
   1.2630064e+04
   1.2630550e+04
   1.2630973e+04
   1.2631396e+04
   1.2631773e+04
   1.2632066e+04
   1.2632346e+04
   1.2632593e+04
   1.2632970e+04
   1.2633397e+04
   1.2633661e+04
   1.2633959e+04
   1.2634252e+04
   1.2634553e+04
   1.2634834e+04
   1.2635110e+04
   1.2635378e+04
   1.2635675e+04
   1.2635960e+04
   1.2636362e+04
   1.2636659e+04
   1.2636953e+04
   1.2637233e+04
   1.2637476e+04
   1.2637828e+04
   1.2645403e+04
   1.2645746e+04
   1.2646014e+04
   1.2646295e+04
   1.2646538e+04
   1.2646806e+04
   1.2647103e+04
   1.2647430e+04
   1.2647702e+04
   1.2648012e+04
   1.2648305e+04
   1.2648690e+04
   1.2649063e+04
   1.2649348e+04
   1.2649595e+04
   1.2649867e+04
   1.2650097e+04
   1.2650336e+04
   1.2650642e+04
   1.2650981e+04
   1.2651228e+04
   1.2651462e+04
   1.2651714e+04
   1.2651952e+04
   1.2652212e+04
   1.2652446e+04
   1.2652714e+04
   1.2652987e+04
   1.2653317e+04
   1.2653644e+04
   1.2653933e+04
   1.2654293e+04
   1.2654628e+04
   1.2654967e+04
   1.2655277e+04
   1.2655604e+04
   1.2661872e+04
   1.2662199e+04
   1.2662463e+04
   1.2662685e+04
   1.2662944e+04
   1.2663187e+04
   1.2663405e+04
   1.2663648e+04
   1.2663857e+04
   1.2664113e+04
   1.2664389e+04
   1.2664665e+04
   1.2664917e+04
   1.2665130e+04
   1.2665348e+04
   1.2665553e+04
   1.2665767e+04
   1.2665980e+04
   1.2666206e+04
   1.2666433e+04
   1.2666705e+04
   1.2666990e+04
   1.2667203e+04
   1.2667446e+04
   1.2667651e+04
   1.2667877e+04
   1.2668099e+04
   1.2668338e+04
   1.2668564e+04
   1.2668794e+04
   1.2669016e+04
   1.2669242e+04
   1.2669469e+04
   1.2669707e+04
   1.2669912e+04
   1.2670214e+04
   1.2670490e+04
   1.2670901e+04
   1.3236295e+04
   1.3236597e+04
   1.3236881e+04
   1.3237128e+04
   1.3237405e+04
   1.3237706e+04
   1.3238029e+04
   1.3238330e+04
   1.3238644e+04
   1.3239013e+04
   1.3239323e+04
   1.3239637e+04
   1.3239901e+04
   1.3240181e+04
   1.3240424e+04
   1.3240717e+04
   1.3241014e+04
   1.3241266e+04
   1.3241521e+04
   1.3241793e+04
   1.3242086e+04
   1.3242417e+04
   1.3242790e+04
   1.3243079e+04
   1.3243389e+04
   1.3243745e+04
   1.3244063e+04
   1.3244310e+04
   1.3244561e+04
   1.3244842e+04
   1.3245118e+04
   1.3245420e+04
   1.3245709e+04
   1.3246127e+04
   1.3246425e+04
   1.3246781e+04
   1.3247091e+04
   1.3247359e+04
   1.3247643e+04
   1.3247911e+04
   1.3248175e+04
   1.3248422e+04
   1.3248690e+04
   1.3249000e+04
   1.3249289e+04
   1.3251776e+04
   1.3252107e+04
   1.3252346e+04
   1.3252597e+04
   1.3252848e+04
   1.3253037e+04
   1.3253288e+04
   1.3253569e+04
   1.3253820e+04
   1.3254075e+04
   1.3254339e+04
   1.3254624e+04
   1.3254959e+04
   1.3255223e+04
   1.3255478e+04
   1.3255734e+04
   1.3256889e+04
   1.3257480e+04
   1.3257777e+04
   1.3258049e+04
   1.3258259e+04
   1.3258497e+04
   1.3258757e+04
   1.3258979e+04
   1.3259209e+04
   1.3259465e+04
   1.3259741e+04
   1.3259988e+04
   1.3260264e+04
   1.3260532e+04
   1.3260805e+04
   1.3261060e+04
   1.3261336e+04
   1.3261609e+04
   1.3261881e+04
   1.3262153e+04
   1.3262421e+04
   1.3262697e+04
   1.3262995e+04
   1.3263271e+04
   1.3263526e+04
   1.3263849e+04
   1.3264125e+04
   1.3264460e+04
   1.3264737e+04
   1.3264984e+04
   1.3265264e+04
   1.3265578e+04
   1.3265846e+04
   1.3266089e+04
   1.3266403e+04
   1.3266663e+04
   1.3267019e+04
   1.3267333e+04
   1.3267651e+04
   1.3267886e+04
   1.3268162e+04
   1.3268405e+04
   1.3268719e+04
   1.3268995e+04
   1.3269213e+04
   1.3269477e+04
   1.3269720e+04
   1.3269992e+04
   1.3270293e+04
   1.3270633e+04
   1.3270922e+04
   1.3271252e+04
   1.3271546e+04
   1.3271876e+04
   1.3272190e+04
   1.3272496e+04
   1.3272953e+04
   1.3273346e+04
   1.3273648e+04
   1.3749980e+04
   1.3750290e+04
   1.3750558e+04
   1.3750822e+04
   1.3751148e+04
   1.3751425e+04
   1.3751781e+04
   1.3752078e+04
   1.3752321e+04
   1.3752585e+04
   1.3752857e+04
   1.3753125e+04
   1.3753389e+04
   1.3753644e+04
   1.3753887e+04
   1.3754155e+04
   1.3754406e+04
   1.3754683e+04
   1.3754917e+04
   1.3755193e+04
   1.3755474e+04
   1.3755742e+04
   1.3756010e+04
   1.3756265e+04
   1.3756521e+04
   1.3756818e+04
   1.3757057e+04
   1.3757337e+04
   1.3757635e+04
   1.3758012e+04
   1.3758288e+04
   1.3758606e+04
   1.3758904e+04
   1.3759176e+04
   1.3759456e+04
   1.3759749e+04
   1.3760051e+04
   1.3760323e+04
   1.3760629e+04
   1.3760934e+04
   1.3761207e+04
   1.3761508e+04
   1.3761814e+04
   1.3762166e+04
   1.3762480e+04
   1.3762781e+04
   1.3763087e+04
   1.3763346e+04
   1.3763656e+04
   1.3763937e+04
   1.3764226e+04
   1.3764465e+04
   1.3764724e+04
   1.3765034e+04
   1.3765457e+04
   1.3765750e+04
   1.3766085e+04
   1.3766441e+04
   1.3766768e+04
   1.3767082e+04
   1.3767404e+04
   1.3767815e+04
   1.3768191e+04
   1.3768535e+04
   1.3768878e+04
   1.3769171e+04
   1.3769418e+04
   1.3769703e+04
   1.3769992e+04
   1.3770428e+04
   1.3770821e+04
   1.3771190e+04
   1.3771495e+04
   1.3771763e+04
   1.3772170e+04
   1.3774259e+04
   1.3774548e+04
   1.3774799e+04
   1.3775067e+04
   1.3775352e+04
   1.3775599e+04
   1.3775846e+04
   1.3776056e+04
   1.3776303e+04
   1.3776650e+04
   1.3782588e+04
   1.3783141e+04
   1.3783409e+04
   1.3783735e+04
   1.3784058e+04
   1.3784376e+04
   1.3784657e+04
   1.3785092e+04
   1.3785360e+04
   1.3785649e+04
   1.3785905e+04
   1.3786164e+04
   1.3786491e+04
   1.3786788e+04
   1.3787085e+04
   1.3787349e+04
   1.3787680e+04
   1.3787982e+04
   1.3788279e+04
   1.3788555e+04
   1.3788832e+04
   1.3789112e+04
   1.3789401e+04
   1.3789736e+04
   1.3790075e+04
   1.3790419e+04
   1.3790741e+04
   1.3791122e+04
   1.3791461e+04
   1.3791729e+04
   1.3792052e+04
   1.3792345e+04
   1.3792613e+04
   1.3792919e+04
   1.3793279e+04
   1.3793593e+04
   1.3793873e+04
   1.3794158e+04
   1.3794493e+04
   1.3794740e+04
   1.3795029e+04
   1.3795314e+04
   1.3795620e+04
   1.3796093e+04
   1.3796474e+04
   1.3798702e+04
   1.3798978e+04
   1.3799238e+04
   1.3799543e+04
   1.3799845e+04
   1.3800195e+04
   1.3800559e+04
   1.3800819e+04
   1.3801091e+04
   1.3801434e+04
   1.3801752e+04
   1.3802100e+04
   1.3802427e+04
   1.3802703e+04
   1.3802963e+04
   1.3803302e+04
   1.3803574e+04
   1.3803926e+04
   1.3804298e+04
   1.3804592e+04
   1.3804918e+04
   1.3805291e+04
   1.3805571e+04
   1.3805877e+04
   1.3806170e+04
   1.3806505e+04
   1.3806815e+04
   1.3807305e+04
   1.3807632e+04
   1.3808059e+04
   1.3808419e+04
   1.3808762e+04
   1.3809277e+04
   1.3809554e+04
   1.3809818e+04
   1.3810148e+04
   1.3810462e+04
   1.3810818e+04
   1.3811183e+04
   1.3811472e+04
   1.3811840e+04
   1.3812087e+04
   1.3812426e+04
   1.3812699e+04
   1.3813067e+04
   1.3813398e+04
   1.3813729e+04
   1.3814009e+04
   1.3814466e+04
   1.3814809e+04
   1.3815274e+04
   1.3815663e+04
   1.3816023e+04
   1.3816329e+04
   1.3816685e+04
   1.3817083e+04
   1.3817481e+04
   1.3817837e+04
   1.3818209e+04
   1.3818494e+04
   1.3818808e+04
   1.3819085e+04
   1.3819386e+04
   1.3819742e+04
   1.3820090e+04
   1.3820408e+04
   1.3820713e+04
   1.3821011e+04
   1.3821308e+04
   1.3821672e+04
   1.3821957e+04
   1.3822259e+04
   1.3822606e+04
