# Supplementary material for: Interaction mechanisms quantified from dynamical features of frog choruses
Source: R Soc Open Sci. 2020 Mar 18;7(3):191693. doi: 10.1098/rsos.191693 (PMC7137965; doi:10.1098/rsos.191693)
Supplement: Dataset 2 [file rsos191693supp3.zip › Dataset2_16th_June_2008/CallTiming_Frog1.dat]

   1.0604554e+03
   1.0607066e+03
   1.0609328e+03
   1.0611631e+03
   1.0613808e+03
   1.0616153e+03
   1.0618540e+03
   1.0620927e+03
   1.0623439e+03
   1.0626036e+03
   1.0628506e+03
   1.0630935e+03
   1.0633448e+03
   1.0636044e+03
   1.0638305e+03
   1.0640818e+03
   1.0643372e+03
   1.0645717e+03
   1.0648439e+03
   1.0650826e+03
   1.0655264e+03
   1.0659494e+03
   1.0662299e+03
   1.0664728e+03
   1.0667283e+03
   1.0669586e+03
   1.0672349e+03
   1.0675071e+03
   1.0678003e+03
   1.0682023e+03
   1.0686419e+03
   1.0690523e+03
   1.0694418e+03
   1.0698940e+03
   1.0703421e+03
   1.0707943e+03
   1.0711796e+03
   1.0716360e+03
   1.0720548e+03
   1.0724107e+03
   1.0728839e+03
   1.0733361e+03
   1.0738009e+03
   1.0742155e+03
   1.0745924e+03
   1.0750446e+03
   1.0754592e+03
   1.0758905e+03
   1.0763218e+03
   1.0766778e+03
   1.0771384e+03
   1.0775697e+03
   1.0779256e+03
   1.0783025e+03
   1.0787506e+03
   1.0791819e+03
   1.0796006e+03
   1.0800236e+03
   1.0803418e+03
   1.0807522e+03
   1.0812003e+03
   1.0816567e+03
   1.0820880e+03
   1.0825738e+03
   1.0830302e+03
   1.0833819e+03
   1.0838300e+03
   1.0843074e+03
   1.0847219e+03
   1.0851114e+03
   1.0855050e+03
   1.0859908e+03
   1.4749994e+03
   1.4753302e+03
   1.4756401e+03
   1.4759290e+03
   1.4762389e+03
   1.4765906e+03
   1.4769256e+03
   1.4771894e+03
   1.4774491e+03
   1.4776836e+03
   1.4779055e+03
   1.4782112e+03
   1.4784499e+03
   1.4788058e+03
   1.4790487e+03
   1.4793921e+03
   1.4797354e+03
   1.4801039e+03
   1.4804348e+03
   1.4807488e+03
   1.4810252e+03
   1.4814230e+03
   1.4817957e+03
   1.4820637e+03
   1.4823610e+03
   1.4827211e+03
   1.4830938e+03
   1.4834079e+03
   1.4837889e+03
   1.4841742e+03
   1.4845259e+03
   1.4849028e+03
   1.4853718e+03
   1.4856524e+03
   1.4859790e+03
   1.4863559e+03
   1.4867537e+03
   1.4871306e+03
   1.4875116e+03
   1.4881314e+03
   1.4887176e+03
   1.4890861e+03
   1.4894253e+03
   1.4897394e+03
   1.4901414e+03
   1.4904387e+03
   1.4907360e+03
   1.4911213e+03
   1.4914144e+03
   1.4917578e+03
   1.4920383e+03
   1.4923482e+03
   1.4927293e+03
   1.4930391e+03
   1.4932904e+03
   1.4935751e+03
   1.4939143e+03
   1.4945759e+03
   1.4948942e+03
   1.4951957e+03
   1.4954804e+03
   1.4958322e+03
   1.4963179e+03
   1.4967911e+03
   1.4971303e+03
   1.4974611e+03
   1.4977836e+03
   1.4981521e+03
   1.4984619e+03
   1.4987551e+03
   1.4990524e+03
   1.4994460e+03
   1.4997056e+03
   1.5000825e+03
   1.5003589e+03
   1.5006729e+03
   1.5009954e+03
   1.5013597e+03
   1.5018161e+03
   1.5021344e+03
   2.5078637e+03
   2.5081694e+03
   2.5085211e+03
   2.5088101e+03
   2.5091325e+03
   2.5094508e+03
   2.5097313e+03
   2.5100663e+03
   2.5103218e+03
   2.5106651e+03
   2.5109834e+03
   2.5112304e+03
   2.5114859e+03
   2.5117581e+03
   2.5120889e+03
   2.5123862e+03
   2.5126709e+03
   2.5129683e+03
   2.5132823e+03
   2.5135713e+03
   2.5138811e+03
   2.5141701e+03
   2.5144423e+03
   2.5147940e+03
   2.5150704e+03
   2.5153384e+03
   2.5156859e+03
   2.5159330e+03
   2.5163099e+03
   2.5165569e+03
   2.5168543e+03
   2.5171306e+03
   2.5173651e+03
   2.5176080e+03
   2.5179011e+03
   2.5181733e+03
   2.5184078e+03
   2.5186549e+03
   2.5188852e+03
   2.5191364e+03
   2.5193877e+03
   2.5196138e+03
   2.5198776e+03
   2.5201498e+03
   2.5205309e+03
   2.5208868e+03
   2.5212134e+03
   2.5215191e+03
   2.5218541e+03
   2.5223148e+03
   2.5225869e+03
   2.5229303e+03
   2.5232276e+03
   2.5235626e+03
   2.5388261e+03
   2.5391276e+03
   2.5394123e+03
   2.5397306e+03
   2.5400446e+03
   2.5404089e+03
   2.5407858e+03
   2.5410706e+03
   2.5412967e+03
   2.5414977e+03
   2.5417824e+03
   2.5420588e+03
   2.5423813e+03
   2.5427246e+03
   2.5429926e+03
   2.5432271e+03
   2.5435412e+03
   2.5437966e+03
   2.5440521e+03
   2.5442740e+03
   2.5445001e+03
   2.5448184e+03
   2.5450571e+03
   2.5453669e+03
   2.5456349e+03
   2.5459406e+03
   2.5462379e+03
   2.5464850e+03
   2.5467069e+03
   2.5469289e+03
   2.5471759e+03
   2.5473979e+03
   2.5476282e+03
   2.5479716e+03
   2.5483066e+03
   2.5486164e+03
   2.5488970e+03
   2.5491399e+03
   2.5494372e+03
   2.5498057e+03
   2.5501407e+03
   2.5504715e+03
   2.5508358e+03
   2.5511331e+03
   4.0450412e+03
   4.0452883e+03
   4.0455144e+03
   4.0457489e+03
   4.0459750e+03
   4.0462556e+03
   4.0465529e+03
   4.0468544e+03
   4.0471810e+03
   4.0474448e+03
   4.0477379e+03
   4.0480269e+03
   4.0482739e+03
   4.0485880e+03
   4.0488853e+03
   4.0491784e+03
   4.0494716e+03
   4.0497438e+03
   4.0500369e+03
   4.0502463e+03
   4.0504933e+03
   4.0507153e+03
   4.0509581e+03
   4.0511801e+03
   4.0514271e+03
   4.0516574e+03
   4.0519003e+03
   4.0522395e+03
   4.0524949e+03
   4.0528425e+03
   4.0531314e+03
   4.0533827e+03
   4.0536968e+03
   4.0539773e+03
   4.0542453e+03
   4.0545426e+03
   4.0548567e+03
   4.0551289e+03
   4.0553927e+03
   4.0557026e+03
   4.0559831e+03
   4.0562888e+03
   4.0565778e+03
   4.0569044e+03
   4.0572059e+03
   4.0575074e+03
   4.0578298e+03
   4.0581397e+03
   4.0584328e+03
   4.0587301e+03
   4.0590777e+03
   4.0593834e+03
   4.0596891e+03
   4.0600450e+03
   4.0603633e+03
   4.0607485e+03
   4.5876348e+03
   4.5879614e+03
   4.5882210e+03
   4.5885016e+03
   4.5887905e+03
   4.5890753e+03
   4.5893768e+03
   4.5896280e+03
   4.5898918e+03
   4.5901808e+03
   4.5904320e+03
   4.5906874e+03
   4.5909764e+03
   4.5912151e+03
   4.5915082e+03
   4.5918013e+03
   4.5920274e+03
   4.5923331e+03
   4.5925886e+03
   4.5928608e+03
   4.5931204e+03
   4.5933549e+03
   4.5936061e+03
   4.5938867e+03
   4.5941086e+03
   4.5943724e+03
   4.5946698e+03
   4.5949168e+03
   4.5951555e+03
   4.5954068e+03
   4.5956580e+03
   4.5958674e+03
   4.5961521e+03
   4.5964034e+03
   4.5967216e+03
   4.5969729e+03
   4.5972660e+03
   4.5975089e+03
   4.5978229e+03
   4.5980616e+03
   4.5983338e+03
   4.5985767e+03
   4.5988908e+03
   4.5991588e+03
   4.5994226e+03
   4.5997073e+03
   4.5999544e+03
   4.6002056e+03
   4.6004820e+03
   4.6007207e+03
   4.6009929e+03
   4.6029987e+03
   4.6032625e+03
   4.6035096e+03
   4.6037859e+03
   4.6040707e+03
   4.6043219e+03
   4.6045941e+03
   4.6049040e+03
   4.6051678e+03
   4.6054819e+03
   4.6057666e+03
   4.6060514e+03
   4.6063571e+03
   4.6066334e+03
   4.6069433e+03
   4.6072616e+03
   4.6075254e+03
   4.6078227e+03
   4.6081451e+03
   4.9475403e+03
   4.9477957e+03
   4.9481265e+03
   4.9484406e+03
   4.9486709e+03
   4.9489054e+03
   4.9491189e+03
   4.9493911e+03
   4.9496884e+03
   4.9499899e+03
   4.9502956e+03
   4.9505846e+03
   4.9508651e+03
   4.9511541e+03
   4.9514346e+03
   4.9517571e+03
   4.9519832e+03
   4.9522679e+03
   4.9525485e+03
   4.9527956e+03
   4.9530510e+03
   4.9533148e+03
   4.9535828e+03
   4.9538508e+03
   4.9540937e+03
   4.9543743e+03
   4.9546297e+03
   4.9548935e+03
   4.9551615e+03
   4.9554169e+03
   4.9556975e+03
   4.9559404e+03
   4.9562963e+03
   4.9565308e+03
   4.9567863e+03
   4.9570543e+03
   4.9573223e+03
   4.9575777e+03
   4.9578708e+03
   4.9581053e+03
   4.9583775e+03
   4.9586413e+03
   4.9589428e+03
   4.9591773e+03
   4.9595668e+03
   4.9598222e+03
   4.9600734e+03
   4.9602912e+03
   4.9605048e+03
   4.9607309e+03
   4.9609486e+03
   4.9611831e+03
   4.9614051e+03
   4.9616270e+03
   4.9618866e+03
   4.9621672e+03
   4.9624813e+03
   4.9627534e+03
   4.9630047e+03
   4.9633188e+03
   4.9636914e+03
   4.9640516e+03
   4.9643279e+03
   4.9646085e+03
   4.9649268e+03
   4.9652199e+03
   4.9655633e+03
   4.9658564e+03
   5.2343296e+03
   5.2346688e+03
   5.2348865e+03
   5.2351126e+03
   5.2353346e+03
   5.2355774e+03
   5.2358119e+03
   5.2360255e+03
   5.2363228e+03
   5.2366327e+03
   5.2369509e+03
   5.2372692e+03
   5.2375456e+03
   5.2378178e+03
   5.2380858e+03
   5.2384040e+03
   5.2386511e+03
   5.2389358e+03
   5.2391871e+03
   5.2394467e+03
   5.2397440e+03
   5.2400581e+03
   5.2402800e+03
   5.2406024e+03
   5.2409123e+03
   5.2411552e+03
   5.2414651e+03
   5.2417582e+03
   5.2420471e+03
   5.2423486e+03
   5.2426376e+03
   5.2429014e+03
   5.2432322e+03
   5.2435379e+03
   5.2438519e+03
   5.2441074e+03
   5.2444173e+03
   5.2446769e+03
   5.2449951e+03
   5.2452548e+03
   5.2455604e+03
   5.2459122e+03
   5.2461760e+03
   5.2464314e+03
   5.2467288e+03
   5.2470805e+03
   5.2473611e+03
   5.2476542e+03
   5.2480018e+03
   5.2482823e+03
   5.2485336e+03
   5.2488099e+03
   5.2490863e+03
   5.2494464e+03
   5.2496809e+03
   5.2500034e+03
   5.2503300e+03
   5.2506483e+03
   5.2508953e+03
   5.2512513e+03
   5.2515025e+03
   5.2517538e+03
   5.2521139e+03
   5.2523944e+03
   5.5215233e+03
   5.5217578e+03
   5.5219714e+03
   5.5222268e+03
   5.5224571e+03
   5.5226665e+03
   5.5228884e+03
   5.5231104e+03
   5.5234203e+03
   5.5237343e+03
   5.5240568e+03
   5.5243206e+03
   5.5246179e+03
   5.5249403e+03
   5.5252125e+03
   5.5255056e+03
   5.5258029e+03
   5.5260458e+03
   5.5263431e+03
   5.5266153e+03
   5.5268959e+03
   5.5271304e+03
   5.5273900e+03
   5.5276538e+03
   5.5279428e+03
   5.5281814e+03
   5.5284536e+03
   5.5287677e+03
   5.5289813e+03
   5.5292911e+03
   5.5295173e+03
   5.5297894e+03
   5.5300868e+03
   5.5303464e+03
   5.5306102e+03
   5.5309033e+03
   5.5311420e+03
   5.5314896e+03
   5.5317199e+03
   5.5320046e+03
   5.5322768e+03
   5.5325281e+03
   5.5328421e+03
   5.5331101e+03
   5.5333614e+03
   5.5336084e+03
   5.5338723e+03
   5.5341319e+03
   5.9859589e+03
   5.9861809e+03
   5.9864656e+03
   5.9867127e+03
   5.9870184e+03
   5.9872948e+03
   5.9875376e+03
   5.9878098e+03
   5.9881281e+03
   5.9884086e+03
   5.9886599e+03
   5.9889111e+03
   5.9892126e+03
   5.9894806e+03
   5.9897486e+03
   5.9899748e+03
   5.9902637e+03
   5.9905568e+03
   5.9908458e+03
   5.9910635e+03
   5.9914069e+03
   5.9916623e+03
   5.9919429e+03
   5.9921774e+03
   5.9924286e+03
   5.9927176e+03
   5.9929521e+03
   5.9931866e+03
   5.9934546e+03
   5.9937100e+03
   5.9939822e+03
   5.9942251e+03
   5.9944763e+03
   5.9947318e+03
   5.9950291e+03
   5.9952510e+03
   5.9955734e+03
   5.9958079e+03
   5.9960759e+03
   5.9963607e+03
   5.9966287e+03
   5.9969511e+03
   5.9972066e+03
   5.9975123e+03
   5.9977635e+03
   5.9980148e+03
   5.9982534e+03
   5.9985173e+03
   5.9987853e+03
   5.9990449e+03
   5.9993129e+03
   5.9995934e+03
   5.9998489e+03
   6.0001235e+03
   6.0004669e+03
   6.0007726e+03
   6.0010866e+03
   6.0013463e+03
   6.0016729e+03
   6.0019116e+03
   6.0021796e+03
   6.0024476e+03
   6.0027114e+03
   6.0029919e+03
   6.0032725e+03
   6.0035489e+03
   6.1295005e+03
   6.1298271e+03
   6.1301370e+03
   6.1304385e+03
   6.1307526e+03
   6.1310750e+03
   6.1313346e+03
   6.1316571e+03
   6.1319209e+03
   6.1321889e+03
   6.1324653e+03
   6.1327458e+03
   6.1330222e+03
   6.1333237e+03
   6.1336084e+03
   6.1338555e+03
   6.1341486e+03
   6.1344794e+03
   6.1348563e+03
   6.1351034e+03
   6.1354091e+03
   6.1356603e+03
   6.1359367e+03
   6.1362298e+03
   6.1365020e+03
   6.1367700e+03
   6.1370213e+03
   6.1373646e+03
   6.1375698e+03
   6.1377834e+03
   6.1379886e+03
   6.1382147e+03
   6.1384827e+03
   6.1387298e+03
   6.1389391e+03
   6.1391820e+03
   6.1394081e+03
   6.1396133e+03
   6.1398185e+03
   6.1400404e+03
   6.1403168e+03
   6.1405848e+03
   6.1408486e+03
   6.1411083e+03
   6.1413804e+03
   6.1417029e+03
   6.1419751e+03
   6.1423059e+03
   6.1425948e+03
   6.1428838e+03
   6.1431685e+03
   6.1434239e+03
   6.1436794e+03
   6.1439934e+03
   6.1442489e+03
   6.1445085e+03
   6.1447598e+03
   6.1450152e+03
   6.1452958e+03
   6.1456014e+03
   6.1458820e+03
   6.1461416e+03
   6.1464264e+03
   6.1466986e+03
   6.1469791e+03
   6.1472681e+03
   6.1475528e+03
   6.1479464e+03
   6.1483443e+03
   6.1485913e+03
   6.1489347e+03
   6.1493032e+03
   6.1496173e+03
   6.1498559e+03
   6.1501993e+03
   6.1504254e+03
   6.1507395e+03
   6.1510075e+03
   6.1513509e+03
   6.1516356e+03
   6.1518994e+03
   6.1522470e+03
   6.1525485e+03
   6.1528584e+03
   6.1531892e+03
   6.1538383e+03
   6.1542403e+03
   6.1688295e+03
   6.1693446e+03
   6.1758896e+03
   7.0676411e+03
   7.0678840e+03
   7.0681101e+03
   7.0683698e+03
   7.0686671e+03
   7.0689602e+03
   7.0692701e+03
   7.0696009e+03
   7.0698898e+03
   7.0701453e+03
   7.0704719e+03
   7.0707189e+03
   7.0709828e+03
   7.0712340e+03
   7.0715271e+03
   7.0718035e+03
   7.0720548e+03
   7.0723228e+03
   7.0725740e+03
   7.0728211e+03
   7.0731309e+03
   7.0733696e+03
   7.0736544e+03
   7.0738596e+03
   7.0741359e+03
   7.0743788e+03
   7.0746259e+03
   7.0748729e+03
   7.0751326e+03
   7.0754006e+03
   7.0756225e+03
   7.0758696e+03
   7.0761250e+03
   7.0763930e+03
   7.0766401e+03
   7.0768955e+03
   7.0771426e+03
   7.0774022e+03
   7.0776409e+03
   7.0779005e+03
   7.0781308e+03
   7.0784365e+03
   7.0786961e+03
   7.0789599e+03
   7.3014108e+03
   7.3017332e+03
   7.3019886e+03
   7.3022692e+03
   7.3025079e+03
   7.3028052e+03
   7.3030648e+03
   7.3033496e+03
   7.3036050e+03
   7.3039065e+03
   7.3041326e+03
   7.3044006e+03
   7.3046435e+03
   7.3048948e+03
   7.3051502e+03
   7.3054224e+03
   7.3056401e+03
   7.3058914e+03
   7.3061594e+03
   7.3063855e+03
   7.3066284e+03
   7.3068964e+03
   7.3071518e+03
   7.3074449e+03
   7.3076794e+03
   7.3079223e+03
   7.3081778e+03
   7.3084039e+03
   7.3086719e+03
   7.3089524e+03
   7.3091953e+03
   7.3094843e+03
   7.3097188e+03
   7.3099784e+03
   7.3102338e+03
   7.3104599e+03
   7.3107154e+03
   7.3109624e+03
   7.3112095e+03
   7.3115194e+03
   7.3117539e+03
   7.3120051e+03
   7.3122648e+03
   7.3125286e+03
   7.3127798e+03
   7.3130353e+03
   7.3133033e+03
   7.3135545e+03
   7.3138225e+03
   7.3140779e+03
   7.3143501e+03
   7.3146265e+03
   7.3149113e+03
   7.3151583e+03
   7.3154431e+03
   7.3156818e+03
   7.3159372e+03
   7.3162178e+03
   7.3168124e+03
   7.3171474e+03
   7.3174279e+03
   7.3690849e+03
   7.3693362e+03
   7.3695539e+03
   7.3698261e+03
   7.3700941e+03
   7.3703077e+03
   7.3705213e+03
   7.3707516e+03
   7.3709986e+03
   7.3712122e+03
   7.3714509e+03
   7.3717063e+03
   7.3719492e+03
   7.3721753e+03
   7.3724140e+03
   7.3726401e+03
   7.3728830e+03
   7.3731217e+03
   7.3734023e+03
   7.3736912e+03
   7.3739759e+03
   7.3742356e+03
   7.3745036e+03
   7.3747548e+03
   7.3750061e+03
   7.3752866e+03
   7.3755504e+03
   7.3758352e+03
   7.3760655e+03
   7.3763921e+03
   7.3766224e+03
   7.3769114e+03
   7.3771836e+03
   7.3774055e+03
   7.3776735e+03
   7.3779038e+03
   7.3781969e+03
   7.3784566e+03
   7.3787664e+03
   7.3790219e+03
   7.3792857e+03
   7.3796039e+03
   7.3798636e+03
   7.3802111e+03
   7.3804959e+03
   7.3807471e+03
   7.3810528e+03
   7.3813250e+03
   7.3816014e+03
   7.3818359e+03
   7.3820913e+03
   7.3823384e+03
   7.3825938e+03
   7.3829163e+03
   7.3831633e+03
   7.3834313e+03
   7.3836993e+03
   7.3839715e+03
   7.3842353e+03
   7.3844949e+03
   7.3847839e+03
   7.3850268e+03
   7.3852738e+03
   7.3855628e+03
   7.3858014e+03
   7.3860694e+03
   7.3863249e+03
   7.3866054e+03
   7.3869279e+03
   7.3872084e+03
   7.3874513e+03
   7.3877528e+03
   7.3880250e+03
   7.4263281e+03
   7.4265542e+03
   7.4268306e+03
   7.4270693e+03
   7.4272954e+03
   7.4275969e+03
   7.4278858e+03
   7.4281036e+03
   7.4283297e+03
   7.4286270e+03
   7.4289159e+03
   7.4291965e+03
   7.4295106e+03
   7.4298037e+03
   7.4300717e+03
   7.4303816e+03
   7.4306328e+03
   7.4309971e+03
   7.4312400e+03
   7.4315666e+03
   7.4318179e+03
   7.4321236e+03
   7.4324502e+03
   7.4326973e+03
   7.4330197e+03
   7.4332626e+03
   7.4335348e+03
   7.4337818e+03
   7.4340247e+03
   7.4342927e+03
   7.4345481e+03
   7.4348119e+03
   7.4350925e+03
   7.4353521e+03
   7.4356118e+03
   7.4359133e+03
   7.4361436e+03
   7.4364911e+03
   7.4367675e+03
   7.4370188e+03
   7.4372909e+03
   7.4375380e+03
   7.4377976e+03
   7.4380614e+03
   7.4383043e+03
   7.4385472e+03
   7.4388152e+03
   7.4391083e+03
   7.4393554e+03
   7.4396318e+03
   7.4398998e+03
   7.4401636e+03
   7.4404316e+03
   7.4406577e+03
   7.4409299e+03
   7.4412021e+03
   7.4414575e+03
   7.4417339e+03
   7.4419768e+03
   7.4422280e+03
   7.4424374e+03
   7.4426551e+03
   7.4428896e+03
   7.4431158e+03
   7.4433754e+03
   7.4436183e+03
   7.4438988e+03
   7.4441459e+03
   7.4443971e+03
   7.4446651e+03
   7.4449206e+03
   7.4451634e+03
   7.4454356e+03
   7.4456869e+03
   7.6064659e+03
   7.6067507e+03
   7.6073160e+03
   7.6075714e+03
   7.6078227e+03
   7.6081158e+03
   7.6084131e+03
   7.6087063e+03
   7.6089366e+03
   7.6091962e+03
   7.6094433e+03
   7.6097029e+03
   7.6099374e+03
   7.6102305e+03
   7.6104901e+03
   7.6107498e+03
   7.6109675e+03
   7.6112271e+03
   7.6114658e+03
   7.6117296e+03
   7.6119474e+03
   7.6122321e+03
   7.6124792e+03
   7.6127095e+03
   7.6129817e+03
   7.6132162e+03
   7.6134884e+03
   7.6137271e+03
   7.6139490e+03
   7.6142254e+03
   7.6144641e+03
   7.6147237e+03
   7.6149917e+03
   7.6152639e+03
   7.6162438e+03
   7.6164824e+03
   7.6167546e+03
   7.6169724e+03
   7.6172446e+03
   7.6174749e+03
   7.6177219e+03
   7.6179564e+03
   7.6182244e+03
   7.6184464e+03
   7.6187018e+03
   7.6189866e+03
   7.6192211e+03
   7.6195142e+03
   7.6197696e+03
   7.6200167e+03
   7.6202470e+03
   7.6205066e+03
   7.6207621e+03
   7.6210259e+03
   7.6212771e+03
   7.6215326e+03
   7.6217880e+03
   7.6228935e+03
   7.6232369e+03
   7.6235091e+03
   7.6237687e+03
   7.6240032e+03
   7.6242628e+03
   7.6245266e+03
   7.6247528e+03
   7.6249998e+03
   7.6252553e+03
   7.6254939e+03
   7.6257536e+03
   7.6260048e+03
   7.6262477e+03
   7.6264906e+03
   7.6267544e+03
   7.6270014e+03
   7.6272820e+03
   7.6275123e+03
   7.6277510e+03
   7.6280190e+03
   7.6282786e+03
   7.6285215e+03
   7.6287979e+03
   7.6290575e+03
   7.6293129e+03
   7.6296103e+03
   7.6298615e+03
   7.6301086e+03
   7.6303724e+03
   7.6306153e+03
   7.6308833e+03
   7.6311554e+03
   7.6314653e+03
   7.6317333e+03
   7.6319971e+03
   7.7566674e+03
   7.7569354e+03
   7.7572327e+03
   7.7575468e+03
   7.7578273e+03
   7.7580828e+03
   7.7583173e+03
   7.7585853e+03
   7.7588700e+03
   7.7591631e+03
   7.7594144e+03
   7.7596447e+03
   7.7599169e+03
   7.7601388e+03
   7.7603943e+03
   7.7606246e+03
   7.7608800e+03
   7.7611313e+03
   7.7613951e+03
   7.7616505e+03
   7.7618892e+03
   7.7621279e+03
   7.7623791e+03
   7.7626178e+03
   7.7628565e+03
   7.7631706e+03
   7.7633967e+03
   7.7636814e+03
   7.7639662e+03
   7.7642133e+03
   7.7644478e+03
   7.7647199e+03
   7.7649628e+03
   7.7652057e+03
   7.7654569e+03
   7.7657208e+03
   7.7659553e+03
   7.7662023e+03
   7.7664996e+03
   7.7667299e+03
   7.7669979e+03
   7.7672241e+03
   7.7674879e+03
   7.7677852e+03
   7.7680364e+03
   7.7683044e+03
   7.7685431e+03
   7.7687944e+03
   7.7690666e+03
   7.7692885e+03
   7.7695565e+03
   7.7698036e+03
   7.7700799e+03
   7.7703019e+03
   7.7705615e+03
   7.7708128e+03
   7.7710556e+03
   7.7713823e+03
   7.7716461e+03
   7.7718931e+03
   7.7722114e+03
   7.7724668e+03
   7.7727390e+03
   7.7729735e+03
   7.7732415e+03
   7.7734802e+03
   7.7737440e+03
   7.7740120e+03
   7.7742800e+03
   7.7745145e+03
   7.7747951e+03
   7.9869614e+03
   7.9872378e+03
   7.9874932e+03
   7.9877486e+03
   7.9880543e+03
   7.9882763e+03
   7.9885317e+03
   7.9888123e+03
   7.9890635e+03
   7.9893189e+03
   7.9895451e+03
   7.9898005e+03
   7.9900308e+03
   7.9902821e+03
   7.9905375e+03
   7.9907720e+03
   7.9910274e+03
   7.9912703e+03
   7.9914964e+03
   7.9917393e+03
   7.9920241e+03
   7.9922711e+03
   7.9925182e+03
   7.9927820e+03
   7.9930249e+03
   7.9932678e+03
   7.9935274e+03
   7.9937661e+03
   7.9940089e+03
   7.9942937e+03
   7.9945198e+03
   7.9947920e+03
   7.9950433e+03
   7.9952987e+03
   7.9955709e+03
   7.9958221e+03
   7.9960734e+03
   7.9963204e+03
   7.9965466e+03
   7.9967894e+03
   7.9970281e+03
   7.9973087e+03
   7.9975767e+03
   7.9978196e+03
   7.9981211e+03
   7.9985147e+03
   7.9987157e+03
   7.9989879e+03
   7.9992726e+03
   7.9995113e+03
   7.9997793e+03
   8.0000264e+03
   8.0002693e+03
   8.0005331e+03
   8.0007801e+03
   8.0010774e+03
   8.0013078e+03
   8.0015841e+03
   8.0018438e+03
   8.0021411e+03
   8.0024174e+03
   8.0026645e+03
   8.0029576e+03
   8.0032466e+03
   8.0035104e+03
   8.0038119e+03
   8.0040548e+03
   8.0043060e+03
   8.0045531e+03
   8.0048713e+03
   8.0051058e+03
   8.0053696e+03
   8.0056376e+03
   8.0059140e+03
   8.0061778e+03
   8.0074634e+03
   8.1407264e+03
   8.1409860e+03
   8.1412540e+03
   8.1415262e+03
   8.1417691e+03
   8.1420413e+03
   8.1423553e+03
   8.1426401e+03
   8.1428955e+03
   8.1431426e+03
   8.1434022e+03
   8.1436618e+03
   8.1439256e+03
   8.1441811e+03
   8.1444198e+03
   8.1446878e+03
   8.1449306e+03
   8.1451819e+03
   8.1454080e+03
   8.1457849e+03
   8.1460613e+03
   8.1462748e+03
   8.1465386e+03
   8.1468108e+03
   8.1470872e+03
   8.1473426e+03
   8.1475436e+03
   8.1477949e+03
   8.1480294e+03
   8.1482471e+03
   8.1484858e+03
   8.1486868e+03
   8.1489716e+03
   8.1492144e+03
   8.1494699e+03
   8.1497588e+03
   8.1499891e+03
   8.1502571e+03
   8.1504916e+03
   8.1507513e+03
   8.1510109e+03
   8.1512663e+03
   8.1515008e+03
   8.1517730e+03
   8.1519866e+03
   8.2815981e+03
   8.2819079e+03
   8.2822094e+03
   8.2824858e+03
   8.2827748e+03
   8.2830763e+03
   8.2833694e+03
   8.2836793e+03
   8.2838970e+03
   8.2841818e+03
   8.2844665e+03
   8.2847471e+03
   8.2850318e+03
   8.2852914e+03
   8.2855511e+03
   8.2858735e+03
   8.2860954e+03
   8.2863844e+03
   8.2866482e+03
   8.2868869e+03
   8.2871256e+03
   8.2873936e+03
   8.2876532e+03
   8.2879044e+03
   8.2882018e+03
   8.2884363e+03
   8.2887084e+03
   8.2890099e+03
   8.2892319e+03
   8.2895041e+03
   8.2897553e+03
   8.2900149e+03
   8.2902746e+03
   8.2905761e+03
   8.2909362e+03
   8.2912042e+03
   8.2914889e+03
   8.2917695e+03
   8.2920291e+03
   8.2923516e+03
   8.2926531e+03
   8.2944034e+03
   8.2948431e+03
   8.2950986e+03
   8.2953205e+03
   8.2955550e+03
   8.2957937e+03
   8.2960533e+03
   8.2963088e+03
   8.2965642e+03
   8.2968322e+03
   8.2970876e+03
   8.2973263e+03
   8.2975943e+03
   8.2978414e+03
   8.2980884e+03
   8.2983564e+03
   8.2985993e+03
   8.2988589e+03
   8.2990976e+03
   8.2993908e+03
   8.2996797e+03
   8.2999100e+03
   9.1050623e+03
   9.1053679e+03
   9.1056443e+03
   9.1059542e+03
   9.1062683e+03
   9.1065656e+03
   9.1068880e+03
   9.1071644e+03
   9.1074575e+03
   9.1077590e+03
   9.1080479e+03
   9.1083034e+03
   9.1085672e+03
   9.1088017e+03
   9.1090823e+03
   9.1093251e+03
   9.1096015e+03
   9.1098486e+03
   9.1101417e+03
   9.1103762e+03
   9.1106442e+03
   9.1109038e+03
   9.1111383e+03
   9.1114273e+03
   9.1116785e+03
   9.1119423e+03
   9.1122229e+03
   9.1124448e+03
   9.1127254e+03
   9.1129976e+03
   9.1132488e+03
   9.1135126e+03
   9.1137639e+03
   9.1140151e+03
   9.1142371e+03
   9.1145051e+03
   9.1147731e+03
   9.1150034e+03
   9.1152714e+03
   9.1155436e+03
   9.1158618e+03
   9.1160712e+03
   9.1163183e+03
   9.1165779e+03
   9.1168543e+03
   9.1171432e+03
   9.1173944e+03
   9.1176624e+03
   9.1179053e+03
   9.1181901e+03
   9.1184078e+03
   9.1186674e+03
   9.1189522e+03
   9.1192160e+03
   9.1195091e+03
   9.1197562e+03
   9.1200870e+03
   9.1203299e+03
   9.1205853e+03
   9.1208575e+03
   9.1211799e+03
   9.1214270e+03
   9.1217620e+03
   9.1220719e+03
   9.1223022e+03
   9.1226204e+03
   9.1228843e+03
   9.1231816e+03
   9.1234244e+03
   9.1237008e+03
   9.1706511e+03
   9.1709065e+03
   9.1711578e+03
   9.1714006e+03
   9.1715933e+03
   9.1718194e+03
   9.1720455e+03
   9.1722926e+03
   9.1726569e+03
   9.1729877e+03
   9.1733018e+03
   9.1735656e+03
   9.1738252e+03
   9.1741602e+03
   9.1744952e+03
   9.1748386e+03
   9.1751317e+03
   9.1754332e+03
   9.1756803e+03
   9.1759692e+03
   9.1762498e+03
   9.1764633e+03
   9.1767523e+03
   9.1769909e+03
   9.1772799e+03
   9.1775269e+03
   9.1778033e+03
   9.1781216e+03
   9.1783728e+03
   9.1786827e+03
   9.1789800e+03
   9.1792145e+03
   9.1794783e+03
   9.1797547e+03
   9.1800311e+03
   9.1803326e+03
   9.1805880e+03
   9.1808686e+03
   9.1811659e+03
   9.1814129e+03
   9.1817019e+03
   9.1819280e+03
   9.1822086e+03
   9.1824473e+03
   9.1827278e+03
   9.1829958e+03
   9.1832764e+03
   9.1835151e+03
   9.1838375e+03
   9.1840971e+03
   9.1843903e+03
   9.1847085e+03
   9.1849723e+03
   9.1853157e+03
   9.1856256e+03
   9.1858517e+03
   9.1861993e+03
   9.1864756e+03
   9.1867185e+03
   9.1871121e+03
   9.1875099e+03
   9.1878198e+03
   9.1881381e+03
   9.1943021e+03
   9.1945449e+03
   9.1948506e+03
   9.1951103e+03
   9.1953866e+03
   9.1956421e+03
   9.1959059e+03
   9.1961823e+03
   9.1964293e+03
   9.1967015e+03
   9.1969946e+03
   9.1972584e+03
   9.1975097e+03
   9.1978238e+03
   9.1980834e+03
   9.1984519e+03
   9.1987911e+03
   9.1991512e+03
   9.1995155e+03
   9.1999301e+03
   9.3922410e+03
   9.3928733e+03
   9.3931329e+03
   9.3934470e+03
   9.3937736e+03
   9.3940835e+03
   9.3943683e+03
   9.3946488e+03
   9.3949043e+03
   9.3951806e+03
   9.3954821e+03
   9.3957501e+03
   9.3959679e+03
   9.3962443e+03
   9.3964829e+03
   9.3967761e+03
   9.3970734e+03
   9.3973204e+03
   9.3975801e+03
   9.3978313e+03
   9.3981286e+03
   9.3983799e+03
   9.3986730e+03
   9.3988991e+03
   9.3991211e+03
   9.3993556e+03
   9.3996110e+03
   9.3998706e+03
   9.4001344e+03
   9.4004108e+03
   9.4006453e+03
   9.4009008e+03
   9.4011394e+03
   9.4013991e+03
   9.4016629e+03
   9.4018974e+03
   9.4021612e+03
   9.4024083e+03
   9.4026721e+03
   9.4029233e+03
   9.4031494e+03
   9.4034091e+03
   9.4036687e+03
   9.4039158e+03
   9.4041712e+03
   9.4044141e+03
   9.4046863e+03
   9.4049249e+03
   9.4051804e+03
   9.4054609e+03
   9.4057415e+03
   9.4059886e+03
   9.4062440e+03
   9.4064953e+03
   9.4067716e+03
   9.4070271e+03
   9.4073118e+03
   9.4076133e+03
   9.4078562e+03
   9.4081116e+03
   9.4084215e+03
   9.4086602e+03
   9.4089282e+03
   9.4091962e+03
   9.4094474e+03
   9.4097196e+03
   9.6448753e+03
   9.6451433e+03
   9.6455034e+03
   9.6457631e+03
   9.6461232e+03
   9.6463703e+03
   9.6467346e+03
   9.6470444e+03
   9.6472915e+03
   9.6476139e+03
   9.6479154e+03
   9.6481541e+03
   9.6485059e+03
   9.6487529e+03
   9.6490461e+03
   9.6492931e+03
   9.6495904e+03
   9.6498878e+03
   9.6501223e+03
   9.6503986e+03
   9.6506624e+03
   9.6509137e+03
   9.6512026e+03
   9.6514413e+03
   9.6516968e+03
   9.6519648e+03
   9.6522663e+03
   9.6525133e+03
   9.6527771e+03
   9.6530535e+03
   9.6533257e+03
   9.6535895e+03
   9.6538701e+03
   9.6541381e+03
   9.6544019e+03
   9.6546657e+03
   9.6549421e+03
   9.6551724e+03
   9.6554404e+03
   9.6556791e+03
   9.6559638e+03
   9.6562444e+03
   9.6565166e+03
   9.6567553e+03
   9.6570484e+03
   9.6573331e+03
   9.6575802e+03
   9.6578147e+03
   9.6580827e+03
   9.6583298e+03
   9.6586354e+03
   9.6589076e+03
   9.6591254e+03
   9.6594269e+03
   9.6597326e+03
   9.6599838e+03
   9.6602560e+03
   9.6605826e+03
   9.6609972e+03
   9.6612694e+03
   9.6615751e+03
   9.6618179e+03
   9.6620901e+03
   9.6623414e+03
   9.6626178e+03
   9.6629025e+03
   9.6631914e+03
   9.6634511e+03
   9.6637316e+03
   9.6640750e+03
   9.6730530e+03
   9.6733671e+03
   9.6736811e+03
   9.6739491e+03
   9.6741711e+03
   9.6745019e+03
   9.6747531e+03
   9.6750379e+03
   9.6752808e+03
   9.6755320e+03
   9.6758042e+03
   9.6760429e+03
   9.6762899e+03
   9.6765663e+03
   9.6768176e+03
   9.6770437e+03
   9.6772531e+03
   9.6774792e+03
   9.6777430e+03
   9.6779775e+03
   9.6782497e+03
   9.6784758e+03
   9.6787229e+03
   9.6789699e+03
   9.6792044e+03
   9.6794348e+03
   9.6797404e+03
   9.6799749e+03
   9.6802471e+03
   9.6805235e+03
   9.6807706e+03
   9.6810763e+03
   9.6813275e+03
   9.6816290e+03
   9.6820226e+03
   9.7772799e+03
   9.7777070e+03
   9.7780546e+03
   9.7783435e+03
   9.7787706e+03
   9.7790931e+03
   9.7793946e+03
   9.7797505e+03
   9.7800018e+03
   9.7803284e+03
   9.7805922e+03
   9.7809104e+03
   9.7812036e+03
   9.7814758e+03
   9.7818024e+03
   9.7820997e+03
   9.7823342e+03
   9.7826943e+03
   9.7829330e+03
   9.7832429e+03
   9.7835234e+03
   9.7837956e+03
   9.7840553e+03
   9.7843568e+03
   9.7845996e+03
   9.7848844e+03
   9.7851189e+03
   9.7853994e+03
   9.7857009e+03
   9.7859731e+03
   9.7862872e+03
   9.7865133e+03
   9.7867688e+03
   9.7870451e+03
   9.7873173e+03
   9.7876858e+03
   9.7879329e+03
   9.7882428e+03
   9.7884856e+03
   9.7887871e+03
   9.7890426e+03
   9.7893022e+03
   9.7896163e+03
   9.7899010e+03
   9.7901816e+03
   9.7904328e+03
   9.7907762e+03
   9.7910735e+03
   9.7913164e+03
   9.7915718e+03
   9.7918482e+03
   9.7920953e+03
   9.7923633e+03
   9.7926061e+03
   9.7929076e+03
   9.7935190e+03
   9.7938582e+03
   9.7944528e+03
   9.7947794e+03
   9.7950558e+03
   9.7953406e+03
   9.7955918e+03
   9.7958556e+03
   9.7961153e+03
   9.7963791e+03
   9.7966596e+03
   9.7968941e+03
   9.7971538e+03
   9.7974762e+03
   9.7977651e+03
   9.7980080e+03
   9.7982718e+03
   9.7985817e+03
   9.7990633e+03
   9.7994569e+03
   9.9648338e+03
   9.9651730e+03
   9.9655164e+03
   9.9658011e+03
   9.9660775e+03
   9.9663288e+03
   9.9666554e+03
   9.9669234e+03
   9.9671998e+03
   9.9675054e+03
   9.9677106e+03
   9.9680205e+03
   9.9682676e+03
   9.9685607e+03
   9.9688538e+03
   9.9690716e+03
   9.9693563e+03
   9.9696118e+03
   9.9698881e+03
   9.9701436e+03
   9.9704074e+03
   9.9706586e+03
   9.9709392e+03
   9.9711863e+03
   9.9714249e+03
   9.9717264e+03
   9.9719777e+03
   9.9723504e+03
   9.9727691e+03
   9.9730204e+03
   9.9732633e+03
   9.9735061e+03
   9.9737532e+03
   9.9740296e+03
   9.9742683e+03
   9.9745153e+03
   9.9747875e+03
   9.9750471e+03
   9.9753319e+03
   9.9755957e+03
   9.9758553e+03
   9.9761736e+03
   9.9764290e+03
   9.9766761e+03
   9.9769608e+03
   9.9771995e+03
   9.9774591e+03
   9.9777020e+03
   9.9779533e+03
   9.9782171e+03
   9.9785228e+03
   9.9787866e+03
   9.9790546e+03
   9.9792974e+03
   9.9795361e+03
   9.9798460e+03
   9.9800931e+03
   9.9803318e+03
   9.9806584e+03
   9.9809096e+03
   9.9811651e+03
   9.9814331e+03
   9.9817094e+03
   9.9819942e+03
   9.9822706e+03
   9.9825344e+03
   9.9828568e+03
   9.9831206e+03
   9.9833886e+03
   1.0162463e+04
   1.0162723e+04
   1.0163053e+04
   1.0163317e+04
   1.0163594e+04
   1.0163832e+04
   1.0164058e+04
   1.0164289e+04
   1.0164490e+04
   1.0164707e+04
   1.0164929e+04
   1.0165122e+04
   1.0165331e+04
   1.0165553e+04
   1.0165754e+04
   1.0165968e+04
   1.0166194e+04
   1.0166420e+04
   1.0166713e+04
   1.0167048e+04
   1.0167572e+04
   1.0167882e+04
   1.0168137e+04
   1.0168392e+04
   1.0168602e+04
   1.0168928e+04
   1.0169996e+04
   1.0170306e+04
   1.0170658e+04
   1.0170926e+04
   1.0171223e+04
   1.0171500e+04
   1.0171851e+04
   1.0172111e+04
   1.0172396e+04
   1.0172735e+04
   1.0173024e+04
   1.0173300e+04
   1.0173639e+04
   1.0173966e+04
   1.0174314e+04
   1.0174615e+04
   1.0174942e+04
   1.0175214e+04
   1.0175566e+04
   1.0175930e+04
   1.0176286e+04
   1.0176604e+04
   1.0176876e+04
   1.0177182e+04
   1.0177584e+04
   1.0178049e+04
   1.0178308e+04
   1.0178631e+04
   1.0179054e+04
   1.0179385e+04
   1.0179770e+04
   1.0180168e+04
   1.0180540e+04
   1.0180838e+04
   1.0181223e+04
   1.0181483e+04
   1.0182031e+04
   1.0182320e+04
   1.0182601e+04
   1.0183003e+04
   1.0183392e+04
   1.0183752e+04
   1.0184083e+04
   1.0184405e+04
   1.0184715e+04
   1.0184941e+04
   1.0185226e+04
   1.0185565e+04
   1.0464455e+04
   1.0464459e+04
   1.0464694e+04
   1.0464979e+04
   1.0465263e+04
   1.0465544e+04
   1.0465841e+04
   1.0466147e+04
   1.0466398e+04
   1.0466712e+04
   1.0466972e+04
   1.0467236e+04
   1.0467521e+04
   1.0467809e+04
   1.0468111e+04
   1.0468371e+04
   1.0468639e+04
   1.0468898e+04
   1.0469187e+04
   1.0469422e+04
   1.0469715e+04
   1.0469979e+04
   1.0470230e+04
   1.0470498e+04
   1.0470770e+04
   1.0471034e+04
   1.0471281e+04
   1.0471536e+04
   1.0471804e+04
   1.0472156e+04
   1.0472546e+04
   1.0472889e+04
   1.0473161e+04
   1.0473442e+04
   1.0473760e+04
   1.0473982e+04
   1.0474208e+04
   1.0474493e+04
   1.0474744e+04
   1.0474999e+04
   1.0475251e+04
   1.0475514e+04
   1.0475770e+04
   1.0476042e+04
   1.0476293e+04
   1.0476519e+04
   1.0476750e+04
   1.0476988e+04
   1.0477252e+04
   1.0477562e+04
   1.0477784e+04
   1.0478031e+04
   1.0478345e+04
   1.0478630e+04
   1.0478881e+04
   1.0479145e+04
   1.0479430e+04
   1.0479723e+04
   1.0479991e+04
   1.0480326e+04
   1.0480586e+04
   1.0480849e+04
   1.0481096e+04
   1.0481390e+04
   1.0481704e+04
   1.0481942e+04
   1.0482206e+04
   1.0482482e+04
   1.0482725e+04
   1.0482968e+04
   1.0483215e+04
   1.0483483e+04
   1.0483877e+04
   1.0797508e+04
   1.0797768e+04
   1.0798027e+04
   1.0798245e+04
   1.0798559e+04
   1.0798856e+04
   1.0799074e+04
   1.0799334e+04
   1.0799585e+04
   1.0799820e+04
   1.0800077e+04
   1.0800350e+04
   1.0800639e+04
   1.0800869e+04
   1.0801099e+04
   1.0801355e+04
   1.0801635e+04
   1.0801878e+04
   1.0802175e+04
   1.0802397e+04
   1.0802640e+04
   1.0802866e+04
   1.0803118e+04
   1.0803386e+04
   1.0803654e+04
   1.0803888e+04
   1.0804148e+04
   1.0804428e+04
   1.0804667e+04
   1.0804968e+04
   1.0805253e+04
   1.0805488e+04
   1.0805743e+04
   1.0805990e+04
   1.0806241e+04
   1.0806497e+04
   1.0806740e+04
   1.0807054e+04
   1.0807284e+04
   1.0807540e+04
   1.0807778e+04
   1.0808025e+04
   1.0808256e+04
   1.0808528e+04
   1.0808779e+04
   1.0809039e+04
   1.0809261e+04
   1.0809550e+04
   1.0809780e+04
   1.0810031e+04
   1.0810274e+04
   1.0810529e+04
   1.0810777e+04
   1.0811049e+04
   1.0811317e+04
   1.0811568e+04
   1.0811849e+04
   1.0812096e+04
   1.0812343e+04
   1.0812619e+04
   1.0812841e+04
   1.0813122e+04
   1.0813373e+04
   1.0813678e+04
   1.0813913e+04
   1.0814248e+04
   1.0814503e+04
   1.0905062e+04
   1.0905489e+04
   1.0905900e+04
   1.0905917e+04
   1.0906130e+04
   1.0906339e+04
   1.0906570e+04
   1.0906767e+04
   1.0907072e+04
   1.0907378e+04
   1.0907659e+04
   1.0907977e+04
   1.0908253e+04
   1.0908563e+04
   1.0908877e+04
   1.0909200e+04
   1.0909409e+04
   1.0909639e+04
   1.0909899e+04
   1.0910171e+04
   1.0910431e+04
   1.0910724e+04
   1.0911055e+04
   1.0911377e+04
   1.0911691e+04
   1.0911984e+04
   1.0912307e+04
   1.0912579e+04
   1.0912889e+04
   1.0913157e+04
   1.0913429e+04
   1.0913751e+04
   1.0914011e+04
   1.0914312e+04
   1.0914593e+04
   1.0914945e+04
   1.0915196e+04
   1.0915485e+04
   1.0915845e+04
   1.0916075e+04
   1.0916348e+04
   1.0916570e+04
   1.0916896e+04
   1.0917198e+04
   1.0917441e+04
   1.0917713e+04
   1.0918002e+04
   1.0918337e+04
   1.0918684e+04
   1.0918948e+04
   1.0919224e+04
   1.0919501e+04
   1.0919756e+04
   1.0920016e+04
   1.0920296e+04
   1.0920594e+04
   1.0920858e+04
   1.0921109e+04
   1.0921364e+04
   1.0921653e+04
   1.0921934e+04
   1.0922193e+04
   1.0922495e+04
   1.0922771e+04
   1.0923014e+04
   1.0923316e+04
   1.0942633e+04
   1.0943985e+04
   1.0944308e+04
   1.0944571e+04
   1.0944881e+04
   1.0945128e+04
   1.0945346e+04
   1.0945664e+04
   1.0945882e+04
   1.0946213e+04
   1.0946493e+04
   1.0946787e+04
   1.0947055e+04
   1.0947306e+04
   1.0947658e+04
   1.0948043e+04
   1.0948441e+04
   1.0948876e+04
   1.0949140e+04
   1.0949508e+04
   1.0949898e+04
   1.0950162e+04
   1.0950413e+04
   1.0950668e+04
   1.0950941e+04
   1.0951225e+04
   1.0951477e+04
   1.0951753e+04
   1.0952033e+04
   1.0952281e+04
   1.0952553e+04
   1.0952854e+04
   1.0953122e+04
   1.0953390e+04
   1.0953646e+04
   1.0953901e+04
   1.0954140e+04
   1.0954466e+04
   1.0954772e+04
   1.0955036e+04
   1.0955296e+04
   1.0955526e+04
   1.0955785e+04
   1.0956037e+04
   1.0956263e+04
   1.0956514e+04
   1.0956816e+04
   1.0957205e+04
   1.0957523e+04
   1.0957846e+04
   1.0958118e+04
   1.0958382e+04
   1.0958612e+04
   1.0958880e+04
   1.0959123e+04
   1.0959362e+04
   1.0959604e+04
   1.0959839e+04
   1.0960061e+04
   1.0960300e+04
   1.0960593e+04
   1.0960886e+04
   1.0961179e+04
   1.0961543e+04
   1.0961874e+04
   1.0962230e+04
   1.0962511e+04
   1.0962850e+04
   1.1228710e+04
   1.1228982e+04
   1.1229288e+04
   1.1229547e+04
   1.1229815e+04
   1.1230079e+04
   1.1230339e+04
   1.1230582e+04
   1.1230833e+04
   1.1231072e+04
   1.1231310e+04
   1.1231608e+04
   1.1231880e+04
   1.1232127e+04
   1.1232382e+04
   1.1232646e+04
   1.1232864e+04
   1.1233111e+04
   1.1233341e+04
   1.1233588e+04
   1.1233856e+04
   1.1234095e+04
   1.1234351e+04
   1.1234572e+04
   1.1234820e+04
   1.1235075e+04
   1.1235280e+04
   1.1235544e+04
   1.1235770e+04
   1.1236017e+04
   1.1236285e+04
   1.1236520e+04
   1.1236813e+04
   1.1237047e+04
   1.1237299e+04
   1.1237529e+04
   1.1237772e+04
   1.1238027e+04
   1.1238274e+04
   1.1238517e+04
   1.1238764e+04
   1.1239095e+04
   1.1239350e+04
   1.1239572e+04
   1.1239849e+04
   1.1240083e+04
   1.1240314e+04
   1.1240519e+04
   1.1240753e+04
   1.1241088e+04
   1.1241314e+04
   1.1241578e+04
   1.1241838e+04
   1.1242076e+04
   1.1242349e+04
   1.1242592e+04
   1.1242851e+04
   1.1243115e+04
   1.1243341e+04
   1.1244187e+04
   1.1244409e+04
   1.1244597e+04
   1.1244798e+04
   1.1245041e+04
   1.1245288e+04
   1.1245510e+04
   1.1245715e+04
   1.1245946e+04
   1.1246176e+04
   1.1246406e+04
   1.1246649e+04
   1.1246921e+04
   1.1247173e+04
   1.1247524e+04
   1.1247763e+04
   1.1248056e+04
   1.1248316e+04
   1.1248622e+04
   1.1248890e+04
   1.1249245e+04
   1.1249505e+04
   1.1249878e+04
   1.1250158e+04
   1.1250745e+04
