# Supplementary material for: Interaction mechanisms quantified from dynamical features of frog choruses
Source: R Soc Open Sci. 2020 Mar 18;7(3):191693. doi: 10.1098/rsos.191693 (PMC7137965; doi:10.1098/rsos.191693)
Supplement: Dataset 2 [file rsos191693supp3.zip › Dataset2_16th_June_2008/CallTiming_Frog2.dat]

   1.4744592e+03
   1.4748151e+03
   1.4751459e+03
   1.4754600e+03
   1.4760504e+03
   1.4763980e+03
   1.4766702e+03
   1.4769382e+03
   1.4771894e+03
   1.4774574e+03
   1.4777254e+03
   1.4780060e+03
   1.4782824e+03
   1.4786174e+03
   1.4788896e+03
   1.4792329e+03
   1.4795596e+03
   1.4799071e+03
   1.4802631e+03
   1.4805436e+03
   1.4808242e+03
   1.4812346e+03
   1.4815863e+03
   1.4818794e+03
   1.4821558e+03
   1.4825411e+03
   1.4829179e+03
   1.4832153e+03
   1.4835879e+03
   1.4839941e+03
   1.4843166e+03
   1.4847102e+03
   1.4849573e+03
   1.4851918e+03
   1.4854598e+03
   1.4858576e+03
   1.4861674e+03
   1.4865694e+03
   1.4869379e+03
   1.4873358e+03
   1.4961504e+03
   1.4966194e+03
   1.4969503e+03
   1.4972853e+03
   1.4975951e+03
   1.4979762e+03
   1.4982819e+03
   1.4985583e+03
   1.4988849e+03
   1.4992576e+03
   1.4995339e+03
   1.4999150e+03
   1.5001704e+03
   1.5004636e+03
   1.5008028e+03
   1.5010917e+03
   1.5013471e+03
   1.5016277e+03
   1.5019334e+03
   1.5022223e+03
   1.5024987e+03
   1.5027709e+03
   1.5030431e+03
   1.5033111e+03
   1.5035874e+03
   1.5038513e+03
   1.5041193e+03
   1.5043831e+03
   1.5046427e+03
   1.5049065e+03
   1.5051661e+03
   1.5054383e+03
   1.5057105e+03
   1.5059994e+03
   1.5062758e+03
   1.5065522e+03
   1.5068495e+03
   1.5071510e+03
   1.5074358e+03
   1.5077456e+03
   1.5080890e+03
   1.5084073e+03
   1.5087004e+03
   1.5089684e+03
   1.5093034e+03
   1.5096468e+03
   1.5099189e+03
   1.5101828e+03
   1.5104633e+03
   1.5107439e+03
   1.5110161e+03
   1.5112757e+03
   1.5115688e+03
   1.5118703e+03
   1.5122095e+03
   1.5127539e+03
   1.5130931e+03
   1.5133904e+03
   1.5136626e+03
   1.5139557e+03
   1.5142530e+03
   1.5145126e+03
   1.5147890e+03
   1.5150738e+03
   1.5153501e+03
   1.5156474e+03
   1.5159280e+03
   1.5162128e+03
   1.5165143e+03
   1.5167823e+03
   1.5170461e+03
   1.5173224e+03
   1.5176533e+03
   1.5179757e+03
   1.5182939e+03
   1.5185703e+03
   1.5188593e+03
   1.5191482e+03
   1.5194413e+03
   1.5197261e+03
   1.5200443e+03
   1.5204128e+03
   1.5206934e+03
   1.5209865e+03
   1.5212713e+03
   1.5215644e+03
   1.5219371e+03
   1.5222511e+03
   1.5225778e+03
   1.5229086e+03
   1.5232184e+03
   1.5235493e+03
   1.5238591e+03
   1.5242025e+03
   1.5244914e+03
   1.5248097e+03
   1.5251238e+03
   1.5254504e+03
   1.5257812e+03
   1.5261623e+03
   1.5265014e+03
   1.5268909e+03
   1.5272468e+03
   1.5275944e+03
   1.5278666e+03
   1.5281890e+03
   1.5285240e+03
   1.5288716e+03
   1.5291814e+03
   1.5294997e+03
   1.5298305e+03
   1.5301236e+03
   1.5304419e+03
   1.5308188e+03
   1.5311161e+03
   1.5314134e+03
   1.5316730e+03
   1.5319661e+03
   1.5322760e+03
   1.5326026e+03
   1.5329125e+03
   1.5332056e+03
   1.5335364e+03
   1.5338463e+03
   1.5341394e+03
   1.5344493e+03
   1.5347759e+03
   1.5351068e+03
   1.5354418e+03
   1.5358144e+03
   1.5361620e+03
   1.5364928e+03
   1.5368529e+03
   1.5371712e+03
   1.5374978e+03
   1.5378286e+03
   1.5381888e+03
   1.5385196e+03
   1.5388588e+03
   1.5391770e+03
   1.5397842e+03
   1.5401527e+03
   1.5405589e+03
   1.5408813e+03
   1.5412038e+03
   1.5415136e+03
   1.5418277e+03
   1.5421794e+03
   1.5424600e+03
   1.5427908e+03
   1.5431384e+03
   1.5434776e+03
   1.5437916e+03
   1.5441853e+03
   1.5445956e+03
   1.5449725e+03
   1.5452991e+03
   1.5456341e+03
   1.5459440e+03
   1.5462539e+03
   1.5465721e+03
   1.5468904e+03
   1.5472421e+03
   1.5475771e+03
   1.5479331e+03
   1.5482639e+03
   1.5486240e+03
   1.5489716e+03
   1.5493819e+03
   1.5497086e+03
   1.5500184e+03
   1.5503283e+03
   1.5506424e+03
   1.5509564e+03
   1.5512831e+03
   1.5516683e+03
   1.5519949e+03
   1.5523676e+03
   1.5527445e+03
   1.5531046e+03
   1.5534899e+03
   1.5538709e+03
   1.5541389e+03
   1.5544069e+03
   1.5546791e+03
   1.5549471e+03
   1.5552403e+03
   1.5555208e+03
   1.5557972e+03
   1.5561448e+03
   1.5564630e+03
   1.5567561e+03
   1.5570828e+03
   1.5574136e+03
   1.5577946e+03
   1.5581338e+03
   1.5584814e+03
   1.5588331e+03
   1.5591514e+03
   1.5594822e+03
   1.5598591e+03
   1.5602443e+03
   1.5605919e+03
   1.5609897e+03
   1.5614252e+03
   1.5617811e+03
   1.5621915e+03
   1.5624888e+03
   1.5627945e+03
   2.5095889e+03
   2.5099030e+03
   2.5102213e+03
   2.5105228e+03
   2.5108284e+03
   2.5110797e+03
   2.5113309e+03
   2.5116743e+03
   2.5119674e+03
   2.5122689e+03
   2.5125746e+03
   2.5128594e+03
   2.5131525e+03
   2.5134708e+03
   2.5137597e+03
   2.5140570e+03
   2.5143627e+03
   2.5146474e+03
   2.5149113e+03
   2.5152504e+03
   2.5155519e+03
   2.5158660e+03
   2.5161591e+03
   2.5164104e+03
   2.5167663e+03
   2.5171683e+03
   2.5175368e+03
   2.5179430e+03
   2.5182026e+03
   2.5185418e+03
   2.5189145e+03
   2.5191867e+03
   2.5194924e+03
   2.5198651e+03
   2.5201414e+03
   2.5204053e+03
   2.5207235e+03
   2.5210585e+03
   2.5213516e+03
   2.5217118e+03
   2.5221473e+03
   2.5224069e+03
   2.5227628e+03
   2.5230476e+03
   2.5234412e+03
   2.5237469e+03
   2.5240316e+03
   2.5244085e+03
   2.5247100e+03
   2.5249948e+03
   2.5253926e+03
   2.5257569e+03
   2.5261798e+03
   2.5264436e+03
   2.5267661e+03
   2.5271555e+03
   2.5275408e+03
   2.5278339e+03
   2.5280977e+03
   2.5285248e+03
   2.5289184e+03
   2.5293498e+03
   2.5296764e+03
   2.5299569e+03
   2.5302961e+03
   2.5306563e+03
   2.5310708e+03
   2.5314435e+03
   2.5318748e+03
   2.5322684e+03
   2.5326328e+03
   2.5330222e+03
   2.5332944e+03
   2.5336294e+03
   2.5340188e+03
   2.5344459e+03
   2.5348773e+03
   2.5351453e+03
   2.5354007e+03
   2.5356938e+03
   2.5361921e+03
   2.5365146e+03
   2.5367993e+03
   2.5372013e+03
   2.5375782e+03
   2.5380221e+03
   2.5382943e+03
   2.5385874e+03
   2.5389349e+03
   2.5392448e+03
   2.5396426e+03
   2.5400446e+03
   2.5416694e+03
   2.5419499e+03
   2.5422849e+03
   2.5425781e+03
   2.5428419e+03
   2.5431015e+03
   2.5434239e+03
   2.5437966e+03
   2.5442782e+03
   2.5446760e+03
   2.5449398e+03
   2.5452288e+03
   2.5455261e+03
   2.5458443e+03
   2.5461249e+03
   2.5464808e+03
   2.5468158e+03
   2.5471801e+03
   2.5475277e+03
   2.5478585e+03
   2.5481809e+03
   2.5484866e+03
   2.5487672e+03
   2.5490561e+03
   2.5493158e+03
   2.5496968e+03
   2.5500151e+03
   2.5503333e+03
   2.5506725e+03
   2.5509447e+03
   4.0481441e+03
   4.0484205e+03
   4.0487555e+03
   4.0490528e+03
   4.0493166e+03
   4.0496265e+03
   4.0498861e+03
   4.0502421e+03
   4.0504933e+03
   4.0507278e+03
   4.0509791e+03
   4.0512219e+03
   4.0514648e+03
   4.0517998e+03
   4.0520804e+03
   4.0523484e+03
   4.0526959e+03
   4.0529514e+03
   4.0532571e+03
   4.0535711e+03
   4.0538182e+03
   4.0541364e+03
   4.0544086e+03
   4.0546850e+03
   4.0549614e+03
   4.0552336e+03
   4.0555895e+03
   4.0558449e+03
   4.0561381e+03
   4.0564438e+03
   4.0567788e+03
   4.0570342e+03
   4.0573315e+03
   4.0576958e+03
   4.0579680e+03
   4.0582737e+03
   4.0585375e+03
   4.0589102e+03
   4.0591991e+03
   4.0595216e+03
   4.0598733e+03
   4.0602418e+03
   4.0606187e+03
   4.0610416e+03
   4.0613976e+03
   4.0617744e+03
   4.0621639e+03
   4.0624905e+03
   4.0628171e+03
   4.0645173e+03
   4.0648732e+03
   4.0652375e+03
   4.0655934e+03
   4.0658363e+03
   4.0660876e+03
   4.0664309e+03
   4.0666696e+03
   4.0669293e+03
   4.0672014e+03
   4.0674778e+03
   4.0677416e+03
   4.0679636e+03
   4.0682023e+03
   4.0684451e+03
   4.0686964e+03
   4.0689728e+03
   4.0692449e+03
   4.0695464e+03
   4.0698019e+03
   4.0700531e+03
   4.0703128e+03
   4.0706226e+03
   4.0708990e+03
   4.0712005e+03
   4.0715020e+03
   4.0717909e+03
   4.0720966e+03
   4.0723856e+03
   4.0727331e+03
   4.0730933e+03
   4.5872076e+03
   4.5877981e+03
   4.5880661e+03
   4.5883801e+03
   4.5886607e+03
   4.5889119e+03
   4.5892469e+03
   4.5895024e+03
   4.5897829e+03
   4.5900426e+03
   4.5902854e+03
   4.5905744e+03
   4.5908424e+03
   4.5910978e+03
   4.5914119e+03
   4.5916757e+03
   4.5919228e+03
   4.5922284e+03
   4.5924797e+03
   4.5927435e+03
   4.5929864e+03
   4.5932293e+03
   4.5934973e+03
   4.5937443e+03
   4.5939914e+03
   4.5943850e+03
   4.5947954e+03
   4.5951262e+03
   4.5954528e+03
   4.5957041e+03
   4.5960642e+03
   4.5963113e+03
   4.5965541e+03
   4.5968221e+03
   4.5971404e+03
   4.5974377e+03
   4.5977141e+03
   4.5979611e+03
   4.5981998e+03
   4.5984594e+03
   4.5987233e+03
   4.5990583e+03
   4.5992969e+03
   4.5995775e+03
   4.5998162e+03
   4.6000968e+03
   4.6003396e+03
   4.6005993e+03
   4.6008463e+03
   4.6027977e+03
   4.6030489e+03
   4.6032834e+03
   4.6036645e+03
   4.6039199e+03
   4.6042131e+03
   4.6044769e+03
   4.6047239e+03
   4.6050380e+03
   4.6053102e+03
   4.6056201e+03
   4.6058881e+03
   4.6062021e+03
   4.6064994e+03
   4.6068177e+03
   4.6070689e+03
   4.6073872e+03
   4.6076468e+03
   4.6079525e+03
   4.6082791e+03
   4.6086937e+03
   4.6090245e+03
   4.6093679e+03
   4.6096861e+03
   4.6100128e+03
   4.6103645e+03
   4.6107121e+03
   4.6110554e+03
   4.6114114e+03
   4.6117589e+03
   4.6120186e+03
   4.6122908e+03
   4.6125839e+03
   4.6128519e+03
   4.6131408e+03
   4.9504673e+03
   4.9507228e+03
   4.9510201e+03
   4.9513258e+03
   4.9516063e+03
   4.9518827e+03
   4.9521507e+03
   4.9524061e+03
   4.9526741e+03
   4.9529589e+03
   4.9532143e+03
   4.9534698e+03
   4.9537461e+03
   4.9540099e+03
   4.9542612e+03
   4.9545208e+03
   4.9547804e+03
   4.9550359e+03
   4.9553081e+03
   4.9555761e+03
   4.9558064e+03
   4.9561707e+03
   4.9563968e+03
   4.9566774e+03
   4.9569538e+03
   4.9572176e+03
   4.9574856e+03
   4.9577368e+03
   4.9580048e+03
   4.9582644e+03
   4.9585157e+03
   4.9587711e+03
   4.9590601e+03
   4.9609612e+03
   4.9612250e+03
   4.9614846e+03
   4.9617694e+03
   4.9620541e+03
   4.9623347e+03
   4.9625985e+03
   4.9628833e+03
   4.9631471e+03
   4.9635784e+03
   4.9638799e+03
   4.9641563e+03
   4.9644326e+03
   4.9647341e+03
   4.9650482e+03
   4.9653916e+03
   4.9656679e+03
   4.9659485e+03
   4.9662291e+03
   4.9664761e+03
   4.9667190e+03
   4.9669619e+03
   4.9672048e+03
   4.9674644e+03
   4.9677114e+03
   4.9679501e+03
   4.9682139e+03
   4.9684861e+03
   4.9687541e+03
   4.9690096e+03
   4.9692692e+03
   4.9695330e+03
   4.9697926e+03
   4.9701402e+03
   4.9704375e+03
   4.9707306e+03
   4.9710028e+03
   4.9712750e+03
   5.2361344e+03
   5.2368169e+03
   5.2371226e+03
   5.2373823e+03
   5.2376838e+03
   5.2379559e+03
   5.2382449e+03
   5.2385422e+03
   5.2388102e+03
   5.2390740e+03
   5.2393211e+03
   5.2396393e+03
   5.2399199e+03
   5.2401711e+03
   5.2404684e+03
   5.2407699e+03
   5.2410421e+03
   5.2413520e+03
   5.2416661e+03
   5.2419131e+03
   5.2422314e+03
   5.2425287e+03
   5.2427716e+03
   5.2431149e+03
   5.2434123e+03
   5.2437347e+03
   5.2440027e+03
   5.2442498e+03
   5.2445554e+03
   5.2448528e+03
   5.2450789e+03
   5.2454516e+03
   5.2457531e+03
   5.2460378e+03
   5.2463226e+03
   5.2466073e+03
   5.2469130e+03
   5.2472564e+03
   5.2475034e+03
   5.2478678e+03
   5.2481567e+03
   5.2484247e+03
   5.2486885e+03
   5.2489523e+03
   5.2492538e+03
   5.2495637e+03
   5.2498861e+03
   5.2502169e+03
   5.2504766e+03
   5.2507781e+03
   5.2511298e+03
   5.2513769e+03
   5.2516365e+03
   5.2519883e+03
   5.2522563e+03
   5.5236003e+03
   5.5239186e+03
   5.5241824e+03
   5.5244881e+03
   5.5248021e+03
   5.5250911e+03
   5.5253842e+03
   5.5256313e+03
   5.5259369e+03
   5.5262133e+03
   5.5264813e+03
   5.5267242e+03
   5.5270257e+03
   5.5272811e+03
   5.5275366e+03
   5.5277878e+03
   5.5280768e+03
   5.5283364e+03
   5.5285876e+03
   5.5288933e+03
   5.5291529e+03
   5.5294126e+03
   5.5296764e+03
   5.5299276e+03
   5.5302459e+03
   5.5305181e+03
   5.5307484e+03
   5.5310373e+03
   5.5313556e+03
   5.5316068e+03
   5.5318790e+03
   5.5321596e+03
   5.5324192e+03
   5.5326746e+03
   5.5330013e+03
   5.5332441e+03
   5.5334996e+03
   5.5337634e+03
   5.5340104e+03
   5.9868551e+03
   5.9871356e+03
   5.9876674e+03
   5.9879564e+03
   5.9882286e+03
   5.9884966e+03
   5.9887981e+03
   5.9890451e+03
   5.9893173e+03
   5.9895686e+03
   5.9898826e+03
   5.9901381e+03
   5.9903893e+03
   5.9906741e+03
   5.9909546e+03
   5.9912813e+03
   5.9915367e+03
   5.9917838e+03
   5.9920434e+03
   5.9922863e+03
   5.9925878e+03
   5.9928432e+03
   5.9930819e+03
   5.9933373e+03
   5.9935886e+03
   5.9938356e+03
   5.9940911e+03
   5.9943549e+03
   5.9946313e+03
   5.9948699e+03
   5.9951379e+03
   5.9953850e+03
   5.9956739e+03
   5.9959587e+03
   5.9961932e+03
   5.9964863e+03
   5.9968255e+03
   5.9970684e+03
   5.9973364e+03
   5.9976295e+03
   5.9978891e+03
   5.9981404e+03
   5.9983833e+03
   5.9986680e+03
   5.9989109e+03
   5.9991789e+03
   5.9994218e+03
   5.9997233e+03
   5.9999954e+03
   6.0003161e+03
   6.0005883e+03
   6.0009191e+03
   6.0012206e+03
   6.0015179e+03
   6.0017943e+03
   6.0020707e+03
   6.0023178e+03
   6.0026025e+03
   6.0028579e+03
   6.0031511e+03
   6.0034316e+03
   6.0037080e+03
   6.1283406e+03
   6.1286798e+03
   6.1289938e+03
   6.1293079e+03
   6.1296178e+03
   6.1299486e+03
   6.1302668e+03
   6.1305809e+03
   6.1308908e+03
   6.1312048e+03
   6.1314770e+03
   6.1317785e+03
   6.1320633e+03
   6.1323187e+03
   6.1326160e+03
   6.1328840e+03
   6.1331562e+03
   6.1334242e+03
   6.1337299e+03
   6.1340021e+03
   6.1343580e+03
   6.1346804e+03
   6.1350238e+03
   6.1352834e+03
   6.1355431e+03
   6.1357818e+03
   6.1361335e+03
   6.1363889e+03
   6.1366695e+03
   6.1369124e+03
   6.1380095e+03
   6.1383822e+03
   6.1393788e+03
   6.1396384e+03
   6.1398771e+03
   6.1401744e+03
   6.1404424e+03
   6.1407272e+03
   6.1409910e+03
   6.1412548e+03
   6.1415856e+03
   6.1418327e+03
   6.1422012e+03
   6.1424441e+03
   6.1427163e+03
   6.1430554e+03
   6.1433025e+03
   6.1435747e+03
   6.1438134e+03
   6.1441400e+03
   6.1443913e+03
   6.1446467e+03
   6.1449189e+03
   6.1451827e+03
   6.1454507e+03
   6.1457396e+03
   6.1460286e+03
   6.1463301e+03
   6.1465688e+03
   6.1468493e+03
   6.1471089e+03
   6.1474272e+03
   6.1478292e+03
   6.1481809e+03
   6.1484866e+03
   6.1488258e+03
   6.1491483e+03
   6.1494372e+03
   6.1497303e+03
   6.1500234e+03
   6.1503208e+03
   6.1505929e+03
   6.1508861e+03
   6.1512127e+03
   6.1514891e+03
   6.1517738e+03
   6.1521256e+03
   6.1523810e+03
   6.1527328e+03
   6.1529966e+03
   6.1533399e+03
   6.1536749e+03
   6.1540309e+03
   6.1543659e+03
   6.1547511e+03
   6.1551489e+03
   6.1554881e+03
   6.1558357e+03
   6.1561791e+03
   6.1565643e+03
   6.1569370e+03
   6.1573390e+03
   6.1576238e+03
   6.1578959e+03
   6.1581891e+03
   6.1585366e+03
   6.1589051e+03
   6.1592611e+03
   6.1596003e+03
   6.1599353e+03
   6.1603038e+03
   6.1606764e+03
   6.1611119e+03
   6.1614428e+03
   6.1617568e+03
   6.1620918e+03
   6.1624352e+03
   6.1627786e+03
   6.1631345e+03
   6.1634863e+03
   6.1638506e+03
   6.1641856e+03
   6.1645206e+03
   6.1648221e+03
   6.1651780e+03
   6.1655339e+03
   6.1658899e+03
   6.1662249e+03
   6.1665557e+03
   6.1669200e+03
   6.1672759e+03
   6.1675398e+03
   6.1678119e+03
   6.1681218e+03
   6.1684736e+03
   6.1688798e+03
   6.1692315e+03
   6.1696126e+03
   6.1699559e+03
   6.1702993e+03
   6.1706343e+03
   6.1710028e+03
   6.1713797e+03
   6.1716728e+03
   6.1719324e+03
   6.1722256e+03
   6.1725061e+03
   6.1728663e+03
   6.1732264e+03
   6.1735069e+03
   6.1738252e+03
   6.1741016e+03
   6.1743361e+03
   6.1746250e+03
   6.1749014e+03
   6.1751736e+03
   6.1754332e+03
   6.1757012e+03
   6.1759566e+03
   6.1763084e+03
   6.1766476e+03
   6.1770454e+03
   7.0691193e+03
   7.0694334e+03
   7.0697265e+03
   7.0700154e+03
   7.0703421e+03
   7.0705891e+03
   7.0708529e+03
   7.0711126e+03
   7.0713680e+03
   7.0716946e+03
   7.0719417e+03
   7.0722097e+03
   7.0724526e+03
   7.0726913e+03
   7.0730095e+03
   7.0732482e+03
   7.0735162e+03
   7.0737507e+03
   7.0740103e+03
   7.0742658e+03
   7.0745170e+03
   7.0747808e+03
   7.0750153e+03
   7.0752708e+03
   7.0755220e+03
   7.0757691e+03
   7.0760036e+03
   7.0762758e+03
   7.0765270e+03
   7.0767573e+03
   7.0770379e+03
   7.0772808e+03
   7.0775194e+03
   7.0777791e+03
   7.0780387e+03
   7.0782648e+03
   7.0785579e+03
   7.0788218e+03
   7.3012600e+03
   7.3015448e+03
   7.3018630e+03
   7.3021394e+03
   7.3023823e+03
   7.3026419e+03
   7.3029141e+03
   7.3032365e+03
   7.3034836e+03
   7.3037390e+03
   7.3040070e+03
   7.3042750e+03
   7.3045137e+03
   7.3047775e+03
   7.3050455e+03
   7.3052884e+03
   7.3055313e+03
   7.3057909e+03
   7.3060128e+03
   7.3062808e+03
   7.3065195e+03
   7.3067791e+03
   7.3070346e+03
   7.3073277e+03
   7.3075622e+03
   7.3078134e+03
   7.3080563e+03
   7.3082950e+03
   7.3085588e+03
   7.3088059e+03
   7.3090781e+03
   7.3093461e+03
   7.3095931e+03
   7.3098318e+03
   7.3100914e+03
   7.3103511e+03
   7.3106065e+03
   7.3108578e+03
   7.3111006e+03
   7.3113477e+03
   7.3116408e+03
   7.3118921e+03
   7.3121517e+03
   7.3123820e+03
   7.3126668e+03
   7.3129306e+03
   7.3131651e+03
   7.3134373e+03
   7.3136718e+03
   7.3139481e+03
   7.3142203e+03
   7.3144758e+03
   7.3147647e+03
   7.3150453e+03
   7.3153007e+03
   7.3155729e+03
   7.3158199e+03
   7.3160879e+03
   7.3163434e+03
   7.3166993e+03
   7.3169506e+03
   7.3172898e+03
   7.3185544e+03
   7.3188391e+03
   7.3190862e+03
   7.3194128e+03
   7.3196724e+03
   7.3199363e+03
   7.3202001e+03
   7.3204304e+03
   7.3206900e+03
   7.3209748e+03
   7.3212009e+03
   7.3214605e+03
   7.3217285e+03
   7.3220677e+03
   7.3223524e+03
   7.3699685e+03
   7.3703161e+03
   7.3706385e+03
   7.3709735e+03
   7.3713462e+03
   7.3716184e+03
   7.3719324e+03
   7.3722968e+03
   7.3726359e+03
   7.3730254e+03
   7.3732892e+03
   7.3735530e+03
   7.3738084e+03
   7.3741099e+03
   7.3743696e+03
   7.3746418e+03
   7.3748930e+03
   7.3751526e+03
   7.3754206e+03
   7.3756928e+03
   7.3759650e+03
   7.3762163e+03
   7.3765261e+03
   7.3767983e+03
   7.3770496e+03
   7.3772966e+03
   7.3775563e+03
   7.3777908e+03
   7.3780546e+03
   7.3783477e+03
   7.3785948e+03
   7.3788837e+03
   7.3791601e+03
   7.3794071e+03
   7.3797589e+03
   7.3800939e+03
   7.3803577e+03
   7.3806257e+03
   7.3808979e+03
   7.3812036e+03
   7.3814590e+03
   7.3817061e+03
   7.3819783e+03
   7.3822211e+03
   7.3824891e+03
   7.3827948e+03
   7.3830293e+03
   7.3833141e+03
   7.3835486e+03
   7.3838417e+03
   7.3841055e+03
   7.3843693e+03
   7.3846206e+03
   7.3849179e+03
   7.3851608e+03
   7.3854120e+03
   7.3856842e+03
   7.3859564e+03
   7.3861951e+03
   7.3864756e+03
   7.3868190e+03
   7.3870828e+03
   7.3873299e+03
   7.3876021e+03
   7.3878868e+03
   7.4277560e+03
   7.4281036e+03
   7.4284637e+03
   7.4287652e+03
   7.4290541e+03
   7.4293305e+03
   7.4296362e+03
   7.4299544e+03
   7.4302601e+03
   7.4305156e+03
   7.4308464e+03
   7.4311479e+03
   7.4313991e+03
   7.4316964e+03
   7.4320147e+03
   7.4322743e+03
   7.4325842e+03
   7.4328396e+03
   7.4331411e+03
   7.4334049e+03
   7.4336688e+03
   7.4339200e+03
   7.4341964e+03
   7.4344434e+03
   7.4347031e+03
   7.4349459e+03
   7.4352349e+03
   7.4355029e+03
   7.4357583e+03
   7.4360305e+03
   7.4363697e+03
   7.4366251e+03
   7.4368973e+03
   7.4371569e+03
   7.4374249e+03
   7.4376804e+03
   7.4379316e+03
   7.4381829e+03
   7.4384425e+03
   7.4386896e+03
   7.4389408e+03
   7.4392507e+03
   7.4395019e+03
   7.4397699e+03
   7.4400296e+03
   7.4403059e+03
   7.4405530e+03
   7.4408084e+03
   7.4410639e+03
   7.4413486e+03
   7.4426719e+03
   7.4429399e+03
   7.4432456e+03
   7.4434968e+03
   7.4437606e+03
   7.4440286e+03
   7.4442799e+03
   7.4445437e+03
   7.4447782e+03
   7.4450378e+03
   7.4453058e+03
   7.4455738e+03
   7.4458251e+03
   7.6074374e+03
   7.6077013e+03
   7.6079567e+03
   7.6082373e+03
   7.6085639e+03
   7.6088193e+03
   7.6090664e+03
   7.6093344e+03
   7.6095814e+03
   7.6098411e+03
   7.6100881e+03
   7.6103561e+03
   7.6106283e+03
   7.6108754e+03
   7.6111266e+03
   7.6113611e+03
   7.6116082e+03
   7.6118427e+03
   7.6121107e+03
   7.6123661e+03
   7.6126216e+03
   7.6128686e+03
   7.6131157e+03
   7.6133460e+03
   7.6135931e+03
   7.6138527e+03
   7.6141123e+03
   7.6143552e+03
   7.6145855e+03
   7.6148535e+03
   7.6150964e+03
   7.6160511e+03
   7.6163819e+03
   7.6166206e+03
   7.6168677e+03
   7.6171064e+03
   7.6173534e+03
   7.6176131e+03
   7.6178601e+03
   7.6180904e+03
   7.6183375e+03
   7.6185804e+03
   7.6188316e+03
   7.6190996e+03
   7.6193634e+03
   7.6196273e+03
   7.6198994e+03
   7.6201381e+03
   7.6204061e+03
   7.6206323e+03
   7.6209086e+03
   7.6211683e+03
   7.6213944e+03
   7.6216875e+03
   7.6227386e+03
   7.6230401e+03
   7.6233332e+03
   7.6236514e+03
   7.6238943e+03
   7.6241539e+03
   7.6244010e+03
   7.6246397e+03
   7.6249035e+03
   7.6251422e+03
   7.6253767e+03
   7.6256321e+03
   7.6258834e+03
   7.6261346e+03
   7.6263859e+03
   7.6266455e+03
   7.6268968e+03
   7.6271480e+03
   7.6273993e+03
   7.6276463e+03
   7.6279101e+03
   7.6281656e+03
   7.6284252e+03
   7.6286890e+03
   7.6289486e+03
   7.6291915e+03
   7.6294511e+03
   7.6297568e+03
   7.6299913e+03
   7.6302426e+03
   7.6305064e+03
   7.6307702e+03
   7.6310298e+03
   7.6313020e+03
   7.6315909e+03
   7.6318757e+03
   7.7561900e+03
   7.7564873e+03
   7.7567888e+03
   7.7571154e+03
   7.7573583e+03
   7.7576640e+03
   7.7579320e+03
   7.7582084e+03
   7.7584429e+03
   7.7586941e+03
   7.7589998e+03
   7.7592678e+03
   7.7595316e+03
   7.7597787e+03
   7.7600258e+03
   7.7602686e+03
   7.7605115e+03
   7.7607586e+03
   7.7610266e+03
   7.7612694e+03
   7.7615165e+03
   7.7617636e+03
   7.7619981e+03
   7.7622493e+03
   7.7625006e+03
   7.7627267e+03
   7.7629905e+03
   7.7632878e+03
   7.7635223e+03
   7.7637861e+03
   7.7640793e+03
   7.7643473e+03
   7.7645859e+03
   7.7648330e+03
   7.7650801e+03
   7.7653313e+03
   7.7655826e+03
   7.7658338e+03
   7.7660809e+03
   7.7663196e+03
   7.7666169e+03
   7.7668598e+03
   7.7671194e+03
   7.7673581e+03
   7.7676093e+03
   7.7679192e+03
   7.7681663e+03
   7.7684259e+03
   7.7686729e+03
   7.7689368e+03
   7.7691754e+03
   7.7694393e+03
   7.7696905e+03
   7.7699418e+03
   7.7701930e+03
   7.7704443e+03
   7.7706913e+03
   7.7709551e+03
   7.7712106e+03
   7.7714786e+03
   7.7717675e+03
   7.7720188e+03
   7.7723244e+03
   7.7725841e+03
   7.7728563e+03
   7.7731117e+03
   7.7733797e+03
   7.7736142e+03
   7.7738822e+03
   7.7741460e+03
   7.7743847e+03
   7.7746862e+03
   7.9867939e+03
   7.9871038e+03
   7.9873466e+03
   7.9876146e+03
   7.9878743e+03
   7.9881632e+03
   7.9884312e+03
   7.9886741e+03
   7.9889211e+03
   7.9891849e+03
   7.9894111e+03
   7.9896665e+03
   7.9899094e+03
   7.9901481e+03
   7.9904119e+03
   7.9906506e+03
   7.9908851e+03
   7.9911279e+03
   7.9913918e+03
   7.9916346e+03
   7.9918901e+03
   7.9921497e+03
   7.9924009e+03
   7.9926354e+03
   7.9928993e+03
   7.9931631e+03
   7.9934101e+03
   7.9936488e+03
   7.9939001e+03
   7.9941304e+03
   7.9943900e+03
   7.9947041e+03
   7.9949428e+03
   7.9951773e+03
   7.9954453e+03
   7.9956923e+03
   7.9959394e+03
   7.9961906e+03
   7.9964377e+03
   7.9966806e+03
   7.9969234e+03
   7.9971747e+03
   7.9974301e+03
   7.9976772e+03
   7.9979201e+03
   7.9988790e+03
   7.9991470e+03
   7.9993773e+03
   7.9996537e+03
   7.9998924e+03
   8.0001562e+03
   8.0004074e+03
   8.0006503e+03
   8.0009058e+03
   8.0012198e+03
   8.0014585e+03
   8.0017056e+03
   8.0019819e+03
   8.0022709e+03
   8.0025389e+03
   8.0028027e+03
   8.0030665e+03
   8.0033806e+03
   8.0036444e+03
   8.0039166e+03
   8.0041846e+03
   8.0044609e+03
   8.0047248e+03
   8.0049760e+03
   8.0052524e+03
   8.0055078e+03
   8.0057758e+03
   8.0060313e+03
   8.0062993e+03
   8.0072749e+03
   8.0075806e+03
   8.0078696e+03
   8.0088076e+03
   8.0090714e+03
   8.0093854e+03
   8.0097079e+03
   8.0100387e+03
   8.0103904e+03
   8.0107464e+03
   8.0111274e+03
   8.0114708e+03
   8.0118226e+03
   8.0121743e+03
   8.0124800e+03
   8.0127396e+03
   8.0129951e+03
   8.0132296e+03
   8.0134724e+03
   8.0137237e+03
   8.0139624e+03
   8.0142220e+03
   8.0144649e+03
   8.0147161e+03
   8.0149758e+03
   8.0152689e+03
   8.0155369e+03
   8.0158133e+03
   8.0161064e+03
   8.0164163e+03
   8.0167136e+03
   8.0169941e+03
   8.0172579e+03
   8.0175678e+03
   8.1387624e+03
   8.1391770e+03
   8.1395832e+03
   8.1399391e+03
   8.1402783e+03
   8.1405840e+03
   8.1408478e+03
   8.1411074e+03
   8.1413796e+03
   8.1416476e+03
   8.1419031e+03
   8.1421711e+03
   8.1424642e+03
   8.1427615e+03
   8.1430253e+03
   8.1432682e+03
   8.1435236e+03
   8.1437958e+03
   8.1440471e+03
   8.1443109e+03
   8.1445370e+03
   8.1448092e+03
   8.1450437e+03
   8.1485235e+03
   8.1488627e+03
   8.1491139e+03
   8.1493484e+03
   8.1496206e+03
   8.1498761e+03
   8.1501357e+03
   8.1503786e+03
   8.1506214e+03
   8.1508894e+03
   8.1511407e+03
   8.1513710e+03
   8.1516432e+03
   8.1518819e+03
   8.1521415e+03
   8.1524681e+03
   8.1528450e+03
   8.1532093e+03
   8.1535318e+03
   8.1538961e+03
   8.1541348e+03
   8.1543902e+03
   8.1546121e+03
   8.1548592e+03
   8.1550895e+03
   8.1553240e+03
   8.1556129e+03
   8.1559563e+03
   8.1563248e+03
   8.1566849e+03
   8.1570534e+03
   8.1573298e+03
   8.1575936e+03
   8.1578616e+03
   8.1581003e+03
   8.1583474e+03
   8.1586196e+03
   8.1588541e+03
   8.1591095e+03
   8.1594487e+03
   8.1597963e+03
   8.1601271e+03
   8.1605877e+03
   8.1616848e+03
   8.1620156e+03
   8.1623423e+03
   8.1626856e+03
   8.1630164e+03
   8.1633975e+03
   8.1637116e+03
   8.1640801e+03
   8.1644402e+03
   8.1648045e+03
   8.1651563e+03
   8.1654703e+03
   8.1657425e+03
   8.1659854e+03
   8.1662618e+03
   8.1665214e+03
   8.1668648e+03
   8.1671998e+03
   8.1675641e+03
   8.1678279e+03
   8.1681043e+03
   8.1683639e+03
   8.1686319e+03
   8.1689501e+03
   8.2803460e+03
   8.2807103e+03
   8.2810830e+03
   8.2814515e+03
   8.2817111e+03
   8.2820043e+03
   8.2823058e+03
   8.2826533e+03
   8.2829046e+03
   8.2831935e+03
   8.2834866e+03
   8.2837881e+03
   8.2840394e+03
   8.2842906e+03
   8.2845670e+03
   8.2848308e+03
   8.2851658e+03
   8.2854296e+03
   8.2856851e+03
   8.2859573e+03
   8.2862546e+03
   8.2864933e+03
   8.2867654e+03
   8.2870083e+03
   8.2872638e+03
   8.2875024e+03
   8.2877663e+03
   8.2880301e+03
   8.2883106e+03
   8.2885619e+03
   8.2888131e+03
   8.2891063e+03
   8.2893868e+03
   8.2896297e+03
   8.2898809e+03
   8.2901280e+03
   8.2904044e+03
   8.2907561e+03
   8.2910828e+03
   8.2913340e+03
   8.2916062e+03
   8.2918784e+03
   8.2922301e+03
   8.2924772e+03
   8.2938674e+03
   8.2942318e+03
   8.2946421e+03
   8.2949059e+03
   8.2951823e+03
   8.2954084e+03
   8.2956890e+03
   8.2959235e+03
   8.2961789e+03
   8.2964134e+03
   8.2966563e+03
   8.2969704e+03
   8.2972300e+03
   8.2974561e+03
   8.2977158e+03
   8.2979796e+03
   8.2982266e+03
   8.2984611e+03
   8.2987333e+03
   8.2989720e+03
   8.2992316e+03
   8.2995248e+03
   8.2998053e+03
   9.1046058e+03
   9.1049199e+03
   9.1052465e+03
   9.1055061e+03
   9.1057951e+03
   9.1060924e+03
   9.1063855e+03
   9.1067038e+03
   9.1069927e+03
   9.1072565e+03
   9.1075915e+03
   9.1078846e+03
   9.1081568e+03
   9.1084374e+03
   9.1087012e+03
   9.1089608e+03
   9.1092163e+03
   9.1094717e+03
   9.1097355e+03
   9.1099784e+03
   9.1102673e+03
   9.1105269e+03
   9.1107782e+03
   9.1110294e+03
   9.1112849e+03
   9.1115319e+03
   9.1118041e+03
   9.1120763e+03
   9.1123401e+03
   9.1126039e+03
   9.1128678e+03
   9.1131358e+03
   9.1134121e+03
   9.1136592e+03
   9.1138937e+03
   9.1141366e+03
   9.1143878e+03
   9.1146391e+03
   9.1148903e+03
   9.1151458e+03
   9.1154221e+03
   9.1156818e+03
   9.1159665e+03
   9.1164858e+03
   9.1167412e+03
   9.1170092e+03
   9.1172772e+03
   9.1175410e+03
   9.1177923e+03
   9.1180603e+03
   9.1183031e+03
   9.1185586e+03
   9.1188266e+03
   9.1190736e+03
   9.1193500e+03
   9.1196431e+03
   9.1198944e+03
   9.1202001e+03
   9.1204597e+03
   9.1207444e+03
   9.1210124e+03
   9.1213056e+03
   9.1215861e+03
   9.1218667e+03
   9.1221975e+03
   9.1224613e+03
   9.1227670e+03
   9.1230350e+03
   9.1233239e+03
   9.1235836e+03
   9.1238474e+03
   9.1254093e+03
   9.1257778e+03
   9.1260207e+03
   9.1262929e+03
   9.1265525e+03
   9.1268666e+03
   9.1271890e+03
   9.1274863e+03
   9.1277794e+03
   9.1280851e+03
   9.1283699e+03
   9.1287258e+03
   9.1290106e+03
   9.1293288e+03
   9.1296596e+03
   9.1300114e+03
   9.1303589e+03
   9.1718110e+03
   9.1721502e+03
   9.1724768e+03
   9.1728328e+03
   9.1731259e+03
   9.1734399e+03
   9.1738001e+03
   9.1741644e+03
   9.1745036e+03
   9.1748386e+03
   9.1752783e+03
   9.1755714e+03
   9.1758352e+03
   9.1761032e+03
   9.1763628e+03
   9.1766350e+03
   9.1768737e+03
   9.1771375e+03
   9.1774139e+03
   9.1776986e+03
   9.1779624e+03
   9.1782263e+03
   9.1785236e+03
   9.1788083e+03
   9.1791224e+03
   9.1793443e+03
   9.1796333e+03
   9.1798887e+03
   9.1801902e+03
   9.1804498e+03
   9.1807304e+03
   9.1809984e+03
   9.1813166e+03
   9.1815763e+03
   9.1818149e+03
   9.1820955e+03
   9.1823468e+03
   9.1826273e+03
   9.1828702e+03
   9.1831508e+03
   9.1833936e+03
   9.1836868e+03
   9.1839464e+03
   9.1842186e+03
   9.1845368e+03
   9.1848341e+03
   9.1851775e+03
   9.1854874e+03
   9.1857470e+03
   9.1859941e+03
   9.1862956e+03
   9.1865887e+03
   9.1869865e+03
   9.1873927e+03
   9.1876565e+03
   9.1879329e+03
   9.1882637e+03
   9.1886741e+03
   9.1889839e+03
   9.1893315e+03
   9.1896623e+03
   9.1899387e+03
   9.1902318e+03
   9.1905291e+03
   9.1908725e+03
   9.1912201e+03
   9.1915593e+03
   9.1918649e+03
   9.1921581e+03
   9.1938205e+03
   9.1941136e+03
   9.1944319e+03
   9.1947124e+03
   9.1949888e+03
   9.1952568e+03
   9.1955248e+03
   9.1957970e+03
   9.1960566e+03
   9.1963121e+03
   9.1965675e+03
   9.1968481e+03
   9.1971454e+03
   9.1973924e+03
   9.1976646e+03
   9.1979661e+03
   9.1983388e+03
   9.1986822e+03
   9.1990172e+03
   9.1993983e+03
   9.1998044e+03
   9.3933214e+03
   9.3936522e+03
   9.3939118e+03
   9.3942091e+03
   9.3944771e+03
   9.3947786e+03
   9.3950383e+03
   9.3953272e+03
   9.3956287e+03
   9.3958716e+03
   9.3961103e+03
   9.3963657e+03
   9.3966253e+03
   9.3968891e+03
   9.3972116e+03
   9.3974628e+03
   9.3977224e+03
   9.3979737e+03
   9.3982584e+03
   9.3985223e+03
   9.3987777e+03
   9.3990206e+03
   9.3992634e+03
   9.3995063e+03
   9.3997450e+03
   9.4000046e+03
   9.4002643e+03
   9.4005406e+03
   9.4007877e+03
   9.4010306e+03
   9.4012860e+03
   9.4015456e+03
   9.4018053e+03
   9.4020481e+03
   9.4022994e+03
   9.4025590e+03
   9.4027977e+03
   9.4030406e+03
   9.4033128e+03
   9.4035431e+03
   9.4037985e+03
   9.4040456e+03
   9.4042801e+03
   9.4045439e+03
   9.4048077e+03
   9.4050673e+03
   9.4053269e+03
   9.4055866e+03
   9.4058504e+03
   9.4061268e+03
   9.4063906e+03
   9.4066460e+03
   9.4069056e+03
   9.4071778e+03
   9.4074291e+03
   9.4077389e+03
   9.4079986e+03
   9.4082414e+03
   9.4085388e+03
   9.4088026e+03
   9.4090706e+03
   9.4093302e+03
   9.4095856e+03
   9.4098536e+03
   9.4102514e+03
   9.4105739e+03
   9.4109047e+03
   9.4112146e+03
   9.4115412e+03
   9.4118846e+03
   9.4121819e+03
   9.4125294e+03
   9.4128393e+03
   9.4131785e+03
   9.4134758e+03
   9.4138024e+03
   9.4141123e+03
   9.4144473e+03
   9.4147656e+03
   9.4150796e+03
   9.4154146e+03
   9.4157329e+03
   9.4172446e+03
   9.4176131e+03
   9.4179355e+03
   9.4182747e+03
   9.4185553e+03
   9.4188149e+03
   9.4190619e+03
   9.4193341e+03
   9.4196147e+03
   9.4198869e+03
   9.4201256e+03
   9.4203643e+03
   9.4206071e+03
   9.4208542e+03
   9.4210845e+03
   9.4213986e+03
   9.4217419e+03
   9.4221063e+03
   9.4224329e+03
   9.4227511e+03
   9.4235509e+03
   9.4238776e+03
   9.4242000e+03
   9.4245266e+03
   9.4248742e+03
   9.4252259e+03
   9.4255023e+03
   9.4257661e+03
   9.4260467e+03
   9.4263147e+03
   9.4266036e+03
   9.4268423e+03
   9.4270894e+03
   9.4273406e+03
   9.4275709e+03
   9.4278348e+03
   9.4280860e+03
   9.4283414e+03
   9.4286220e+03
   9.4288942e+03
   9.4320558e+03
   9.4323531e+03
   9.4326085e+03
   9.4328514e+03
   9.4330775e+03
   9.4333288e+03
   9.4335968e+03
   9.4338983e+03
   9.4342249e+03
   9.4345724e+03
   9.4349200e+03
   9.4352634e+03
   9.4355900e+03
   9.4359376e+03
   9.4362516e+03
   9.4366159e+03
   9.4369174e+03
   9.4372524e+03
   9.4375833e+03
   9.4379224e+03
   9.4382658e+03
   9.4385841e+03
   9.4389274e+03
   9.4392499e+03
   9.4396435e+03
   9.4399869e+03
   9.4403261e+03
   9.4407239e+03
   9.4410631e+03
   9.4414106e+03
   9.4417624e+03
   9.4421518e+03
   9.4424240e+03
   9.4427883e+03
   9.4431066e+03
   9.4434248e+03
   9.4437598e+03
   9.4441158e+03
   9.4444759e+03
   9.4448025e+03
   9.4451668e+03
   9.4455144e+03
   9.4458578e+03
   9.4461844e+03
   9.4465487e+03
   9.4469046e+03
   9.4472522e+03
   9.4475914e+03
   9.4479515e+03
   9.4483368e+03
   9.4486801e+03
   9.4490361e+03
   9.4493669e+03
   9.4497144e+03
   9.4500746e+03
   9.4504221e+03
   9.4507446e+03
   9.4510838e+03
   9.4514523e+03
   9.4518166e+03
   9.4521683e+03
   9.4525243e+03
   9.4529137e+03
   9.4533073e+03
   9.4536926e+03
   9.4540527e+03
   9.4544296e+03
   9.4548358e+03
   9.4551456e+03
   9.4555351e+03
   9.4559245e+03
   9.4562637e+03
   9.4566364e+03
   9.4569923e+03
   9.4573273e+03
   9.4577126e+03
   9.4579931e+03
   9.4582695e+03
   9.4585710e+03
   9.4588306e+03
   9.4591154e+03
   9.4593834e+03
   9.4596556e+03
   9.4599319e+03
   9.4601958e+03
   9.4604386e+03
   9.4607024e+03
   9.4609663e+03
   9.4612301e+03
   9.4615651e+03
   9.4619378e+03
   9.4622811e+03
   9.4626706e+03
   9.4630726e+03
   9.4634118e+03
   9.4637593e+03
   9.4641236e+03
   9.4644838e+03
   9.4648271e+03
   9.4651663e+03
   9.4655223e+03
   9.4658614e+03
   9.4662509e+03
   9.4666403e+03
   9.4670172e+03
   9.4673396e+03
   9.4676956e+03
   9.4680892e+03
   9.4684661e+03
   9.4688555e+03
   9.4692114e+03
   9.4695758e+03
   9.4699359e+03
   9.4703253e+03
   9.4706561e+03
   9.4710581e+03
   9.4714141e+03
   9.4717868e+03
   9.4721511e+03
   9.4725321e+03
   9.4728839e+03
   9.4732608e+03
   9.4736586e+03
   9.4740438e+03
   9.4744626e+03
   9.4748771e+03
   9.4752582e+03
   9.4756518e+03
   9.4759994e+03
   9.4763888e+03
   9.4767531e+03
   9.4771091e+03
   9.4775027e+03
   9.4778503e+03
   9.4782313e+03
   9.4785956e+03
   9.4789683e+03
   9.4793326e+03
   9.4797263e+03
   9.4800738e+03
   9.4804633e+03
   9.4808359e+03
   9.4812086e+03
   9.4815813e+03
   9.4819163e+03
   9.4822471e+03
   9.4826659e+03
   9.4830302e+03
   9.4833819e+03
   9.4837798e+03
   9.4841064e+03
   9.4844833e+03
   9.4848518e+03
   9.4852161e+03
   9.4855427e+03
   9.4858065e+03
   9.4861918e+03
   9.4865854e+03
   9.4869497e+03
   9.4873056e+03
   9.4876783e+03
   9.4879840e+03
   9.4882729e+03
   9.4885744e+03
   9.4888508e+03
   9.4891439e+03
   9.4894036e+03
   9.4896925e+03
   9.4900191e+03
   9.4903876e+03
   9.4907436e+03
   9.4911204e+03
   9.4914722e+03
   9.4918323e+03
   9.4921883e+03
   9.4925274e+03
   9.4929001e+03
   9.4932435e+03
   9.4936078e+03
   9.4939512e+03
   9.4943071e+03
   9.4946882e+03
   9.4950567e+03
   9.4954043e+03
   9.4957979e+03
   9.4961496e+03
   9.4965014e+03
   9.4968657e+03
   9.4972468e+03
   9.4975608e+03
   9.4979209e+03
   9.4983229e+03
   9.4986412e+03
   9.4989971e+03
   9.4993573e+03
   9.4997299e+03
   9.5000901e+03
   9.5004628e+03
   9.5008271e+03
   9.5011914e+03
   9.5015683e+03
   9.5019284e+03
   9.5022927e+03
   9.5026738e+03
   9.5030297e+03
   9.5034108e+03
   9.5038002e+03
   9.5041645e+03
   9.5045581e+03
   9.5049015e+03
   9.5052658e+03
   9.5056050e+03
   9.5060028e+03
   9.5063755e+03
   9.5067398e+03
   9.5070999e+03
   9.5074936e+03
   9.5078830e+03
   9.5082389e+03
   9.5086368e+03
   9.5089759e+03
   9.5093361e+03
   9.5097004e+03
   9.5100354e+03
   9.5103829e+03
   9.5107389e+03
   9.5111283e+03
   9.5115345e+03
   9.5119365e+03
   9.5122924e+03
   9.5126819e+03
   9.5130881e+03
   9.5134231e+03
   9.5138083e+03
   9.5141852e+03
   9.5145495e+03
   9.5149683e+03
   9.5153284e+03
   9.5157262e+03
   9.5160654e+03
   9.5164213e+03
   9.5167731e+03
   9.5171374e+03
   9.5174766e+03
   9.5178493e+03
   9.5182261e+03
   9.5186281e+03
   9.5189757e+03
   9.5193651e+03
   9.5197546e+03
   9.5201189e+03
   9.5205167e+03
   9.5208810e+03
   9.5212830e+03
   9.5216641e+03
   9.5220535e+03
   9.5224304e+03
   9.5227905e+03
   9.5231758e+03
   9.5235359e+03
   9.5239295e+03
   9.5243022e+03
   9.5246874e+03
   9.5250392e+03
   9.5254119e+03
   9.5257762e+03
   9.5261405e+03
   9.5264797e+03
   9.5268984e+03
   9.5272460e+03
   9.5276229e+03
   9.5279663e+03
   9.5283096e+03
   9.5286781e+03
   9.5290927e+03
   9.5295324e+03
   9.5299176e+03
   9.5302778e+03
   9.5306839e+03
   9.5310776e+03
   9.5314461e+03
   9.5318020e+03
   9.5321663e+03
   9.5325223e+03
   9.5329159e+03
   9.5333095e+03
   9.5337031e+03
   9.5341219e+03
   9.5345029e+03
   9.5348673e+03
   9.5352734e+03
   9.5355414e+03
   9.5358178e+03
   9.5360942e+03
   9.5363622e+03
   9.5366218e+03
   9.5368605e+03
   9.5372206e+03
   9.5375096e+03
   9.5377901e+03
   9.5380539e+03
   9.5383513e+03
   9.5386276e+03
   9.5389166e+03
   9.5392013e+03
   9.5394777e+03
   9.5397289e+03
   9.5399802e+03
   9.5402356e+03
   9.5405246e+03
   9.5407800e+03
   9.5410480e+03
   9.5413328e+03
   9.5415840e+03
   9.5418269e+03
   9.5420865e+03
   9.5423503e+03
   9.5426016e+03
   9.5428654e+03
   9.5431418e+03
   9.5434014e+03
   9.5436694e+03
   9.5439499e+03
   9.5442514e+03
   9.5445655e+03
   9.5448503e+03
   9.6450177e+03
   9.6453234e+03
   9.6456374e+03
   9.6459641e+03
   9.6462572e+03
   9.6465713e+03
   9.6468644e+03
   9.6471784e+03
   9.6474339e+03
   9.6477521e+03
   9.6480327e+03
   9.6483468e+03
   9.6486315e+03
   9.6489288e+03
   9.6491801e+03
   9.6494606e+03
   9.6497286e+03
   9.6500092e+03
   9.6502814e+03
   9.6505326e+03
   9.6508258e+03
   9.6510644e+03
   9.6513073e+03
   9.6515795e+03
   9.6518224e+03
   9.6520904e+03
   9.6523835e+03
   9.6526599e+03
   9.6529404e+03
   9.6532043e+03
   9.6534513e+03
   9.6537570e+03
   9.6540041e+03
   9.6542846e+03
   9.6545359e+03
   9.6548039e+03
   9.6550677e+03
   9.6553022e+03
   9.6555828e+03
   9.6558424e+03
   9.6561020e+03
   9.6563784e+03
   9.6566380e+03
   9.6569060e+03
   9.6571824e+03
   9.6574671e+03
   9.6577100e+03
   9.6579613e+03
   9.6582293e+03
   9.6585224e+03
   9.6587778e+03
   9.6590333e+03
   9.6592929e+03
   9.6595609e+03
   9.6598540e+03
   9.6602602e+03
   9.6605743e+03
   9.6608716e+03
   9.6611479e+03
   9.6614118e+03
   9.6617049e+03
   9.6619938e+03
   9.6622325e+03
   9.6624921e+03
   9.6627894e+03
   9.6630365e+03
   9.6633422e+03
   9.6636060e+03
   9.6638656e+03
   9.6642132e+03
   9.6645398e+03
   9.6648958e+03
   9.6652056e+03
   9.6655448e+03
   9.6658798e+03
   9.6661813e+03
   9.6665163e+03
   9.6668178e+03
   9.6671654e+03
   9.6674920e+03
   9.6678186e+03
   9.6681369e+03
   9.6684635e+03
   9.6687943e+03
   9.6691293e+03
   9.6694559e+03
   9.6697784e+03
   9.6701427e+03
   9.6704609e+03
   9.6708169e+03
   9.6711519e+03
   9.6714785e+03
   9.6718344e+03
   9.6721736e+03
   9.6725044e+03
   9.6728353e+03
   9.6732163e+03
   9.6735555e+03
   9.6738235e+03
   9.6740915e+03
   9.6743930e+03
   9.6746526e+03
   9.6748913e+03
   9.6751719e+03
   9.6754148e+03
   9.6756828e+03
   9.6759466e+03
   9.6761936e+03
   9.6764616e+03
   9.6768301e+03
   9.6771777e+03
   9.6775253e+03
   9.6778770e+03
   9.6782874e+03
   9.6786266e+03
   9.6790034e+03
   9.6793636e+03
   9.6797279e+03
   9.6801257e+03
   9.6803895e+03
   9.6806743e+03
   9.6809506e+03
   9.6812228e+03
   9.6814783e+03
   9.6819138e+03
   9.6821650e+03
   9.7758310e+03
   9.7760864e+03
   9.7763461e+03
   9.7765722e+03
   9.7768444e+03
   9.7770789e+03
   9.7773259e+03
   9.7775772e+03
   9.7778619e+03
   9.7781048e+03
   9.7783435e+03
   9.7786073e+03
   9.7789088e+03
   9.7792438e+03
   9.7795704e+03
   9.7798887e+03
   9.7801567e+03
   9.7804624e+03
   9.7807346e+03
   9.7810277e+03
   9.7813459e+03
   9.7816474e+03
   9.7819448e+03
   9.7822211e+03
   9.7825226e+03
   9.7828367e+03
   9.7831256e+03
   9.7833936e+03
   9.7836658e+03
   9.7839422e+03
   9.7842060e+03
   9.7844740e+03
   9.7847294e+03
   9.7849933e+03
   9.7852864e+03
   9.7855711e+03
   9.7858475e+03
   9.7861071e+03
   9.7864003e+03
   9.7866641e+03
   9.7869404e+03
   9.7871833e+03
   9.7875225e+03
   9.7878156e+03
   9.7881339e+03
   9.7883851e+03
   9.7886322e+03
   9.7889337e+03
   9.7891933e+03
   9.7894446e+03
   9.7897461e+03
   9.7900434e+03
   9.7903198e+03
   9.7906422e+03
   9.7908976e+03
   9.7912033e+03
   9.7914755e+03
   9.7917268e+03
   9.7919989e+03
   9.7922502e+03
   9.7925140e+03
   9.7927611e+03
   9.7930333e+03
   9.7933724e+03
   9.7936530e+03
   9.7939168e+03
   9.7942351e+03
   9.7945994e+03
   9.7949134e+03
   9.7951814e+03
   9.7954620e+03
   9.7957468e+03
   9.7960022e+03
   9.7962660e+03
   9.7965214e+03
   9.7967853e+03
   9.7970407e+03
   9.7973129e+03
   9.7976144e+03
   9.7978866e+03
   9.7982760e+03
   9.7985901e+03
   9.7989544e+03
   9.7993438e+03
   9.7997039e+03
   9.8000096e+03
   9.8002944e+03
   9.8006294e+03
   9.8009560e+03
   9.8013203e+03
   9.8016386e+03
   9.8019736e+03
   9.8023169e+03
   9.8026645e+03
   9.8029786e+03
   9.8033052e+03
   9.8036318e+03
   9.8039584e+03
   9.8042767e+03
   9.8045949e+03
   9.8049551e+03
   9.8052859e+03
   9.8055958e+03
   9.8058889e+03
   9.8063453e+03
   9.8065714e+03
   9.8067766e+03
   9.8070279e+03
   9.8072791e+03
   9.8075094e+03
   9.8077314e+03
   9.8079952e+03
   9.8082506e+03
   9.8085019e+03
   9.8087908e+03
   9.8090253e+03
   9.8092766e+03
   9.8095236e+03
   9.8097791e+03
   9.8100219e+03
   9.8102941e+03
   9.8105579e+03
   9.8108092e+03
   9.8111233e+03
   9.8114624e+03
   9.8117891e+03
   9.8120864e+03
   9.8124088e+03
   9.8128066e+03
   9.8131416e+03
   9.8134515e+03
   9.8137739e+03
   9.9640424e+03
   9.9643564e+03
   9.9646579e+03
   9.9650013e+03
   9.9653363e+03
   9.9656797e+03
   9.9659309e+03
   9.9662031e+03
   9.9664711e+03
   9.9667517e+03
   9.9670867e+03
   9.9673254e+03
   9.9676059e+03
   9.9678739e+03
   9.9681419e+03
   9.9684099e+03
   9.9686863e+03
   9.9689627e+03
   9.9692349e+03
   9.9694819e+03
   9.9697541e+03
   9.9700179e+03
   9.9702818e+03
   9.9705372e+03
   9.9707884e+03
   9.9710732e+03
   9.9713203e+03
   9.9716092e+03
   9.9718688e+03
   9.9721075e+03
   9.9723546e+03
   9.9726016e+03
   9.9728989e+03
   9.9731502e+03
   9.9733931e+03
   9.9736318e+03
   9.9739081e+03
   9.9741719e+03
   9.9744148e+03
   9.9746870e+03
   9.9749466e+03
   9.9752104e+03
   9.9754617e+03
   9.9757381e+03
   9.9760521e+03
   9.9762741e+03
   9.9765546e+03
   9.9767891e+03
   9.9770823e+03
   9.9773335e+03
   9.9775848e+03
   9.9778234e+03
   9.9780914e+03
   9.9783553e+03
   9.9786484e+03
   9.9789206e+03
   9.9791718e+03
   9.9794314e+03
   9.9796911e+03
   9.9799674e+03
   9.9802103e+03
   9.9804867e+03
   9.9807840e+03
   9.9810394e+03
   9.9813074e+03
   9.9815419e+03
   9.9818518e+03
   9.9821282e+03
   9.9823962e+03
   9.9826768e+03
   9.9829866e+03
   9.9832379e+03
   9.9835101e+03
   9.9838116e+03
   9.9841340e+03
   9.9844564e+03
   9.9848166e+03
   9.9851599e+03
   9.9854949e+03
   9.9858048e+03
   9.9860979e+03
   9.9864455e+03
   9.9868056e+03
   9.9871406e+03
   9.9874714e+03
   9.9877897e+03
   9.9881205e+03
   9.9883550e+03
   9.9886104e+03
   9.9889371e+03
   9.9893139e+03
   9.9895987e+03
   9.9898458e+03
   9.9900886e+03
   9.9903524e+03
   9.9905869e+03
   9.9908382e+03
   9.9910894e+03
   9.9913407e+03
   9.9916254e+03
   9.9918641e+03
   9.9921573e+03
   9.9924127e+03
   9.9926639e+03
   9.9929780e+03
   9.9932711e+03
   9.9935894e+03
   9.9939328e+03
   9.9942636e+03
   9.9945399e+03
   9.9948247e+03
   1.0098528e+04
   1.0098884e+04
   1.0099223e+04
   1.0099567e+04
   1.0099910e+04
   1.0100232e+04
   1.0100567e+04
   1.0100915e+04
   1.0101150e+04
   1.0101485e+04
   1.0101832e+04
   1.0102167e+04
   1.0102414e+04
   1.0102657e+04
   1.0102900e+04
   1.0103155e+04
   1.0103381e+04
   1.0103658e+04
   1.0103955e+04
   1.0104215e+04
   1.0104466e+04
   1.0104768e+04
   1.0105019e+04
   1.0105262e+04
   1.0105513e+04
   1.0105764e+04
   1.0106015e+04
   1.0106313e+04
   1.0106614e+04
   1.0106949e+04
   1.0107259e+04
   1.0107590e+04
   1.0107950e+04
   1.0108239e+04
   1.0108549e+04
   1.0108905e+04
   1.0109185e+04
   1.0109529e+04
   1.0109839e+04
   1.0110136e+04
   1.0110446e+04
   1.0110760e+04
   1.0111086e+04
   1.0111401e+04
   1.0111744e+04
   1.0112045e+04
   1.0112385e+04
   1.0112686e+04
   1.0112983e+04
   1.0113323e+04
   1.0113607e+04
   1.0113833e+04
   1.0114085e+04
   1.0114332e+04
   1.0114562e+04
   1.0114788e+04
   1.0115023e+04
   1.0115266e+04
   1.0115513e+04
   1.0115772e+04
   1.0116003e+04
   1.0116266e+04
   1.0116614e+04
   1.0116953e+04
   1.0117276e+04
   1.0117594e+04
   1.0117971e+04
   1.0118264e+04
   1.0118632e+04
   1.0118963e+04
   1.0119311e+04
   1.0121061e+04
   1.0121442e+04
   1.0121777e+04
   1.0122062e+04
   1.0122401e+04
   1.0122703e+04
   1.0122992e+04
   1.0123255e+04
   1.0123502e+04
   1.0123762e+04
   1.0124080e+04
   1.0124311e+04
   1.0124616e+04
   1.0125027e+04
   1.0125362e+04
   1.0125684e+04
   1.0126048e+04
   1.0126362e+04
   1.0126702e+04
   1.0127058e+04
   1.0127376e+04
   1.0127719e+04
   1.0128046e+04
   1.0128310e+04
   1.0128590e+04
   1.0128850e+04
   1.0129105e+04
   1.0129357e+04
   1.0129675e+04
   1.0130060e+04
   1.0130357e+04
   1.0130730e+04
   1.0131057e+04
   1.0131396e+04
   1.0131722e+04
   1.0132057e+04
   1.0132388e+04
   1.0132644e+04
   1.0132908e+04
   1.0133217e+04
   1.0133477e+04
   1.0133766e+04
   1.0134067e+04
   1.0134344e+04
   1.0134587e+04
   1.0134846e+04
   1.0135177e+04
   1.0135420e+04
   1.0135692e+04
   1.0135998e+04
   1.0136258e+04
   1.0136526e+04
   1.0136869e+04
   1.0137170e+04
   1.0137531e+04
   1.0137874e+04
   1.0138242e+04
   1.0138598e+04
   1.0138929e+04
   1.0139302e+04
   1.0139675e+04
   1.0139997e+04
   1.0140328e+04
   1.0140730e+04
   1.0141082e+04
   1.0141396e+04
   1.0141752e+04
   1.0142091e+04
   1.0142434e+04
   1.0142769e+04
   1.0143150e+04
   1.0143489e+04
   1.0143837e+04
   1.0144164e+04
   1.0144503e+04
   1.0144838e+04
   1.0145148e+04
   1.0145487e+04
   1.0145847e+04
   1.0146153e+04
   1.0146496e+04
   1.0146781e+04
   1.0147145e+04
   1.0147447e+04
   1.0147786e+04
   1.0148117e+04
   1.0148468e+04
   1.0148774e+04
   1.0149142e+04
   1.0149427e+04
   1.0149796e+04
   1.0150152e+04
   1.0150478e+04
   1.0150822e+04
   1.0151127e+04
   1.0151454e+04
   1.0151810e+04
   1.0152111e+04
   1.0152518e+04
   1.0152865e+04
   1.0153213e+04
   1.0153539e+04
   1.0153845e+04
   1.0154197e+04
   1.0154569e+04
   1.0154884e+04
   1.0155231e+04
   1.0155541e+04
   1.0155897e+04
   1.0156240e+04
   1.0156605e+04
   1.0156965e+04
   1.0157346e+04
   1.0157651e+04
   1.0158154e+04
   1.0158401e+04
   1.0158677e+04
   1.0158920e+04
   1.0159159e+04
   1.0159414e+04
   1.0159670e+04
   1.0159900e+04
   1.0160147e+04
   1.0160390e+04
   1.0160608e+04
   1.0160905e+04
   1.0161240e+04
   1.0161542e+04
   1.0161919e+04
   1.0162266e+04
   1.0162589e+04
   1.0162894e+04
   1.0163175e+04
   1.0163577e+04
   1.0164054e+04
   1.0164494e+04
   1.0164917e+04
   1.0165331e+04
   1.0165758e+04
   1.0166169e+04
   1.0166583e+04
   1.0166931e+04
   1.0167375e+04
   1.0167773e+04
   1.0168145e+04
   1.0168388e+04
   1.0168824e+04
   1.0169129e+04
   1.0169452e+04
   1.0169804e+04
   1.0170206e+04
   1.0170486e+04
   1.0170817e+04
   1.0171106e+04
   1.0171395e+04
   1.0171709e+04
   1.0172010e+04
   1.0172283e+04
   1.0172609e+04
   1.0172890e+04
   1.0173175e+04
   1.0173505e+04
   1.0173845e+04
   1.0174142e+04
   1.0174460e+04
   1.0174816e+04
   1.0175126e+04
   1.0175448e+04
   1.0175796e+04
   1.0176131e+04
   1.0176437e+04
   1.0176755e+04
   1.0177044e+04
   1.0177471e+04
   1.0177902e+04
   1.0178195e+04
   1.0178526e+04
   1.0178874e+04
   1.0179255e+04
   1.0179657e+04
   1.0180042e+04
   1.0180398e+04
   1.0180716e+04
   1.0181085e+04
   1.0181516e+04
   1.0181868e+04
   1.0182169e+04
   1.0182479e+04
   1.0182890e+04
   1.0183208e+04
   1.0183622e+04
   1.0183945e+04
   1.0184246e+04
   1.0184552e+04
   1.0184837e+04
   1.0185226e+04
   1.0185599e+04
   1.0186080e+04
   1.0186411e+04
   1.0186688e+04
   1.0186960e+04
   1.0187211e+04
   1.0187475e+04
   1.0187718e+04
   1.0187973e+04
   1.0188229e+04
   1.0188492e+04
   1.0188756e+04
   1.0189121e+04
   1.0189468e+04
   1.0189807e+04
   1.0190167e+04
   1.0190548e+04
   1.0190879e+04
   1.0191231e+04
   1.0191579e+04
   1.0191943e+04
   1.0192303e+04
   1.0192621e+04
   1.0193023e+04
   1.0193404e+04
   1.0193760e+04
   1.0194112e+04
   1.0194481e+04
   1.0194790e+04
   1.0195171e+04
   1.0195553e+04
   1.0195892e+04
   1.0196235e+04
   1.0196620e+04
   1.0197035e+04
   1.0197395e+04
   1.0197772e+04
   1.0198115e+04
   1.0198496e+04
   1.0198836e+04
   1.0199200e+04
   1.0199547e+04
   1.0199945e+04
   1.0200295e+04
   1.0200572e+04
   1.0200856e+04
   1.0201166e+04
   1.0201464e+04
   1.0201849e+04
   1.0202247e+04
   1.0202598e+04
   1.0202958e+04
   1.0203373e+04
   1.0203721e+04
   1.0204102e+04
   1.0204491e+04
   1.0204864e+04
   1.0205287e+04
   1.0205634e+04
   1.0205990e+04
   1.0206329e+04
   1.0206702e+04
   1.0207041e+04
   1.0207406e+04
   1.0207816e+04
   1.0208214e+04
   1.0208540e+04
   1.0208909e+04
   1.0209261e+04
   1.0209650e+04
   1.0210031e+04
   1.0210383e+04
   1.0210764e+04
   1.0211158e+04
   1.0211518e+04
   1.0211857e+04
   1.0212234e+04
   1.0212611e+04
   1.0212954e+04
   1.0213327e+04
   1.0213653e+04
   1.0214009e+04
   1.0214328e+04
   1.0214692e+04
   1.0215044e+04
   1.0215383e+04
   1.0215726e+04
   1.0216099e+04
   1.0216459e+04
   1.0216823e+04
   1.0217188e+04
   1.0217535e+04
   1.0217874e+04
   1.0218214e+04
   1.0218553e+04
   1.0218913e+04
   1.0219302e+04
   1.0219671e+04
   1.0220056e+04
   1.0220399e+04
   1.0220755e+04
   1.0221103e+04
   1.0221434e+04
   1.0221769e+04
   1.0222141e+04
   1.0222514e+04
   1.0222874e+04
   1.0223222e+04
   1.0223586e+04
   1.0223971e+04
   1.0224344e+04
   1.0224696e+04
   1.0225031e+04
   1.0225395e+04
   1.0225751e+04
   1.0226078e+04
   1.0226450e+04
   1.0226790e+04
   1.0227150e+04
   1.0227506e+04
   1.0227891e+04
   1.0228247e+04
   1.0228619e+04
   1.0228975e+04
   1.0229356e+04
   1.0229683e+04
   1.0230031e+04
   1.0230395e+04
   1.0230759e+04
   1.0231103e+04
   1.0231450e+04
   1.0231773e+04
   1.0232120e+04
   1.0232468e+04
   1.0232836e+04
   1.0233192e+04
   1.0233523e+04
   1.0233896e+04
   1.0234252e+04
   1.0234603e+04
   1.0235035e+04
   1.0235512e+04
   1.0235948e+04
   1.0236329e+04
   1.0236664e+04
   1.0237041e+04
   1.0237409e+04
   1.0237782e+04
   1.0238125e+04
   1.0238485e+04
   1.0238845e+04
   1.0239185e+04
   1.0239536e+04
   1.0239913e+04
   1.0240286e+04
   1.0240675e+04
   1.0241044e+04
   1.0241379e+04
   1.0241772e+04
   1.0242107e+04
   1.0242463e+04
   1.0242832e+04
   1.0243205e+04
   1.0243569e+04
   1.0243916e+04
   1.0244285e+04
   1.0244674e+04
   1.0245026e+04
   1.0245378e+04
   1.0245725e+04
   1.0246115e+04
   1.0246462e+04
   1.0246793e+04
   1.0247166e+04
   1.0247543e+04
   1.0247924e+04
   1.0248263e+04
   1.0248623e+04
   1.0248962e+04
   1.0249306e+04
   1.0249674e+04
   1.0250026e+04
   1.0250407e+04
   1.0250780e+04
   1.0251119e+04
   1.0251462e+04
   1.0251860e+04
   1.0254423e+04
   1.0254825e+04
   1.0255168e+04
   1.0255516e+04
   1.0255872e+04
   1.0256257e+04
   1.0256609e+04
   1.0256960e+04
   1.0257304e+04
   1.0257630e+04
   1.0258032e+04
   1.0258355e+04
   1.0258690e+04
   1.0258945e+04
   1.0259238e+04
   1.0259519e+04
   1.0259804e+04
   1.0260055e+04
   1.0260373e+04
   1.0260729e+04
   1.0261064e+04
   1.0261378e+04
   1.0261730e+04
   1.0262094e+04
   1.0262438e+04
   1.0262764e+04
   1.0263133e+04
   1.0263459e+04
   1.0263815e+04
   1.0264142e+04
   1.0264481e+04
   1.0264862e+04
   1.0265206e+04
   1.0265595e+04
   1.0265930e+04
   1.0266273e+04
   1.0266659e+04
   1.0267057e+04
   1.0267396e+04
   1.0267760e+04
   1.0268112e+04
   1.0268447e+04
   1.0268807e+04
   1.0269167e+04
   1.0269540e+04
   1.0269875e+04
   1.0270239e+04
   1.0270578e+04
   1.0270934e+04
   1.0271282e+04
   1.0271583e+04
   1.0271968e+04
   1.0272329e+04
   1.0272739e+04
   1.0273112e+04
   1.0273493e+04
   1.0273849e+04
   1.0274196e+04
   1.0274573e+04
   1.0274937e+04
   1.0275268e+04
   1.0275616e+04
   1.0275972e+04
   1.0276307e+04
   1.0276692e+04
   1.0277019e+04
   1.0277349e+04
   1.0277697e+04
   1.0278045e+04
   1.0278417e+04
   1.0278790e+04
   1.0279179e+04
   1.0279539e+04
   1.0279870e+04
   1.0280247e+04
   1.0280582e+04
   1.0280892e+04
   1.0281265e+04
   1.0281629e+04
   1.0464824e+04
   1.0465142e+04
   1.0465418e+04
   1.0465712e+04
   1.0465967e+04
   1.0466264e+04
   1.0466532e+04
   1.0466813e+04
   1.0467106e+04
   1.0467403e+04
   1.0467696e+04
   1.0467981e+04
   1.0468253e+04
   1.0468534e+04
   1.0468773e+04
   1.0469045e+04
   1.0469309e+04
   1.0469614e+04
   1.0469874e+04
   1.0470125e+04
   1.0470389e+04
   1.0470653e+04
   1.0470921e+04
   1.0471159e+04
   1.0471427e+04
   1.0471704e+04
   1.0472047e+04
   1.0472428e+04
   1.0472780e+04
   1.0473140e+04
   1.0473458e+04
   1.0473781e+04
   1.0474128e+04
   1.0474384e+04
   1.0474635e+04
   1.0474878e+04
   1.0475146e+04
   1.0475385e+04
   1.0475648e+04
   1.0475925e+04
   1.0476168e+04
   1.0476515e+04
   1.0476901e+04
   1.0477261e+04
   1.0477604e+04
   1.0477947e+04
   1.0478215e+04
   1.0478509e+04
   1.0478764e+04
   1.0479036e+04
   1.0479321e+04
   1.0479593e+04
   1.0479886e+04
   1.0480146e+04
   1.0480447e+04
   1.0480715e+04
   1.0480967e+04
   1.0481251e+04
   1.0481524e+04
   1.0481821e+04
   1.0482189e+04
   1.0482625e+04
   1.0482985e+04
   1.0483370e+04
   1.0483755e+04
   1.0484099e+04
   1.0484459e+04
   1.0484781e+04
   1.0485087e+04
   1.0485405e+04
   1.0485770e+04
   1.0486113e+04
   1.0486423e+04
   1.0486741e+04
   1.0487068e+04
   1.0487373e+04
   1.0487696e+04
   1.0488023e+04
   1.0488358e+04
   1.0488634e+04
   1.0488919e+04
   1.0489245e+04
   1.0489559e+04
   1.0489873e+04
   1.0490171e+04
   1.0490489e+04
   1.0490862e+04
   1.0491167e+04
   1.0491498e+04
   1.0491762e+04
   1.0492110e+04
   1.0492457e+04
   1.0492788e+04
   1.0493077e+04
   1.0493408e+04
   1.0493755e+04
   1.0494094e+04
   1.0494425e+04
   1.0494752e+04
   1.0495062e+04
   1.0495393e+04
   1.0495694e+04
   1.0495996e+04
   1.0496331e+04
   1.0496636e+04
   1.0496975e+04
   1.0497352e+04
   1.0497671e+04
   1.0497985e+04
   1.0498336e+04
   1.0498680e+04
   1.0499057e+04
   1.0499379e+04
   1.0499735e+04
   1.0500083e+04
   1.0500397e+04
   1.0500677e+04
   1.0500983e+04
   1.0501289e+04
   1.0501636e+04
   1.0501971e+04
   1.0502289e+04
   1.0502603e+04
   1.0502947e+04
   1.0503236e+04
   1.0503562e+04
   1.0503897e+04
   1.0504178e+04
   1.0504496e+04
   1.0504831e+04
   1.0505179e+04
   1.0505539e+04
   1.0505920e+04
   1.0506272e+04
   1.0506569e+04
   1.0506925e+04
   1.0507243e+04
   1.0507540e+04
   1.0507867e+04
   1.0508135e+04
   1.0508499e+04
   1.0508830e+04
   1.0509165e+04
   1.0509496e+04
   1.0509844e+04
   1.0510250e+04
   1.0510560e+04
   1.0510949e+04
   1.0511276e+04
   1.0511607e+04
   1.0511929e+04
   1.0512260e+04
   1.0512591e+04
   1.0512863e+04
   1.0513177e+04
   1.0513491e+04
   1.0513859e+04
   1.0514173e+04
   1.0514508e+04
   1.0514848e+04
   1.0515191e+04
   1.0515522e+04
   1.0515853e+04
   1.0516150e+04
   1.0516510e+04
   1.0516841e+04
   1.0517151e+04
   1.0517507e+04
   1.0517842e+04
   1.0518206e+04
   1.0518512e+04
   1.0518830e+04
   1.0519182e+04
   1.0519538e+04
   1.0519877e+04
   1.0520254e+04
   1.0520614e+04
   1.0520949e+04
   1.0521296e+04
   1.0521665e+04
   1.0522021e+04
   1.0522322e+04
   1.0522653e+04
   1.0523005e+04
   1.0523361e+04
   1.0523708e+04
   1.0524060e+04
   1.0524374e+04
   1.0524739e+04
   1.0525099e+04
   1.0525455e+04
   1.0525823e+04
   1.0527109e+04
   1.0527553e+04
   1.0527892e+04
   1.0528139e+04
   1.0528453e+04
   1.0528725e+04
   1.0528976e+04
   1.0529236e+04
   1.0529496e+04
   1.0529805e+04
   1.0530065e+04
   1.0530316e+04
   1.0530572e+04
   1.0530815e+04
   1.0531053e+04
   1.0531317e+04
   1.0531669e+04
   1.0532033e+04
   1.0532372e+04
   1.0532724e+04
   1.0533080e+04
   1.0533428e+04
   1.0533800e+04
   1.0534127e+04
   1.0534487e+04
   1.0534814e+04
   1.0535174e+04
   1.0535534e+04
   1.0535911e+04
   1.0536229e+04
   1.0536568e+04
   1.0536924e+04
   1.0537221e+04
   1.0537527e+04
   1.0537871e+04
   1.0538210e+04
   1.0538566e+04
   1.0538896e+04
   1.0539202e+04
   1.0539537e+04
   1.0539922e+04
   1.0540291e+04
   1.0540622e+04
   1.0540990e+04
   1.0541313e+04
   1.0541635e+04
   1.0541978e+04
   1.0542334e+04
   1.0542674e+04
   1.0543013e+04
   1.0543365e+04
   1.0543720e+04
   1.0544064e+04
   1.0544416e+04
   1.0544725e+04
   1.0545081e+04
   1.0545446e+04
   1.0545764e+04
   1.0546120e+04
   1.0546455e+04
   1.0546823e+04
   1.0547188e+04
   1.0547531e+04
   1.0547908e+04
   1.0548302e+04
   1.0548632e+04
   1.0548972e+04
   1.0549332e+04
   1.0549683e+04
   1.0550044e+04
   1.0550467e+04
   1.0550814e+04
   1.0551178e+04
   1.0551618e+04
   1.0551970e+04
   1.0552322e+04
   1.0552678e+04
   1.0553008e+04
   1.0553352e+04
   1.0553720e+04
   1.0554043e+04
   1.0554386e+04
   1.0554734e+04
   1.0555090e+04
   1.0555462e+04
   1.0555793e+04
   1.0556141e+04
   1.0556480e+04
   1.0556861e+04
   1.0557208e+04
   1.0557535e+04
   1.0557878e+04
   1.0558218e+04
   1.0558565e+04
   1.0558934e+04
   1.0559273e+04
   1.0559633e+04
   1.0559997e+04
   1.0560357e+04
   1.0560751e+04
   1.0561107e+04
   1.0561463e+04
   1.0561836e+04
   1.0562192e+04
   1.0562543e+04
   1.0562920e+04
   1.0563264e+04
   1.0563628e+04
   1.0563946e+04
   1.0564285e+04
   1.0564650e+04
   1.0565018e+04
   1.0565378e+04
   1.0565747e+04
   1.0566094e+04
   1.0566446e+04
   1.0566810e+04
   1.0567196e+04
   1.0567568e+04
   1.0567937e+04
   1.0568314e+04
   1.0795900e+04
   1.0796218e+04
   1.0796507e+04
   1.0796800e+04
   1.0797098e+04
   1.0797353e+04
   1.0797617e+04
   1.0797902e+04
   1.0798157e+04
   1.0798375e+04
   1.0798681e+04
   1.0798953e+04
   1.0799200e+04
   1.0799443e+04
   1.0799698e+04
   1.0799945e+04
   1.0800182e+04
   1.0800446e+04
   1.0800747e+04
   1.0800986e+04
   1.0801237e+04
   1.0801484e+04
   1.0801744e+04
   1.0801995e+04
   1.0802276e+04
   1.0802515e+04
   1.0802770e+04
   1.0803017e+04
   1.0803273e+04
   1.0803503e+04
   1.0803767e+04
   1.0804022e+04
   1.0804261e+04
   1.0804558e+04
   1.0804826e+04
   1.0805086e+04
   1.0805379e+04
   1.0805630e+04
   1.0805881e+04
   1.0806128e+04
   1.0806367e+04
   1.0806635e+04
   1.0806861e+04
   1.0807163e+04
   1.0807393e+04
   1.0807653e+04
   1.0807916e+04
   1.0808151e+04
   1.0808419e+04
   1.0808670e+04
   1.0808909e+04
   1.0809160e+04
   1.0809386e+04
   1.0809658e+04
   1.0809889e+04
   1.0810144e+04
   1.0810400e+04
   1.0810655e+04
   1.0810911e+04
   1.0811174e+04
   1.0811442e+04
   1.0811710e+04
   1.0811978e+04
   1.0812234e+04
   1.0812485e+04
   1.0812740e+04
   1.0813000e+04
   1.0813243e+04
   1.0813519e+04
   1.0813779e+04
   1.0814051e+04
   1.0814361e+04
   1.0815722e+04
   1.0816019e+04
   1.0816329e+04
   1.0816610e+04
   1.0816936e+04
   1.0817204e+04
   1.0817497e+04
   1.0817795e+04
   1.0818130e+04
   1.0818431e+04
   1.0818716e+04
   1.0819005e+04
   1.0819319e+04
   1.0819579e+04
   1.0819855e+04
   1.0820157e+04
   1.0820454e+04
   1.0820764e+04
   1.0821036e+04
   1.0821300e+04
   1.0821568e+04
   1.0821844e+04
   1.0822070e+04
   1.0822334e+04
   1.0822581e+04
   1.0822811e+04
   1.0823067e+04
   1.0823306e+04
   1.0823548e+04
   1.0823800e+04
   1.0824030e+04
   1.0824294e+04
   1.0824516e+04
   1.0824784e+04
   1.0825123e+04
   1.0825433e+04
   1.0825705e+04
   1.0826015e+04
   1.0828485e+04
   1.0828783e+04
   1.0829068e+04
   1.0829336e+04
   1.0829583e+04
   1.0829842e+04
   1.0830089e+04
   1.0830341e+04
   1.0830592e+04
   1.0830889e+04
   1.0831245e+04
   1.0831572e+04
   1.0831865e+04
   1.0832242e+04
   1.0832547e+04
   1.0832903e+04
   1.0833175e+04
   1.0833523e+04
   1.0833837e+04
   1.0834193e+04
   1.0834541e+04
   1.0834850e+04
   1.0835215e+04
   1.0835587e+04
   1.0835973e+04
   1.0836324e+04
   1.0836668e+04
   1.0837011e+04
   1.0837346e+04
   1.0837685e+04
   1.0838058e+04
   1.0838406e+04
   1.0838766e+04
   1.0839105e+04
   1.0839427e+04
   1.0839775e+04
   1.0840148e+04
   1.0840474e+04
   1.0840834e+04
   1.0841178e+04
   1.0841483e+04
   1.0841848e+04
   1.0842158e+04
   1.0842501e+04
   1.0842828e+04
   1.0843167e+04
   1.0843460e+04
   1.0843757e+04
   1.0844101e+04
   1.0844415e+04
   1.0906913e+04
   1.0907244e+04
   1.0907525e+04
   1.0907805e+04
   1.0908123e+04
   1.0908391e+04
   1.0908684e+04
   1.0909028e+04
   1.0909396e+04
   1.0909782e+04
   1.0910029e+04
   1.0910305e+04
   1.0910565e+04
   1.0910879e+04
   1.0911214e+04
   1.0911553e+04
   1.0911863e+04
   1.0912127e+04
   1.0912436e+04
   1.0912746e+04
   1.0913035e+04
   1.0913307e+04
   1.0913571e+04
   1.0913890e+04
   1.0914145e+04
   1.0914446e+04
   1.0914719e+04
   1.0915075e+04
   1.0915372e+04
   1.0915761e+04
   1.0916117e+04
   1.0916477e+04
   1.0916758e+04
   1.0917026e+04
   1.0917323e+04
   1.0917591e+04
   1.0917905e+04
   1.0918232e+04
   1.0918487e+04
   1.0918793e+04
   1.0919074e+04
   1.0919384e+04
   1.0919626e+04
   1.0919894e+04
   1.0920146e+04
   1.0920468e+04
   1.0920757e+04
   1.0920996e+04
   1.0921251e+04
   1.0921536e+04
   1.0921796e+04
   1.0922064e+04
   1.0922369e+04
   1.0922625e+04
   1.0922901e+04
   1.0923177e+04
   1.0923420e+04
   1.0923692e+04
   1.0923986e+04
   1.0924262e+04
   1.0924576e+04
   1.0924915e+04
   1.0925200e+04
   1.0925460e+04
   1.0925778e+04
   1.0926046e+04
   1.0926402e+04
   1.0926745e+04
   1.0927089e+04
   1.0927386e+04
   1.0927712e+04
   1.0927985e+04
   1.0928315e+04
   1.0928617e+04
   1.0928918e+04
   1.0929228e+04
   1.0929559e+04
   1.0929873e+04
   1.0930129e+04
   1.0930447e+04
   1.0930774e+04
   1.0931092e+04
   1.0931418e+04
   1.0931703e+04
   1.0932030e+04
   1.0932365e+04
   1.0933474e+04
   1.0933809e+04
   1.0934178e+04
   1.0934509e+04
   1.0934835e+04
   1.0935162e+04
   1.0935451e+04
   1.0935723e+04
   1.0936025e+04
   1.0936364e+04
   1.0936695e+04
   1.0936979e+04
   1.0937264e+04
   1.0937528e+04
   1.0937792e+04
   1.0938102e+04
   1.0938370e+04
   1.0938713e+04
   1.0939006e+04
   1.0939274e+04
   1.0939613e+04
   1.0939965e+04
   1.0940292e+04
   1.0940648e+04
   1.0940991e+04
   1.0941322e+04
   1.0941682e+04
   1.0942055e+04
   1.0942411e+04
   1.0942754e+04
   1.0943102e+04
   1.0943457e+04
   1.0943797e+04
   1.0944132e+04
   1.0944446e+04
   1.0944701e+04
   1.0945015e+04
   1.0945359e+04
   1.0945689e+04
   1.0946050e+04
   1.0946359e+04
   1.0946644e+04
   1.0946937e+04
   1.0947193e+04
   1.0947528e+04
   1.0947909e+04
   1.0948298e+04
   1.0948692e+04
   1.0949023e+04
   1.0949379e+04
   1.0949730e+04
   1.0950028e+04
   1.0950287e+04
   1.0950543e+04
   1.0950798e+04
   1.0951116e+04
   1.0951355e+04
   1.0951652e+04
   1.0951916e+04
   1.0952176e+04
   1.0952448e+04
   1.0952733e+04
   1.0952997e+04
   1.0953256e+04
   1.0953520e+04
   1.0953788e+04
   1.0954035e+04
   1.0954337e+04
   1.0954630e+04
   1.0954931e+04
   1.0955308e+04
   1.0955681e+04
   1.0956062e+04
   1.0956414e+04
   1.0958260e+04
   1.0958763e+04
   1.0959152e+04
   1.0959479e+04
   1.0959805e+04
   1.0960187e+04
   1.0960463e+04
   1.0960739e+04
   1.0961028e+04
   1.0961330e+04
   1.0961661e+04
   1.0962029e+04
   1.0962377e+04
   1.0962707e+04
   1.0962984e+04
   1.0963256e+04
   1.0963541e+04
   1.0963809e+04
   1.0964081e+04
   1.0964349e+04
   1.0964663e+04
   1.0964990e+04
   1.0965308e+04
   1.0965634e+04
   1.0965932e+04
   1.0966284e+04
   1.0966623e+04
   1.0966949e+04
   1.0967301e+04
   1.0967636e+04
   1.0967996e+04
   1.0968302e+04
   1.0968629e+04
   1.0968980e+04
   1.0969315e+04
   1.0969642e+04
   1.0969989e+04
   1.0970324e+04
   1.0970597e+04
   1.0970919e+04
   1.0971254e+04
   1.0971597e+04
   1.0971920e+04
   1.0972272e+04
   1.0972611e+04
   1.0972967e+04
   1.0973281e+04
   1.0973624e+04
   1.0973980e+04
   1.0974403e+04
   1.0974755e+04
   1.0975086e+04
   1.0975429e+04
   1.0975814e+04
   1.0976187e+04
   1.0976530e+04
   1.0976890e+04
   1.0977288e+04
   1.0977632e+04
   1.0978000e+04
   1.0978390e+04
   1.0978725e+04
   1.0979072e+04
   1.0979432e+04
   1.0979801e+04
   1.0980157e+04
   1.0980504e+04
   1.0980839e+04
   1.0981183e+04
   1.0981547e+04
   1.0981911e+04
   1.0982288e+04
   1.0982690e+04
   1.0983029e+04
   1.0983415e+04
   1.0983775e+04
   1.0984114e+04
   1.0984449e+04
   1.0984771e+04
   1.0985144e+04
   1.0985504e+04
   1.0985873e+04
   1.0986224e+04
   1.0986585e+04
   1.0986924e+04
   1.0987301e+04
   1.0987644e+04
   1.0987996e+04
   1.0988343e+04
   1.0988674e+04
   1.0989034e+04
   1.0989373e+04
   1.0989767e+04
   1.0990123e+04
   1.0990496e+04
   1.0990835e+04
   1.0991170e+04
   1.0991501e+04
   1.0991882e+04
   1.0992225e+04
   1.0992577e+04
   1.0992975e+04
   1.0993314e+04
   1.0993674e+04
   1.1227403e+04
   1.1227680e+04
   1.1227956e+04
   1.1228279e+04
   1.1228542e+04
   1.1228836e+04
   1.1229091e+04
   1.1229346e+04
   1.1229631e+04
   1.1229966e+04
   1.1230205e+04
   1.1230456e+04
   1.1230716e+04
   1.1230954e+04
   1.1231197e+04
   1.1231465e+04
   1.1231721e+04
   1.1232026e+04
   1.1232257e+04
   1.1232512e+04
   1.1232755e+04
   1.1232994e+04
   1.1233241e+04
   1.1233471e+04
   1.1233727e+04
   1.1233965e+04
   1.1234212e+04
   1.1234468e+04
   1.1234702e+04
   1.1234933e+04
   1.1235180e+04
   1.1235427e+04
   1.1235670e+04
   1.1235904e+04
   1.1236147e+04
   1.1236415e+04
   1.1236649e+04
   1.1236943e+04
   1.1237177e+04
   1.1237420e+04
   1.1237650e+04
   1.1237906e+04
   1.1238149e+04
   1.1238391e+04
   1.1238651e+04
   1.1238898e+04
   1.1239242e+04
   1.1239572e+04
   1.1239857e+04
   1.1240125e+04
   1.1240406e+04
   1.1240674e+04
   1.1240937e+04
   1.1241214e+04
   1.1241457e+04
   1.1241716e+04
   1.1241980e+04
   1.1242223e+04
   1.1242466e+04
   1.1242730e+04
   1.1242964e+04
   1.1243241e+04
   1.1243500e+04
   1.1243743e+04
   1.1243999e+04
   1.1244329e+04
   1.1244643e+04
   1.1244941e+04
   1.1245213e+04
   1.1245514e+04
   1.1245833e+04
   1.1246193e+04
   1.1246553e+04
   1.1246808e+04
   1.1247043e+04
   1.1247336e+04
   1.1247654e+04
   1.1247943e+04
   1.1248186e+04
   1.1248496e+04
   1.1248781e+04
   1.1249082e+04
   1.1249392e+04
   1.1249740e+04
   1.1250041e+04
   1.1250322e+04
   1.1250636e+04
   1.1250912e+04
   1.1251339e+04
   1.1251649e+04
   1.1251942e+04
   1.1252277e+04
   1.1252562e+04
   1.1252834e+04
   1.1253090e+04
   1.1253370e+04
   1.1253680e+04
   1.1253986e+04
   1.1254317e+04
   1.1254660e+04
   1.1255012e+04
   1.1255271e+04
   1.1255577e+04
   1.1257189e+04
   1.1257558e+04
   1.1257943e+04
   1.1258223e+04
   1.1258521e+04
   1.1258852e+04
   1.1259182e+04
   1.1259476e+04
   1.1259802e+04
   1.1260095e+04
   1.1260443e+04
   1.1260757e+04
   1.1261063e+04
   1.1261389e+04
   1.1261703e+04
   1.1261963e+04
   1.1262223e+04
   1.1262499e+04
   1.1262771e+04
   1.1263039e+04
   1.1263286e+04
   1.1263546e+04
   1.1263805e+04
   1.1264048e+04
   1.1264320e+04
   1.1264568e+04
   1.1264810e+04
   1.1265066e+04
   1.1265300e+04
   1.1265564e+04
   1.1265803e+04
   1.1266079e+04
   1.1266360e+04
   1.1266703e+04
   1.1267026e+04
   1.1267369e+04
   1.1267717e+04
   1.1267997e+04
   1.1268370e+04
   1.1268667e+04
   1.1269002e+04
   1.1269345e+04
   1.1269664e+04
   1.1269969e+04
   1.1270292e+04
   1.1270652e+04
   1.1270991e+04
   1.1271297e+04
   1.1271640e+04
   1.1271971e+04
   1.1272302e+04
   1.1272616e+04
   1.1272963e+04
   1.1273278e+04
   1.1273579e+04
   1.1273881e+04
   1.1274257e+04
   1.1274563e+04
   1.1274877e+04
   1.1275208e+04
   1.1275547e+04
   1.1275861e+04
   1.1276188e+04
   1.1276502e+04
   1.1276829e+04
   1.1277143e+04
   1.1277486e+04
   1.1829510e+04
   1.1829736e+04
   1.1829987e+04
   1.1830209e+04
   1.1830481e+04
   1.1830745e+04
   1.1831001e+04
   1.1831235e+04
   1.1831474e+04
   1.1831717e+04
   1.1831976e+04
   1.1832194e+04
   1.1832475e+04
   1.1832751e+04
   1.1833031e+04
   1.1833279e+04
   1.1833500e+04
   1.1833739e+04
   1.1833961e+04
   1.1834208e+04
   1.1834455e+04
   1.1834686e+04
   1.1834928e+04
   1.1835180e+04
   1.1835406e+04
   1.1835678e+04
   1.1835904e+04
   1.1836147e+04
   1.1836390e+04
   1.1836624e+04
   1.1836917e+04
   1.1837240e+04
   1.1837567e+04
   1.1837881e+04
   1.1838207e+04
   1.1838509e+04
   1.1838814e+04
   1.1839128e+04
   1.1839451e+04
   1.1839736e+04
   1.1840046e+04
   1.1840364e+04
   1.1840674e+04
   1.1840967e+04
   1.1841201e+04
   1.1841473e+04
   1.1841771e+04
   1.1842081e+04
   1.1842378e+04
   1.1842684e+04
   1.1842985e+04
   1.1843295e+04
   1.1843588e+04
   1.1843885e+04
   1.1844183e+04
   1.1844488e+04
   1.1844740e+04
   1.1845071e+04
   1.1845393e+04
   1.1845720e+04
   1.1846025e+04
   1.1846314e+04
   1.1846641e+04
   1.1846921e+04
   1.1847240e+04
   1.1847550e+04
   1.1847813e+04
   1.1848098e+04
   1.1848416e+04
   1.1848747e+04
   1.1849061e+04
   1.1849363e+04
   1.1849714e+04
   1.1850024e+04
   1.1850330e+04
   1.1850657e+04
   1.1850933e+04
   1.1851205e+04
   1.1851498e+04
   1.1851808e+04
   1.1852089e+04
   1.1852420e+04
   1.1852734e+04
   1.1853056e+04
   1.1853312e+04
   1.1853651e+04
   1.1853965e+04
   1.1854287e+04
   1.1854605e+04
   1.1854940e+04
   1.1855296e+04
   1.1855619e+04
   1.1855966e+04
   1.1856293e+04
   1.1856590e+04
   1.1856888e+04
   1.1857256e+04
   1.1857616e+04
   1.1857955e+04
   1.1858307e+04
   1.1858596e+04
   1.1858931e+04
   1.1859245e+04
   1.1859593e+04
   1.1859865e+04
   1.1860217e+04
   1.1860543e+04
   1.1860866e+04
   1.1861184e+04
   1.1861553e+04
   1.1861888e+04
   1.1862206e+04
   1.1862474e+04
   1.1862775e+04
   1.1863119e+04
   1.1863475e+04
   1.1863797e+04
   1.1864149e+04
   1.1864492e+04
   1.1864844e+04
   1.1865229e+04
   1.1865543e+04
   1.1865903e+04
   1.1866263e+04
   1.1866590e+04
   1.1866913e+04
   1.1867294e+04
   1.1867650e+04
   1.1868014e+04
   1.1868370e+04
   1.1868709e+04
   1.1869082e+04
   1.1869417e+04
   1.1869777e+04
   1.1870082e+04
   1.1870438e+04
   1.1870778e+04
   1.1871083e+04
   1.1871418e+04
   1.1871732e+04
   1.1872084e+04
   1.1872457e+04
   1.1872813e+04
   1.1873177e+04
   1.1873504e+04
   1.1873864e+04
   1.1874228e+04
   1.1874588e+04
   1.1874944e+04
   1.1875283e+04
   1.1875631e+04
   1.1876025e+04
   1.1876347e+04
   1.1876690e+04
   1.1877038e+04
   1.1877411e+04
   1.1877758e+04
   1.1878068e+04
   1.1878441e+04
   1.1878792e+04
   1.1879123e+04
   1.1879458e+04
   1.1879781e+04
   1.1880132e+04
   1.1880459e+04
   1.1880765e+04
   1.1881104e+04
   1.1881443e+04
   1.1881778e+04
   1.1882113e+04
   1.1882427e+04
   1.1882804e+04
   1.1883168e+04
   1.1883529e+04
   1.1884781e+04
   1.1885145e+04
   1.1885417e+04
   1.1885673e+04
   1.1885932e+04
   1.1886158e+04
   1.1886410e+04
   1.1886673e+04
   1.1886937e+04
   1.1887172e+04
   1.1887440e+04
   1.1887691e+04
   1.1887955e+04
   1.1888210e+04
   1.1888474e+04
   1.1888729e+04
   1.1888985e+04
   1.1889232e+04
   1.1889521e+04
   1.1889776e+04
   1.1890044e+04
   1.1890312e+04
   1.1890614e+04
   1.1890899e+04
   1.1891171e+04
   1.1891435e+04
   1.1891703e+04
   1.1891979e+04
   1.1892347e+04
   1.1892720e+04
   1.1893059e+04
   1.1893428e+04
   1.1893788e+04
   1.1894110e+04
   1.1894475e+04
   1.3809520e+04
   1.3809801e+04
   1.3810065e+04
   1.3810337e+04
   1.3810601e+04
   1.3810860e+04
   1.3811116e+04
   1.3811375e+04
   1.3811618e+04
   1.3811865e+04
   1.3812125e+04
   1.3812351e+04
   1.3812602e+04
   1.3812849e+04
   1.3813084e+04
   1.3813352e+04
   1.3813591e+04
   1.3813838e+04
   1.3814072e+04
   1.3814319e+04
   1.3814554e+04
   1.3814805e+04
   1.3815065e+04
   1.3815295e+04
   1.3815538e+04
   1.3815785e+04
   1.3816057e+04
   1.3816283e+04
   1.3816551e+04
   1.3816786e+04
   1.3817033e+04
   1.3817292e+04
   1.3817523e+04
   1.3817774e+04
   1.3818038e+04
   1.3818297e+04
   1.3818536e+04
   1.3818762e+04
   1.3818997e+04
   1.3819265e+04
   1.3819545e+04
   1.3819813e+04
   1.3820069e+04
   1.3820353e+04
   1.3820734e+04
   1.3821040e+04
   1.3821463e+04
   1.3821852e+04
   1.3822263e+04
   1.3822602e+04
   1.3823042e+04
   1.3823301e+04
   1.3823728e+04
   1.3824068e+04
   1.3824378e+04
   1.3824717e+04
   1.3825043e+04
   1.3825399e+04
   1.3825734e+04
   1.3826078e+04
   1.3826396e+04
   1.3826756e+04
   1.3827087e+04
   1.3827401e+04
   1.3827698e+04
   1.3828050e+04
   1.3828393e+04
   1.3828753e+04
   1.3829097e+04
   1.3829440e+04
   1.3829784e+04
   1.3830098e+04
   1.3830445e+04
   1.3830747e+04
   1.3831107e+04
   1.3831484e+04
   1.3831810e+04
   1.3832166e+04
   1.3832459e+04
   1.3832832e+04
   1.3833188e+04
   1.3833557e+04
   1.3833896e+04
   1.3834214e+04
   1.3834532e+04
   1.3834859e+04
   1.3835185e+04
   1.3835458e+04
   1.3835780e+04
   1.3836069e+04
   1.3836350e+04
   1.3836639e+04
   1.3836919e+04
   1.3837195e+04
   1.3837476e+04
   1.3837794e+04
   1.3838096e+04
   1.3838347e+04
   1.3838619e+04
   1.3838975e+04
   1.3839310e+04
   1.3839624e+04
   1.3839938e+04
   1.3840244e+04
   1.3840566e+04
   1.3840931e+04
   1.3841291e+04
   1.3841676e+04
   1.3842003e+04
   1.3842359e+04
   1.3842627e+04
   1.3842962e+04
   1.3843301e+04
   1.3843615e+04
   1.3843975e+04
   1.3844260e+04
   1.3844595e+04
   1.3844963e+04
   1.3845294e+04
   1.3845642e+04
   1.3845972e+04
   1.3846324e+04
   1.3846613e+04
   1.3846885e+04
   1.3847250e+04
   1.3847631e+04
   1.3847991e+04
   1.3848330e+04
   1.3848724e+04
   1.3848979e+04
   1.3849272e+04
   1.3849536e+04
   1.3849825e+04
   1.3850089e+04
   1.3850378e+04
   1.3850796e+04
   1.3851136e+04
   1.3851437e+04
   1.3851793e+04
   1.3852145e+04
   1.3852501e+04
   1.3852857e+04
   1.3853225e+04
   1.3853552e+04
   1.3853899e+04
   1.3854218e+04
   1.3854565e+04
   1.3855013e+04
   1.3855386e+04
   1.3855759e+04
   1.3856110e+04
   1.3856491e+04
   1.3856831e+04
   1.3857178e+04
   1.3857580e+04
   1.3857957e+04
   1.3858275e+04
   1.3858564e+04
   1.3858929e+04
   1.3859305e+04
   1.3859670e+04
   1.3860013e+04
   1.3860348e+04
   1.3860683e+04
   1.3861064e+04
   1.3861458e+04
   1.3861751e+04
   1.3862032e+04
   1.3862329e+04
   1.3862588e+04
   1.3862848e+04
   1.3863112e+04
   1.3863459e+04
   1.3863707e+04
   1.3863983e+04
   1.3864259e+04
   1.3864523e+04
   1.3864783e+04
   1.3865042e+04
   1.3865310e+04
   1.3865570e+04
   1.3865838e+04
   1.3866165e+04
   1.3866521e+04
   1.3866948e+04
   1.3867308e+04
   1.3867668e+04
   1.3868011e+04
   1.3868447e+04
   1.3868874e+04
   1.3869251e+04
   1.3869653e+04
   1.3870025e+04
   1.3870402e+04
   1.3870771e+04
   1.3871106e+04
   1.3871432e+04
   1.3871801e+04
   1.3872140e+04
   1.3872509e+04
   1.3872785e+04
   1.3873057e+04
   1.3873359e+04
   1.3873631e+04
   1.3874008e+04
   1.3874401e+04
   1.3874787e+04
   1.3875159e+04
   1.3875432e+04
   1.3875700e+04
   1.3875951e+04
   1.3876189e+04
   1.3876453e+04
   1.3876709e+04
   1.3876960e+04
   1.3877199e+04
   1.3877471e+04
   1.3877714e+04
   1.3877982e+04
   1.3878250e+04
   1.3878501e+04
   1.3878748e+04
   1.3879003e+04
   1.3879259e+04
   1.3879519e+04
   1.3879757e+04
   1.3880050e+04
   1.3880302e+04
   1.3880561e+04
   1.3880825e+04
   1.3881093e+04
   1.3881357e+04
   1.3881600e+04
   1.3881880e+04
   1.3882148e+04
   1.3882412e+04
   1.3882843e+04
   1.3996978e+04
   1.3997238e+04
   1.3997539e+04
   1.3997799e+04
   1.3998054e+04
   1.3998322e+04
   1.3998594e+04
   1.3998841e+04
   1.3999093e+04
   1.3999344e+04
   1.3999578e+04
   1.3999817e+04
   1.4000060e+04
   1.4000307e+04
   1.4000567e+04
   1.4000818e+04
   1.4001065e+04
   1.4001299e+04
   1.4001546e+04
   1.4001777e+04
   1.4002015e+04
   1.4002279e+04
   1.4002518e+04
   1.4002757e+04
   1.4003000e+04
   1.4003230e+04
   1.4003477e+04
   1.4003707e+04
   1.4003979e+04
   1.4004231e+04
   1.4004469e+04
   1.4004725e+04
   1.4005010e+04
   1.4005248e+04
   1.4005487e+04
   1.4005822e+04
   1.4006174e+04
   1.4006551e+04
   1.4006781e+04
   1.4007045e+04
   1.4007308e+04
   1.4007656e+04
   1.4007907e+04
   1.4008163e+04
   1.4008406e+04
   1.4008686e+04
   1.4009034e+04
   1.4009419e+04
   1.4009779e+04
   1.4010148e+04
   1.4010445e+04
   1.4010822e+04
   1.4011132e+04
   1.4012522e+04
   1.4012903e+04
   1.4013221e+04
   1.4013573e+04
   1.4013837e+04
   1.4014096e+04
   1.4014343e+04
   1.4014599e+04
   1.4014833e+04
   1.4015080e+04
   1.4015424e+04
   1.4015730e+04
   1.4016081e+04
   1.4016437e+04
   1.4016726e+04
   1.4017049e+04
   1.4017379e+04
   1.4017618e+04
   1.4017899e+04
   1.4018150e+04
   1.4018426e+04
   1.4018665e+04
   1.4018916e+04
   1.4019163e+04
   1.4019415e+04
   1.4019666e+04
   1.4019934e+04
   1.4020172e+04
   1.4020420e+04
   1.4020688e+04
   1.4020972e+04
   1.4021228e+04
   1.4021483e+04
   1.4021864e+04
   1.4022166e+04
   1.4022509e+04
   1.4022827e+04
   1.4023129e+04
   1.4023460e+04
   1.4023849e+04
   1.4024230e+04
   1.4024615e+04
   1.4024942e+04
   1.4025302e+04
   1.4025679e+04
   1.4026039e+04
   1.4026391e+04
   1.4026692e+04
   1.4027023e+04
   1.4027392e+04
   1.4027718e+04
   1.4028032e+04
   1.4028346e+04
   1.4028669e+04
   1.4028958e+04
   1.4029297e+04
   1.4029590e+04
   1.4029963e+04
   1.4030331e+04
   1.4030654e+04
   1.4030972e+04
   1.4031391e+04
   1.4031755e+04
   1.4032119e+04
   1.4032450e+04
   1.4032798e+04
   1.4033103e+04
   1.4033413e+04
   1.4033740e+04
   1.4034008e+04
   1.4034268e+04
   1.4034523e+04
   1.4034854e+04
   1.4035247e+04
   1.4035599e+04
   1.4035968e+04
   1.4036319e+04
   1.4036688e+04
   1.4037006e+04
   1.4037425e+04
   1.4037789e+04
   1.4038061e+04
   1.4038325e+04
   1.4038656e+04
   1.4039029e+04
   1.4039376e+04
   1.4039766e+04
   1.4040126e+04
   1.4040482e+04
   1.4040875e+04
   1.4041248e+04
   1.4041554e+04
   1.4041956e+04
   1.4042278e+04
   1.4042609e+04
   1.4042948e+04
   1.4043258e+04
   1.4043627e+04
   1.4043978e+04
   1.4044305e+04
   1.4044632e+04
   1.4044958e+04
   1.4045260e+04
   1.4045591e+04
   1.4045967e+04
   1.4046378e+04
   1.4046818e+04
   1.4047186e+04
   1.4047559e+04
   1.4047923e+04
   1.4048271e+04
   1.4048593e+04
   1.4048915e+04
   1.4049284e+04
   1.4049644e+04
   1.4050013e+04
   1.4050423e+04
   1.4050850e+04
   1.4051214e+04
   1.4051600e+04
   1.4051951e+04
   1.4052286e+04
   1.4052638e+04
   1.4052998e+04
   1.4053379e+04
   1.4053727e+04
   1.4054066e+04
   1.4054380e+04
   1.4054711e+04
   1.4055067e+04
   1.4055431e+04
   1.4055808e+04
   1.4056185e+04
   1.4056579e+04
   1.4056997e+04
   1.4057362e+04
   1.4057697e+04
   1.4058074e+04
   1.4058421e+04
   1.4058781e+04
   1.4059179e+04
   1.4059510e+04
   1.4059841e+04
   1.4060226e+04
   1.4060544e+04
   1.4060892e+04
   1.4061223e+04
   1.4061549e+04
   1.4061880e+04
   1.4062232e+04
   1.4062613e+04
   1.4063032e+04
   1.4063421e+04
   1.4200562e+04
   1.4200830e+04
   1.4201089e+04
   1.4201340e+04
   1.4201625e+04
   1.4201856e+04
   1.4202111e+04
   1.4202333e+04
   1.4202576e+04
   1.4202819e+04
   1.4203053e+04
   1.4203296e+04
   1.4203539e+04
   1.4203782e+04
   1.4204004e+04
   1.4204259e+04
   1.4204498e+04
   1.4204724e+04
   1.4204950e+04
   1.4205210e+04
   1.4205474e+04
   1.4205712e+04
   1.4205930e+04
   1.4206185e+04
   1.4206441e+04
   1.4206680e+04
   1.4206922e+04
   1.4207169e+04
   1.4207421e+04
   1.4207659e+04
   1.4207940e+04
   1.4208179e+04
   1.4208493e+04
   1.4208811e+04
   1.4209133e+04
   1.4209452e+04
   1.4209770e+04
   1.4210067e+04
   1.4210381e+04
   1.4210725e+04
   1.4211039e+04
   1.4211319e+04
   1.4211654e+04
   1.4212002e+04
   1.4212337e+04
   1.4212622e+04
   1.4212944e+04
   1.4213262e+04
   1.4213555e+04
   1.4213878e+04
   1.4214146e+04
   1.4214489e+04
   1.4214828e+04
   1.4215189e+04
   1.4215427e+04
   1.4215678e+04
   1.4215934e+04
   1.4216189e+04
   1.4216407e+04
   1.4216671e+04
   1.4216943e+04
   1.4217186e+04
   1.4217437e+04
   1.4217688e+04
   1.4217940e+04
   1.4218195e+04
   1.4218467e+04
   1.4218706e+04
   1.4218953e+04
   1.4219192e+04
   1.4219451e+04
   1.4219778e+04
   1.4220084e+04
   1.4220368e+04
   1.4220666e+04
   1.4221026e+04
   1.4221311e+04
   1.4221641e+04
   1.4222002e+04
   1.4222324e+04
   1.4222697e+04
   1.4223044e+04
   1.4223333e+04
   1.4223610e+04
   1.4223911e+04
   1.4224217e+04
   1.4224543e+04
   1.4224853e+04
   1.4225176e+04
   1.4225486e+04
   1.4225766e+04
   1.4226072e+04
   1.4226369e+04
   1.4226662e+04
   1.4226997e+04
   1.4227353e+04
   1.4227667e+04
   1.4228011e+04
   1.4228333e+04
   1.4228697e+04
   1.4228982e+04
   1.4229296e+04
   1.4229640e+04
   1.4347823e+04
   1.4348757e+04
   1.4349017e+04
   1.4349356e+04
   1.4349599e+04
   1.4349838e+04
   1.4350101e+04
   1.4350348e+04
   1.4350683e+04
   1.4351006e+04
   1.4351291e+04
   1.4351546e+04
   1.4351802e+04
   1.4352032e+04
   1.4352287e+04
   1.4352539e+04
   1.4352777e+04
   1.4353104e+04
   1.4353422e+04
   1.4353749e+04
   1.4354063e+04
   1.4354398e+04
   1.4354724e+04
   1.4355047e+04
   1.4355302e+04
   1.4355528e+04
   1.4355763e+04
   1.4355993e+04
   1.4356244e+04
   1.4356563e+04
   1.4356898e+04
   1.4357136e+04
   1.4357375e+04
   1.4357647e+04
   1.4357894e+04
   1.4358141e+04
   1.4358376e+04
   1.4358602e+04
   1.4358837e+04
   1.4359075e+04
   1.4359297e+04
   1.4359553e+04
   1.4359787e+04
   1.4360047e+04
   1.4360285e+04
   1.4360612e+04
   1.4360847e+04
   1.4361089e+04
   1.4361324e+04
   1.4361667e+04
   1.4362044e+04
   1.4362379e+04
   1.4362739e+04
   1.4363074e+04
   1.4363401e+04
   1.4363723e+04
   1.4364075e+04
   1.4364402e+04
   1.4364783e+04
   1.4365130e+04
   1.4365470e+04
   1.4365771e+04
   1.4366110e+04
   1.4366391e+04
   1.4366726e+04
   1.4367052e+04
   1.4367341e+04
   1.4367651e+04
   1.4368045e+04
   1.4368409e+04
   1.4368669e+04
   1.4368928e+04
   1.4369263e+04
   1.4369527e+04
   1.4369783e+04
   1.4370122e+04
   1.4370444e+04
   1.4370758e+04
   1.4371106e+04
   1.4371441e+04
   1.4371776e+04
   1.4372103e+04
   1.4372425e+04
   1.4372781e+04
   1.4373091e+04
   1.4373434e+04
   1.4373761e+04
   1.4374096e+04
   1.4374439e+04
   1.4374724e+04
   1.4375113e+04
   1.4375494e+04
   1.4375913e+04
   1.4376240e+04
   1.4376579e+04
   1.4376855e+04
   1.4377111e+04
   1.4377366e+04
   1.4377668e+04
   1.4378036e+04
   1.4378430e+04
   1.4378786e+04
   1.4379171e+04
   1.4379577e+04
   1.4379891e+04
   1.4380289e+04
   1.4380599e+04
   1.4380976e+04
   1.4381378e+04
   1.4381751e+04
   1.4382077e+04
   1.4382433e+04
   1.4382793e+04
   1.4383153e+04
   1.4383480e+04
   1.4383807e+04
   1.4384150e+04
   1.4384393e+04
   1.4384665e+04
   1.4384920e+04
   1.4385176e+04
   1.4385431e+04
   1.4385695e+04
   1.4386039e+04
   1.4386302e+04
   1.4386570e+04
   1.4386822e+04
   1.4387077e+04
   1.4387320e+04
   1.4387651e+04
   1.4388015e+04
   1.4388375e+04
   1.4388660e+04
   1.4388924e+04
   1.4389188e+04
   1.4389443e+04
   1.4389707e+04
   1.4390063e+04
   1.4390435e+04
   1.4390741e+04
   1.4391122e+04
   1.4391558e+04
   1.4391930e+04
   1.4392253e+04
   1.4392517e+04
   1.4392793e+04
   1.4393149e+04
   1.4393551e+04
   1.4393882e+04
   1.4394213e+04
   1.4394531e+04
   1.4394874e+04
   1.4395201e+04
   1.4395561e+04
   1.4395938e+04
   1.4396344e+04
   1.4396687e+04
   1.4397077e+04
   1.4397441e+04
   1.4397831e+04
   1.4398253e+04
   1.4398467e+04
   1.4398706e+04
   1.4398911e+04
