# Supplementary material for: Interaction mechanisms quantified from dynamical features of frog choruses
Source: R Soc Open Sci. 2020 Mar 18;7(3):191693. doi: 10.1098/rsos.191693 (PMC7137965; doi:10.1098/rsos.191693)
Supplement: Dataset 2 [file rsos191693supp3.zip › Dataset2_16th_June_2008/CallTiming_Frog3.dat]

   1.0628548e+03
   1.0638179e+03
   1.0643037e+03
   1.0648020e+03
   1.0653506e+03
   1.0657693e+03
   1.0661671e+03
   1.0665189e+03
   1.0669628e+03
   1.0674820e+03
   1.0680180e+03
   1.0684619e+03
   1.0688304e+03
   1.0692868e+03
   1.0696888e+03
   1.0701285e+03
   1.0705933e+03
   1.0710414e+03
   1.0714224e+03
   1.0718663e+03
   1.0722683e+03
   1.0726578e+03
   1.0731142e+03
   1.0735706e+03
   1.0740396e+03
   1.0744333e+03
   1.0748101e+03
   1.0752498e+03
   1.0756769e+03
   1.0761166e+03
   1.0765312e+03
   1.0769081e+03
   1.0773436e+03
   1.0777665e+03
   1.0781811e+03
   1.0785328e+03
   1.0789809e+03
   1.0794080e+03
   1.0798351e+03
   1.0801785e+03
   1.0805386e+03
   1.0809532e+03
   1.0814389e+03
   1.0818828e+03
   1.0823476e+03
   1.0828292e+03
   1.0832312e+03
   1.0835788e+03
   1.0840813e+03
   1.0845628e+03
   1.0849062e+03
   1.0852831e+03
   1.0857563e+03
   1.4821768e+03
   1.4827798e+03
   1.4834414e+03
   1.4838308e+03
   1.4843082e+03
   1.4846934e+03
   1.4851666e+03
   1.4856901e+03
   1.4861256e+03
   1.4865192e+03
   1.4869296e+03
   1.4873274e+03
   1.4876666e+03
   1.4879471e+03
   1.4882779e+03
   1.4885418e+03
   1.4888768e+03
   1.4892788e+03
   1.4896473e+03
   1.4899697e+03
   1.4903005e+03
   1.4906229e+03
   1.4909621e+03
   1.4912929e+03
   1.4916405e+03
   1.4919043e+03
   1.4922351e+03
   1.4925743e+03
   1.4929009e+03
   1.4931857e+03
   1.4934704e+03
   1.4937929e+03
   1.4940525e+03
   1.4943959e+03
   1.4947141e+03
   1.4950826e+03
   1.4953548e+03
   1.4956940e+03
   1.4959453e+03
   1.4964771e+03
   1.4972936e+03
   1.4978087e+03
   1.4991194e+03
   1.4997559e+03
   2.5110629e+03
   2.5115361e+03
   2.5119172e+03
   2.5125369e+03
   2.5128803e+03
   2.5133284e+03
   2.5137597e+03
   2.5140486e+03
   2.5143920e+03
   2.5146600e+03
   2.5150913e+03
   2.5154975e+03
   2.5158702e+03
   2.5161675e+03
   2.5165904e+03
   2.5170134e+03
   2.5173861e+03
   2.5177713e+03
   2.5181608e+03
   2.5187847e+03
   2.5191616e+03
   2.5197227e+03
   2.5201247e+03
   2.5207151e+03
   2.5210166e+03
   2.5215778e+03
   2.5219965e+03
   2.5223692e+03
   2.5227586e+03
   2.5232486e+03
   2.5237050e+03
   2.5242536e+03
   2.5247226e+03
   2.5251999e+03
   2.5256187e+03
   2.5260207e+03
   2.5264771e+03
   2.5269838e+03
   2.5273774e+03
   2.5277836e+03
   2.5283280e+03
   2.5287258e+03
   2.5291529e+03
   2.5295382e+03
   2.5299318e+03
   2.5314142e+03
   2.5316780e+03
   2.5321009e+03
   2.5324988e+03
   2.5328421e+03
   2.5332651e+03
   2.5338429e+03
   2.5342449e+03
   2.5346763e+03
   2.5351076e+03
   2.5354133e+03
   2.5359702e+03
   2.5365355e+03
   2.5369836e+03
   2.5374191e+03
   2.5378253e+03
   2.5385497e+03
   2.5389391e+03
   2.5394584e+03
   2.5398939e+03
   2.5402875e+03
   2.5406686e+03
   2.5410078e+03
   2.5414558e+03
   2.5419416e+03
   2.5425697e+03
   2.5431476e+03
   2.5436836e+03
   2.5440604e+03
   2.5445043e+03
   2.5449691e+03
   4.0476249e+03
   4.0481651e+03
   4.0486173e+03
   4.0490403e+03
   4.0493250e+03
   4.0496056e+03
   4.0501123e+03
   4.0504598e+03
   4.0509372e+03
   4.0512010e+03
   4.0516449e+03
   4.0520469e+03
   4.0525243e+03
   4.0528969e+03
   4.0534329e+03
   4.0538224e+03
   4.0543961e+03
   4.0546683e+03
   4.0551373e+03
   4.0553885e+03
   4.0558575e+03
   4.0561171e+03
   4.0566322e+03
   4.0570300e+03
   4.0575116e+03
   4.0579429e+03
   4.0582863e+03
   4.0587469e+03
   4.0591028e+03
   4.0593457e+03
   4.0597268e+03
   4.0600450e+03
   4.0605098e+03
   4.0608658e+03
   4.0612343e+03
   4.0615818e+03
   4.0619294e+03
   4.0623481e+03
   4.0626119e+03
   4.0630181e+03
   4.0633322e+03
   4.0635876e+03
   4.0638514e+03
   4.0640818e+03
   4.0643246e+03
   4.0647224e+03
   4.0650700e+03
   4.0654092e+03
   4.0658112e+03
   4.0662593e+03
   4.0666403e+03
   4.5907879e+03
   4.5912653e+03
   4.5916338e+03
   4.5920735e+03
   4.5925174e+03
   4.5929571e+03
   4.5934721e+03
   4.5939495e+03
   4.5942510e+03
   4.5945651e+03
   4.5950006e+03
   4.5953188e+03
   4.5955826e+03
   4.5959051e+03
   4.5963071e+03
   4.5967509e+03
   4.5971027e+03
   4.5974126e+03
   4.5976973e+03
   4.5981914e+03
   4.5984678e+03
   4.5989159e+03
   4.5991839e+03
   4.5995524e+03
   4.6000800e+03
   4.6003438e+03
   4.6010138e+03
   4.6014744e+03
   4.6018094e+03
   4.6021109e+03
   4.6023748e+03
   4.6026093e+03
   4.6028396e+03
   4.6032374e+03
   4.6035179e+03
   4.6039199e+03
   4.6042214e+03
   4.6047156e+03
   4.6050338e+03
   4.6053018e+03
   4.6056201e+03
   4.6059174e+03
   4.6062105e+03
   4.6066795e+03
   4.6070689e+03
   4.6076510e+03
   4.6081451e+03
   4.6084969e+03
   4.6088570e+03
   4.6091962e+03
   4.6095647e+03
   4.6098536e+03
   4.6101970e+03
   4.6105488e+03
   4.6109005e+03
   4.6112481e+03
   4.6115998e+03
   5.9849539e+03
   5.9852638e+03
   5.9855779e+03
   5.9859338e+03
   5.9861767e+03
   5.9864949e+03
   5.9868593e+03
   5.9871189e+03
   5.9875586e+03
   5.9878098e+03
   5.9883793e+03
   5.9886389e+03
   5.9890158e+03
   5.9893173e+03
   5.9897444e+03
   5.9899873e+03
   5.9902511e+03
   5.9905108e+03
   5.9908458e+03
   5.9911179e+03
   5.9915158e+03
   5.9917879e+03
   5.9920559e+03
   5.9924496e+03
   5.9926883e+03
   5.9930735e+03
   5.9933164e+03
   5.9935886e+03
   5.9940576e+03
   5.9943507e+03
   5.9946229e+03
   5.9948825e+03
   5.9951589e+03
   5.9954185e+03
   5.9957116e+03
   5.9959503e+03
   5.9961974e+03
   5.9966999e+03
   5.9970433e+03
   5.9973448e+03
   5.9976295e+03
   5.9978766e+03
   5.9983665e+03
   5.9989360e+03
   5.9994469e+03
   5.9999410e+03
   6.0003245e+03
   6.0007768e+03
   6.0011997e+03
   6.0017776e+03
   6.1517613e+03
   6.1521256e+03
   6.1526029e+03
   6.1530133e+03
   6.1535493e+03
   6.1538592e+03
   6.1542738e+03
   6.1546213e+03
   6.1550317e+03
   6.1553541e+03
   6.1556891e+03
   6.1560367e+03
   6.1563884e+03
   6.1567904e+03
   6.1571673e+03
   6.1575819e+03
   6.1579211e+03
   6.1584194e+03
   6.1587251e+03
   6.1590936e+03
   6.1594663e+03
   6.1598222e+03
   6.1601698e+03
   6.1605466e+03
   6.1608984e+03
   6.1613088e+03
   6.1616186e+03
   6.1619453e+03
   6.1622844e+03
   6.1625985e+03
   6.1629796e+03
   6.1633146e+03
   6.1636663e+03
   6.1640516e+03
   6.1643824e+03
   6.1647006e+03
   6.1649770e+03
   6.1653874e+03
   6.1657224e+03
   6.1660909e+03
   6.1664049e+03
   6.1667818e+03
   6.1671126e+03
   6.1674937e+03
   6.1678078e+03
   6.1683312e+03
   6.1686704e+03
   6.1690933e+03
   6.1694576e+03
   6.1698345e+03
   6.1701569e+03
   6.1704878e+03
   6.1709023e+03
   6.1712122e+03
   6.1716184e+03
   6.1722088e+03
   6.1727197e+03
   7.3042248e+03
   7.3047608e+03
   7.3052633e+03
   7.3057825e+03
   7.3062683e+03
   7.3065530e+03
   7.3069634e+03
   7.3073444e+03
   7.3078176e+03
   7.3083159e+03
   7.3088226e+03
   7.3090781e+03
   7.3093670e+03
   7.3096099e+03
   7.3098695e+03
   7.3101333e+03
   7.3103846e+03
   7.3108494e+03
   7.3111048e+03
   7.3113686e+03
   7.3116366e+03
   7.3121308e+03
   7.3124071e+03
   7.3126751e+03
   7.3129515e+03
   7.3134373e+03
   7.3137011e+03
   7.3139649e+03
   7.3142287e+03
   7.3145176e+03
   7.3147814e+03
   7.3150662e+03
   7.3155729e+03
   7.3158451e+03
   7.3161005e+03
   7.3165611e+03
   7.3171516e+03
   7.3176918e+03
   7.3180393e+03
   7.3183031e+03
   7.3185753e+03
   7.3188433e+03
   7.3192956e+03
   7.3196431e+03
   7.3199237e+03
   7.3201917e+03
   7.3204681e+03
   7.3207068e+03
   7.3209580e+03
   7.3212218e+03
   7.3215108e+03
   7.3219463e+03
   7.3223064e+03
   7.6056787e+03
   7.6060179e+03
   7.6064324e+03
   7.6067926e+03
   7.6071694e+03
   7.6074500e+03
   7.6079358e+03
   7.6084006e+03
   7.6088319e+03
   7.6093009e+03
   7.6095898e+03
   7.6098327e+03
   7.6101091e+03
   7.6103729e+03
   7.6106283e+03
   7.6108670e+03
   7.6111350e+03
   7.6113863e+03
   7.6118804e+03
   7.6121274e+03
   7.6126006e+03
   7.6128644e+03
   7.6131199e+03
   7.6133921e+03
   7.6138359e+03
   7.6140956e+03
   7.6145646e+03
   7.6148786e+03
   7.6153016e+03
   7.6156073e+03
   7.6158836e+03
   7.6162479e+03
   7.6166206e+03
   7.6168677e+03
   7.6171483e+03
   7.6174037e+03
   7.6178559e+03
   7.6183459e+03
   7.6188274e+03
   7.6191080e+03
   7.6193802e+03
   7.6196273e+03
   7.6199036e+03
   7.6204145e+03
   7.6206867e+03
   7.6211557e+03
   7.6214363e+03
   7.6216708e+03
   7.6219429e+03
   7.6222193e+03
   7.6225124e+03
   7.6227134e+03
   7.6230233e+03
   7.6233960e+03
   7.6236640e+03
   7.6241456e+03
   7.6244261e+03
   7.6249035e+03
   7.6253641e+03
   7.6258583e+03
   7.6263691e+03
   7.6268884e+03
   7.6273951e+03
   7.6278766e+03
   7.6284043e+03
   7.6289570e+03
   7.6294469e+03
   7.6322484e+03
   7.7643431e+03
   7.7673497e+03
   7.7678019e+03
   7.7681830e+03
   7.7686436e+03
   7.7689451e+03
   7.7694393e+03
   7.7697198e+03
   7.7701972e+03
   7.7707081e+03
   7.7709844e+03
   7.7712441e+03
   7.7715121e+03
   7.7717926e+03
   7.7720523e+03
   7.7723412e+03
   7.7726218e+03
   7.7728898e+03
   7.7733881e+03
   7.7736561e+03
   7.7739199e+03
   7.7741921e+03
   7.7746359e+03
   7.7749458e+03
   7.9886824e+03
   7.9891640e+03
   7.9896456e+03
   7.9899596e+03
   7.9903868e+03
   7.9906799e+03
   7.9911196e+03
   7.9914127e+03
   7.9917854e+03
   7.9921413e+03
   7.9924093e+03
   7.9926773e+03
   7.9931296e+03
   7.9934101e+03
   7.9936949e+03
   7.9941471e+03
   7.9945533e+03
   7.9949386e+03
   7.9953406e+03
   7.9956672e+03
   7.9961823e+03
   7.9964712e+03
   7.9969193e+03
   7.9971914e+03
   7.9974636e+03
   7.9977400e+03
   7.9981420e+03
   7.9983849e+03
   7.9986236e+03
   7.9988790e+03
   7.9991554e+03
   7.9994024e+03
   7.9996704e+03
   7.9999259e+03
   8.0003907e+03
   8.0006587e+03
   8.0009602e+03
   8.0012240e+03
   8.0017098e+03
   8.0020071e+03
   8.0025347e+03
   8.0028278e+03
   8.0032591e+03
   8.0036318e+03
   8.0039668e+03
   8.0044191e+03
   8.0047080e+03
   8.0052189e+03
   8.0057591e+03
   8.0060648e+03
   8.0065296e+03
   8.0067850e+03
   8.0070446e+03
   8.0072624e+03
   8.0075848e+03
   8.0078277e+03
   8.0081041e+03
   8.0083553e+03
   8.0086108e+03
   8.0088243e+03
   8.0092724e+03
   8.0096032e+03
   8.0099256e+03
   8.0102606e+03
   8.0106166e+03
   8.0109599e+03
   8.0113159e+03
   8.0116676e+03
   8.0120613e+03
   8.1366645e+03
   8.1370246e+03
   8.1374224e+03
   8.1378538e+03
   8.1381846e+03
   8.1385698e+03
   8.1389551e+03
   8.1393822e+03
   8.1397884e+03
   8.1401485e+03
   8.1404751e+03
   8.1408562e+03
   8.1411284e+03
   8.1413754e+03
   8.1416602e+03
   8.1419073e+03
   8.1421753e+03
   8.1424726e+03
   8.1427783e+03
   8.1430463e+03
   8.1434650e+03
   8.1437833e+03
   8.1440722e+03
   8.1445370e+03
   8.1448469e+03
   8.1452949e+03
   8.1456006e+03
   8.1459147e+03
   8.1462078e+03
   8.1464633e+03
   8.1466936e+03
   8.1469783e+03
   8.1472170e+03
   8.1474934e+03
   8.1477153e+03
   8.1479708e+03
   8.1482346e+03
   8.1487161e+03
   8.1491139e+03
   8.1495871e+03
   8.1499012e+03
   8.1501441e+03
   8.1506298e+03
   8.1511281e+03
   8.1516558e+03
   8.1521331e+03
   8.1526775e+03
   8.1530460e+03
   8.1533894e+03
   8.1537453e+03
   8.1541054e+03
   8.1543609e+03
   8.1546289e+03
   8.1550811e+03
   8.1555250e+03
   8.1558391e+03
   8.1561489e+03
   8.1565551e+03
   8.1569027e+03
   8.1572712e+03
   8.1575769e+03
   8.1578868e+03
   8.1583348e+03
   8.1588373e+03
   8.1593105e+03
   8.1596413e+03
   8.1600014e+03
   8.1603490e+03
   8.1608222e+03
   8.1611614e+03
   8.1614880e+03
   8.1618733e+03
   8.1621957e+03
   8.1625433e+03
   8.1629076e+03
   8.1632468e+03
   8.1635985e+03
   8.1639335e+03
   8.1642894e+03
   8.1646496e+03
   8.1650181e+03
   8.1653405e+03
   8.1656964e+03
   8.1662366e+03
   8.1667517e+03
   8.1670699e+03
   8.1674049e+03
   8.1677818e+03
   8.1683346e+03
   8.1688371e+03
   8.1691763e+03
   8.2780680e+03
   8.2784156e+03
   8.2787338e+03
   8.2791107e+03
   8.2794624e+03
   8.2798393e+03
   8.2801869e+03
   8.2805596e+03
   8.2809197e+03
   8.2813175e+03
   8.2817404e+03
   8.2820336e+03
   8.2824984e+03
   8.2829297e+03
   8.2832312e+03
   8.2835285e+03
   8.2838049e+03
   8.2843074e+03
   8.2846089e+03
   8.2850360e+03
   8.2854296e+03
   8.2858903e+03
   8.2862797e+03
   8.2867654e+03
   8.2872638e+03
   8.2877956e+03
   8.2882269e+03
   8.2885619e+03
   8.2888131e+03
   8.2891314e+03
   8.2896548e+03
   8.2898809e+03
   8.2902871e+03
   8.2906096e+03
   8.2909906e+03
   8.2913424e+03
   8.2916188e+03
   8.2920668e+03
   8.2924018e+03
   8.2926740e+03
   8.2929378e+03
   8.2932058e+03
   8.2934613e+03
   8.2936999e+03
   8.2940768e+03
   8.2944453e+03
   8.2948641e+03
   8.2954252e+03
   8.2959319e+03
   8.2964511e+03
   8.2968615e+03
   8.2972133e+03
   8.2977493e+03
   8.2982266e+03
   8.2987417e+03
   8.2992526e+03
   8.2997802e+03
   8.3001613e+03
   9.1051083e+03
   9.1054978e+03
   9.1057951e+03
   9.1061133e+03
   9.1064106e+03
   9.1067079e+03
   9.1070262e+03
   9.1074659e+03
   9.1077799e+03
   9.1080814e+03
   9.1084248e+03
   9.1086886e+03
   9.1089608e+03
   9.1092163e+03
   9.1094843e+03
   9.1097439e+03
   9.1099909e+03
   9.1102757e+03
   9.1107447e+03
   9.1110378e+03
   9.1113016e+03
   9.1115613e+03
   9.1118251e+03
   9.1120805e+03
   9.1125076e+03
   9.1128636e+03
   9.1131609e+03
   9.1136634e+03
   9.1139104e+03
   9.1143794e+03
   9.1146391e+03
   9.1149113e+03
   9.1151667e+03
   9.1156734e+03
   9.1159874e+03
   9.1162806e+03
   9.1166156e+03
   9.1169380e+03
   9.1172479e+03
   9.1175243e+03
   9.1177923e+03
   9.1180603e+03
   9.1183031e+03
   9.1185711e+03
   9.1188182e+03
   9.1190946e+03
   9.1193542e+03
   9.1196473e+03
   9.1199069e+03
   9.1201959e+03
   9.1204639e+03
   9.1207444e+03
   9.1210166e+03
   9.1213307e+03
   9.1215819e+03
   9.1218960e+03
   9.1221808e+03
   9.1224823e+03
   9.1227377e+03
   9.1230559e+03
   9.1233407e+03
   9.1238432e+03
   9.1241447e+03
   9.1244546e+03
   9.1247100e+03
   9.1249403e+03
   9.1252209e+03
   9.1256061e+03
   9.1259914e+03
   9.1262594e+03
   9.1267577e+03
   9.1270676e+03
   9.1273649e+03
   9.1276580e+03
   9.1279679e+03
   9.1282861e+03
   9.1285876e+03
   9.1289143e+03
   9.1292409e+03
   9.1295549e+03
   9.1298816e+03
   9.1302375e+03
   9.1740388e+03
   9.1743779e+03
   9.1747213e+03
   9.1750814e+03
   9.1755504e+03
   9.1760906e+03
   9.1766224e+03
   9.1771208e+03
   9.1776316e+03
   9.1779624e+03
   9.1782472e+03
   9.1785403e+03
   9.1788125e+03
   9.1791014e+03
   9.1793862e+03
   9.1797505e+03
   9.1801399e+03
   9.1804791e+03
   9.1807513e+03
   9.1810277e+03
   9.1813208e+03
   9.1815637e+03
   9.1818317e+03
   9.1820913e+03
   9.1825561e+03
   9.1828953e+03
   9.1831675e+03
   9.1834355e+03
   9.1836700e+03
   9.1839715e+03
   9.1842437e+03
   9.1845284e+03
   9.1848383e+03
   9.1851649e+03
   9.1854706e+03
   9.1857679e+03
   9.1862034e+03
   9.1865091e+03
   9.1868441e+03
   9.1872629e+03
   9.1876230e+03
   9.1879706e+03
   9.1882721e+03
   9.1885401e+03
   9.1888918e+03
   9.1892017e+03
   9.1895325e+03
   9.1898591e+03
   9.1901104e+03
   9.1904203e+03
   9.1907218e+03
   9.1910903e+03
   9.1914420e+03
   9.1917393e+03
   9.1920408e+03
   9.1923298e+03
   9.1926061e+03
   9.1928783e+03
   9.1931128e+03
   9.1933683e+03
   9.1936069e+03
   9.1938540e+03
   9.1940885e+03
   9.1946036e+03
   9.1949763e+03
   9.1952484e+03
   9.1955290e+03
   9.1957761e+03
   9.1960483e+03
   9.1963121e+03
   9.1965633e+03
   9.1968606e+03
   9.1971454e+03
   9.1974218e+03
   9.1978531e+03
   9.1981964e+03
   9.1985691e+03
   9.1989125e+03
   9.1992601e+03
   9.1996579e+03
   9.2000348e+03
   9.3917301e+03
   9.3920986e+03
   9.3924169e+03
   9.3927268e+03
   9.3931497e+03
   9.3935391e+03
   9.3939160e+03
   9.3942217e+03
   9.3946698e+03
   9.3950257e+03
   9.3953230e+03
   9.3958674e+03
   9.3961186e+03
   9.3965918e+03
   9.3969310e+03
   9.3972283e+03
   9.3974712e+03
   9.3977476e+03
   9.3979904e+03
   9.3982836e+03
   9.3985097e+03
   9.3989871e+03
   9.3992718e+03
   9.3995314e+03
   9.3997701e+03
   9.4000214e+03
   9.4002894e+03
   9.4007877e+03
   9.4010557e+03
   9.4014242e+03
   9.4018094e+03
   9.4022910e+03
   9.4025674e+03
   9.4028186e+03
   9.4033002e+03
   9.4037273e+03
   9.4042926e+03
   9.4045690e+03
   9.4050548e+03
   9.4053269e+03
   9.4056159e+03
   9.4058797e+03
   9.4061477e+03
   9.4066293e+03
   9.4069266e+03
   9.4071820e+03
   9.4074374e+03
   9.4077431e+03
   9.4080111e+03
   9.4084341e+03
   9.4087816e+03
   9.4090454e+03
   9.4093344e+03
   9.4096108e+03
   9.4098829e+03
   9.4101133e+03
   9.4104441e+03
   9.4107833e+03
   9.4110973e+03
   9.4114239e+03
   9.4117464e+03
   9.4120730e+03
   9.4124080e+03
   9.4127304e+03
   9.4130571e+03
   9.4133711e+03
   9.4136894e+03
   9.4139993e+03
   9.4143301e+03
   9.4146693e+03
   9.4149749e+03
   9.4153058e+03
   9.4156198e+03
   9.4159423e+03
   9.4162396e+03
   9.4165327e+03
   9.4167881e+03
   9.4170226e+03
   9.4174539e+03
   9.4177889e+03
   9.4181574e+03
   9.4184673e+03
   9.4188107e+03
   9.4192671e+03
   9.4195770e+03
   9.4199120e+03
   9.4203433e+03
   9.4208207e+03
   9.4212981e+03
   9.4216121e+03
   9.4219848e+03
   9.4223031e+03
   9.4226464e+03
   9.4229731e+03
   9.4233248e+03
   9.4237352e+03
   9.4240534e+03
   9.4244261e+03
   9.4247611e+03
   9.4250794e+03
   9.4254563e+03
   9.4259629e+03
   9.4262979e+03
   9.4267963e+03
   9.4272988e+03
   9.4278180e+03
   9.4283289e+03
   9.4288356e+03
   9.4332911e+03
   9.4337894e+03
   9.4341076e+03
   9.4344468e+03
   9.4348028e+03
   9.4351294e+03
   9.4354644e+03
   9.4358078e+03
   9.4361302e+03
   9.4364568e+03
   9.4367918e+03
   9.4371101e+03
   9.4374660e+03
   9.4377801e+03
   9.4381402e+03
   9.4384543e+03
   9.4387641e+03
   9.4391243e+03
   9.4394802e+03
   9.4398278e+03
   9.4401921e+03
   9.4405731e+03
   9.4409165e+03
   9.4412683e+03
   9.4416409e+03
   9.4419969e+03
   9.4423109e+03
   9.4426543e+03
   9.4429768e+03
   9.4433118e+03
   9.4436468e+03
   9.4439859e+03
   9.4443126e+03
   9.4446853e+03
   9.4450035e+03
   9.4453846e+03
   9.4457531e+03
   9.4460588e+03
   9.4464063e+03
   9.4467539e+03
   9.4471056e+03
   9.4474448e+03
   9.4478301e+03
   9.4481734e+03
   9.4485545e+03
   9.4489021e+03
   9.4492580e+03
   9.4495972e+03
   9.4499406e+03
   9.4502588e+03
   9.4505896e+03
   9.4509581e+03
   9.4513224e+03
   9.4516616e+03
   9.4520385e+03
   9.4523777e+03
   9.4527629e+03
   9.4531566e+03
   9.4535376e+03
   9.4539187e+03
   9.4543081e+03
   9.4546724e+03
   9.4550200e+03
   9.4553885e+03
   9.4557863e+03
   9.4561381e+03
   9.4564898e+03
   9.4568541e+03
   9.4572226e+03
   9.4575493e+03
   9.4579303e+03
   9.4585208e+03
   9.4588139e+03
   9.4593583e+03
   9.4596304e+03
   9.4599152e+03
   9.4604093e+03
   9.4609495e+03
   9.4614478e+03
   9.4617996e+03
   9.4621388e+03
   9.4625282e+03
   9.4629302e+03
   9.4632652e+03
   9.4636086e+03
   9.4639813e+03
   9.4643288e+03
   9.4646931e+03
   9.4650323e+03
   9.4653841e+03
   9.4657316e+03
   9.4661294e+03
   9.4664979e+03
   9.4668581e+03
   9.4672266e+03
   9.4675658e+03
   9.4679343e+03
   9.4683237e+03
   9.4687173e+03
   9.4690816e+03
   9.4694376e+03
   9.4697935e+03
   9.4701704e+03
   9.4705431e+03
   9.4709241e+03
   9.4712633e+03
   9.4716569e+03
   9.4720087e+03
   9.4723688e+03
   9.4727457e+03
   9.4731142e+03
   9.4735078e+03
   9.4739182e+03
   9.4743034e+03
   9.4747138e+03
   9.4751242e+03
   9.4755262e+03
   9.4758738e+03
   9.4762423e+03
   9.4766317e+03
   9.4769793e+03
   9.4773310e+03
   9.4777330e+03
   9.4780973e+03
   9.4784616e+03
   9.4788511e+03
   9.4791903e+03
   9.4795923e+03
   9.4799231e+03
   9.4803041e+03
   9.4806894e+03
   9.4810788e+03
   9.4814473e+03
   9.4817781e+03
   9.4821299e+03
   9.4825319e+03
   9.4828753e+03
   9.4832647e+03
   9.4836206e+03
   9.4840017e+03
   9.4843283e+03
   9.4847261e+03
   9.4850904e+03
   9.4855804e+03
   9.4860703e+03
   9.4864346e+03
   9.4868199e+03
   9.4871800e+03
   9.4876406e+03
   9.4882436e+03
   9.4888131e+03
   9.4893826e+03
   9.4898851e+03
   9.4902453e+03
   9.4906138e+03
   9.4909823e+03
   9.4913214e+03
   9.4916774e+03
   9.4920375e+03
   9.4924018e+03
   9.4927410e+03
   9.4930969e+03
   9.4934654e+03
   9.4938298e+03
   9.4941522e+03
   9.4945542e+03
   9.4949227e+03
   9.4952870e+03
   9.4956513e+03
   9.4960240e+03
   9.4963632e+03
   9.4967275e+03
   9.4970960e+03
   9.4974184e+03
   9.4977995e+03
   9.4981429e+03
   9.4985114e+03
   9.4988548e+03
   9.4992316e+03
   9.4996043e+03
   9.4999561e+03
   9.5003162e+03
   9.5006805e+03
   9.5010448e+03
   9.5014301e+03
   9.5017734e+03
   9.5021587e+03
   9.5025439e+03
   9.5028789e+03
   9.5032726e+03
   9.5036662e+03
   9.5040556e+03
   9.5044199e+03
   9.5047633e+03
   9.5051193e+03
   9.5054794e+03
   9.5058604e+03
   9.5062331e+03
   9.5066058e+03
   9.5069534e+03
   9.5073679e+03
   9.5077155e+03
   9.5081133e+03
   9.5085028e+03
   9.5088629e+03
   9.5091895e+03
   9.5095538e+03
   9.5099014e+03
   9.5102489e+03
   9.5106216e+03
   9.5109650e+03
   9.5114005e+03
   9.5117983e+03
   9.5121543e+03
   9.5125395e+03
   9.5129499e+03
   9.5132891e+03
   9.5136659e+03
   9.5140512e+03
   9.5144029e+03
   9.5148175e+03
   9.5152069e+03
   9.5155713e+03
   9.5159272e+03
   9.5162915e+03
   9.5166474e+03
   9.5169950e+03
   9.5173384e+03
   9.5177153e+03
   9.5181089e+03
   9.5184899e+03
   9.5188584e+03
   9.5192018e+03
   9.5196122e+03
   9.5199849e+03
   9.5203492e+03
   9.5207428e+03
   9.5211364e+03
   9.5215468e+03
   9.5219111e+03
   9.5222713e+03
   9.5226481e+03
   9.5230418e+03
   9.5234144e+03
   9.5238081e+03
   9.5241514e+03
   9.5245241e+03
   9.5248968e+03
   9.5252737e+03
   9.5256548e+03
   9.5260023e+03
   9.5263541e+03
   9.5267644e+03
   9.5270911e+03
   9.5274805e+03
   9.5278490e+03
   9.5281840e+03
   9.5285441e+03
   9.5289503e+03
   9.5293900e+03
   9.5297627e+03
   9.5301563e+03
   9.5305583e+03
   9.5309268e+03
   9.5313037e+03
   9.5316722e+03
   9.5320198e+03
   9.5323799e+03
   9.5327986e+03
   9.5331671e+03
   9.5335733e+03
   9.5339669e+03
   9.5343773e+03
   9.5347207e+03
   9.5351311e+03
   9.5354996e+03
   9.5360523e+03
   9.5370741e+03
   9.6531917e+03
   9.6536104e+03
   9.6539999e+03
   9.6545359e+03
   9.6548248e+03
   9.6552980e+03
   9.6558131e+03
   9.6561104e+03
   9.6566422e+03
   9.6571614e+03
   9.6574546e+03
   9.6579654e+03
   9.6582460e+03
   9.6585308e+03
   9.6587694e+03
   9.6590458e+03
   9.6592845e+03
   9.6595734e+03
   9.6598456e+03
   9.6601262e+03
   9.6604528e+03
   9.6608088e+03
   9.6611354e+03
   9.6614118e+03
   9.6617007e+03
   9.6619771e+03
   9.6622451e+03
   9.6624879e+03
   9.6627601e+03
   9.6630574e+03
   9.6633548e+03
   9.6638028e+03
   9.6640666e+03
   9.6644268e+03
   9.6647492e+03
   9.6650968e+03
   9.6654234e+03
   9.6657542e+03
   9.6660892e+03
   9.6663823e+03
   9.6666713e+03
   9.6670314e+03
   9.6673622e+03
   9.6676846e+03
   9.6680113e+03
   9.6683337e+03
   9.6686436e+03
   9.6689995e+03
   9.6693052e+03
   9.6696611e+03
   9.6700003e+03
   9.6703479e+03
   9.6706661e+03
   9.6710221e+03
   9.6713613e+03
   9.6717004e+03
   9.6720103e+03
   9.6723830e+03
   9.6727013e+03
   9.6730321e+03
   9.6734089e+03
   9.6737984e+03
   9.6742590e+03
   9.6746401e+03
   9.6750798e+03
   9.6754022e+03
   9.6759256e+03
   9.6763402e+03
   9.6767045e+03
   9.6770144e+03
   9.6774038e+03
   9.6777304e+03
   9.6781408e+03
   9.6784926e+03
   9.6788569e+03
   9.6792463e+03
   9.6795771e+03
   9.6799624e+03
   9.6803769e+03
   9.6809255e+03
   9.6814783e+03
   9.6817714e+03
   9.6821734e+03
   9.7922376e+03
   9.7932552e+03
   9.7936363e+03
   9.7941178e+03
   9.7944570e+03
   9.7948213e+03
   9.7951856e+03
   9.7957551e+03
   9.7962451e+03
   9.7965131e+03
   9.7970198e+03
   9.7973087e+03
   9.7976144e+03
   9.7981462e+03
   9.7984770e+03
   9.7988246e+03
   9.7992098e+03
   9.7995825e+03
   9.7998882e+03
   9.8002399e+03
   9.8005038e+03
   9.8008471e+03
   9.8011779e+03
   9.8015213e+03
   9.8018438e+03
   9.8021955e+03
   9.8025431e+03
   9.8028571e+03
   9.8031879e+03
   9.8035020e+03
   9.8038328e+03
   9.8041678e+03
   9.8044944e+03
   9.8048253e+03
   9.8051561e+03
   9.8054827e+03
   9.8057256e+03
   9.8060983e+03
   9.8065673e+03
   9.8069776e+03
   9.8075136e+03
   9.8079701e+03
   9.8082506e+03
   9.8085270e+03
   9.8087950e+03
   9.8090253e+03
   9.8092682e+03
   9.8095111e+03
   9.8097916e+03
   9.8100303e+03
   9.8102774e+03
   9.8105412e+03
   9.8107924e+03
   9.8110814e+03
   9.8113284e+03
   9.8116593e+03
   9.8119314e+03
   9.8122790e+03
   9.8125805e+03
   9.8129951e+03
   9.8133133e+03
   9.8136567e+03
   9.8139875e+03
   9.9655415e+03
   9.9659184e+03
   9.9664418e+03
   9.9669485e+03
   9.9673003e+03
   9.9678237e+03
   9.9681545e+03
   9.9684058e+03
   9.9686738e+03
   9.9689711e+03
   9.9692433e+03
   9.9694945e+03
   9.9697667e+03
   9.9701771e+03
   9.9705330e+03
   9.9708219e+03
   9.9710816e+03
   9.9714752e+03
   9.9718437e+03
   9.9721326e+03
   9.9725765e+03
   9.9729115e+03
   9.9731753e+03
   9.9735396e+03
   9.9738914e+03
   9.9741510e+03
   9.9744064e+03
   9.9746661e+03
   9.9749257e+03
   9.9751895e+03
   9.9755119e+03
   9.9759098e+03
   9.9762824e+03
   9.9765504e+03
   9.9768310e+03
   9.9773209e+03
   9.9775889e+03
   9.9780956e+03
   9.9783594e+03
   9.9786484e+03
   9.9790755e+03
   9.9794273e+03
   9.9796953e+03
   9.9800009e+03
   9.9802480e+03
   9.9804825e+03
   9.9807673e+03
   9.9810269e+03
   9.9812823e+03
   9.9815545e+03
   9.9818602e+03
   9.9821366e+03
   9.9824129e+03
   9.9826935e+03
   9.9829783e+03
   9.9832630e+03
   9.9836608e+03
   9.9839958e+03
   9.9843099e+03
   9.9846658e+03
   9.9850092e+03
   9.9853526e+03
   9.9856750e+03
   9.9859430e+03
   9.9863115e+03
   9.9866674e+03
   9.9870024e+03
   9.9873291e+03
   9.9876766e+03
   9.9880200e+03
   9.9883257e+03
   9.9888198e+03
   9.9891590e+03
   9.9895568e+03
   9.9900803e+03
   9.9905576e+03
   9.9910434e+03
   9.9913533e+03
   9.9918474e+03
   9.9921573e+03
   9.9924294e+03
   9.9928356e+03
   9.9931162e+03
   9.9934638e+03
   9.9938029e+03
   9.9941296e+03
   9.9943766e+03
   9.9946739e+03
   9.9950257e+03
   1.0096661e+04
   1.0096929e+04
   1.0097326e+04
   1.0097716e+04
   1.0098051e+04
   1.0098369e+04
   1.0098717e+04
   1.0099060e+04
   1.0099412e+04
   1.0099768e+04
   1.0100086e+04
   1.0100446e+04
   1.0100781e+04
   1.0101099e+04
   1.0101359e+04
   1.0101706e+04
   1.0102016e+04
   1.0102368e+04
   1.0102611e+04
   1.0102908e+04
   1.0103143e+04
   1.0103390e+04
   1.0103846e+04
   1.0104165e+04
   1.0104441e+04
   1.0104738e+04
   1.0105002e+04
   1.0105262e+04
   1.0105521e+04
   1.0105789e+04
   1.0106200e+04
   1.0106510e+04
   1.0106811e+04
   1.0107133e+04
   1.0107452e+04
   1.0107787e+04
   1.0108138e+04
   1.0108419e+04
   1.0108762e+04
   1.0109106e+04
   1.0109403e+04
   1.0109709e+04
   1.0110052e+04
   1.0110312e+04
   1.0110651e+04
   1.0110969e+04
   1.0111292e+04
   1.0111618e+04
   1.0111949e+04
   1.0112284e+04
   1.0112569e+04
   1.0112875e+04
   1.0113184e+04
   1.0113553e+04
   1.0113813e+04
   1.0114072e+04
   1.0114550e+04
   1.0115002e+04
   1.0115475e+04
   1.0115751e+04
   1.0116187e+04
   1.0116463e+04
   1.0116807e+04
   1.0117142e+04
   1.0117485e+04
   1.0117816e+04
   1.0118159e+04
   1.0118482e+04
   1.0118854e+04
   1.0119214e+04
   1.0119524e+04
   1.0119805e+04
   1.0120081e+04
   1.0120312e+04
   1.0120588e+04
   1.0120852e+04
   1.0121266e+04
   1.0121626e+04
   1.0121974e+04
   1.0122255e+04
   1.0122581e+04
   1.0122878e+04
   1.0123230e+04
   1.0123670e+04
   1.0123959e+04
   1.0124298e+04
   1.0124842e+04
   1.0125236e+04
   1.0125571e+04
   1.0125881e+04
   1.0126249e+04
   1.0126605e+04
   1.0126940e+04
   1.0127263e+04
   1.0127606e+04
   1.0127912e+04
   1.0128276e+04
   1.0128816e+04
   1.0129093e+04
   1.0129570e+04
   1.0129905e+04
   1.0130261e+04
   1.0130588e+04
   1.0130931e+04
   1.0131283e+04
   1.0131601e+04
   1.0131923e+04
   1.0132238e+04
   1.0132585e+04
   1.0133100e+04
   1.0133448e+04
   1.0133946e+04
   1.0134281e+04
   1.0134587e+04
   1.0135035e+04
   1.0135407e+04
   1.0135881e+04
   1.0136245e+04
   1.0136743e+04
   1.0137049e+04
   1.0137409e+04
   1.0137740e+04
   1.0138079e+04
   1.0138427e+04
   1.0138787e+04
   1.0139130e+04
   1.0139520e+04
   1.0139880e+04
   1.0140206e+04
   1.0140575e+04
   1.0140918e+04
   1.0141249e+04
   1.0141622e+04
   1.0141944e+04
   1.0142296e+04
   1.0142623e+04
   1.0142978e+04
   1.0143368e+04
   1.0143695e+04
   1.0144021e+04
   1.0144360e+04
   1.0144704e+04
   1.0145039e+04
   1.0145370e+04
   1.0145696e+04
   1.0146056e+04
   1.0146358e+04
   1.0146663e+04
   1.0147003e+04
   1.0147304e+04
   1.0147673e+04
   1.0148003e+04
   1.0148297e+04
   1.0148632e+04
   1.0149004e+04
   1.0149318e+04
   1.0149624e+04
   1.0149988e+04
   1.0150378e+04
   1.0150683e+04
   1.0151027e+04
   1.0151341e+04
   1.0151697e+04
   1.0152019e+04
   1.0152371e+04
   1.0152714e+04
   1.0153079e+04
   1.0153397e+04
   1.0153728e+04
   1.0154054e+04
   1.0154398e+04
   1.0154787e+04
   1.0155093e+04
   1.0155440e+04
   1.0155767e+04
   1.0156106e+04
   1.0156441e+04
   1.0156818e+04
   1.0157174e+04
   1.0157551e+04
   1.0157886e+04
   1.0158146e+04
   1.0158405e+04
   1.0158669e+04
   1.0158933e+04
   1.0159377e+04
   1.0159632e+04
   1.0160122e+04
   1.0160382e+04
   1.0160821e+04
   1.0161119e+04
   1.0161466e+04
   1.0161793e+04
   1.0162149e+04
   1.0162480e+04
   1.0162861e+04
   1.0163158e+04
   1.0163451e+04
   1.0163807e+04
   1.0164054e+04
   1.0164331e+04
   1.0164691e+04
   1.0165101e+04
   1.0165562e+04
   1.0165980e+04
   1.0166403e+04
   1.0166893e+04
   1.0167212e+04
   1.0167580e+04
   1.0168045e+04
   1.0168355e+04
   1.0168790e+04
   1.0169309e+04
   1.0169682e+04
   1.0170000e+04
   1.0170478e+04
   1.0170809e+04
   1.0171098e+04
   1.0171386e+04
   1.0171985e+04
   1.0172287e+04
   1.0172555e+04
   1.0172877e+04
   1.0173183e+04
   1.0173459e+04
   1.0173798e+04
   1.0174138e+04
   1.0174477e+04
   1.0174791e+04
   1.0175105e+04
   1.0175406e+04
   1.0175691e+04
   1.0176123e+04
   1.0176449e+04
   1.0176734e+04
   1.0177044e+04
   1.0177333e+04
   1.0177739e+04
   1.0178162e+04
   1.0178501e+04
   1.0178773e+04
   1.0179083e+04
   1.0179540e+04
   1.0179937e+04
   1.0180277e+04
   1.0180695e+04
   1.0180997e+04
   1.0181369e+04
   1.0181713e+04
   1.0182069e+04
   1.0182458e+04
   1.0182739e+04
   1.0183174e+04
   1.0183451e+04
   1.0183790e+04
   1.0184225e+04
   1.0184569e+04
   1.0185088e+04
   1.0185427e+04
   1.0185796e+04
   1.0186085e+04
   1.0186382e+04
   1.0186667e+04
   1.0186926e+04
   1.0187211e+04
   1.0187462e+04
   1.0187705e+04
   1.0187948e+04
   1.0188216e+04
   1.0188455e+04
   1.0188744e+04
   1.0188978e+04
   1.0189317e+04
   1.0189661e+04
   1.0190017e+04
   1.0190347e+04
   1.0190737e+04
   1.0191072e+04
   1.0191407e+04
   1.0191796e+04
   1.0192156e+04
   1.0192466e+04
   1.0192839e+04
   1.0193241e+04
   1.0193593e+04
   1.0193974e+04
   1.0194351e+04
   1.0194677e+04
   1.0195042e+04
   1.0195364e+04
   1.0195737e+04
   1.0196122e+04
   1.0196465e+04
   1.0196846e+04
   1.0197248e+04
   1.0197613e+04
   1.0197969e+04
   1.0198337e+04
   1.0198681e+04
   1.0199066e+04
   1.0199426e+04
   1.0199757e+04
   1.0200149e+04
   1.0200534e+04
   1.0200861e+04
   1.0201179e+04
   1.0201447e+04
   1.0201690e+04
   1.0202075e+04
   1.0202464e+04
   1.0202795e+04
   1.0203197e+04
   1.0203549e+04
   1.0203947e+04
   1.0204307e+04
   1.0204675e+04
   1.0205082e+04
   1.0205492e+04
   1.0205844e+04
   1.0206166e+04
   1.0206551e+04
   1.0206920e+04
   1.0207242e+04
   1.0207619e+04
   1.0208030e+04
   1.0208390e+04
   1.0208775e+04
   1.0209114e+04
   1.0209462e+04
   1.0209893e+04
   1.0210215e+04
   1.0210613e+04
   1.0210982e+04
   1.0211375e+04
   1.0211702e+04
   1.0212091e+04
   1.0212447e+04
   1.0212824e+04
   1.0213176e+04
   1.0213524e+04
   1.0213854e+04
   1.0214223e+04
   1.0214541e+04
   1.0214868e+04
   1.0215224e+04
   1.0215559e+04
   1.0215927e+04
   1.0216300e+04
   1.0216706e+04
   1.0217054e+04
   1.0217376e+04
   1.0217711e+04
   1.0218059e+04
   1.0218410e+04
   1.0218779e+04
   1.0219143e+04
   1.0219507e+04
   1.0219901e+04
   1.0220249e+04
   1.0220592e+04
   1.0220956e+04
   1.0221287e+04
   1.0221660e+04
   1.0221978e+04
   1.0222384e+04
   1.0222719e+04
   1.0223075e+04
   1.0223423e+04
   1.0223808e+04
   1.0224181e+04
   1.0224520e+04
   1.0224893e+04
   1.0225236e+04
   1.0225600e+04
   1.0225965e+04
   1.0226304e+04
   1.0226630e+04
   1.0226978e+04
   1.0227367e+04
   1.0227694e+04
   1.0228117e+04
   1.0228452e+04
   1.0228804e+04
   1.0229193e+04
   1.0229557e+04
   1.0229884e+04
   1.0230240e+04
   1.0230621e+04
   1.0230964e+04
   1.0231316e+04
   1.0231672e+04
   1.0231990e+04
   1.0232313e+04
   1.0232665e+04
   1.0233025e+04
   1.0233414e+04
   1.0233745e+04
   1.0234118e+04
   1.0234453e+04
   1.0234834e+04
   1.0235269e+04
   1.0235747e+04
   1.0236153e+04
   1.0236530e+04
   1.0236877e+04
   1.0237267e+04
   1.0237631e+04
   1.0237979e+04
   1.0238347e+04
   1.0238678e+04
   1.0239025e+04
   1.0239381e+04
   1.0239800e+04
   1.0240131e+04
   1.0240529e+04
   1.0240880e+04
   1.0241270e+04
   1.0241601e+04
   1.0241948e+04
   1.0242308e+04
   1.0242689e+04
   1.0243058e+04
   1.0243414e+04
   1.0243753e+04
   1.0244126e+04
   1.0244511e+04
   1.0244854e+04
   1.0245261e+04
   1.0245566e+04
   1.0245972e+04
   1.0246333e+04
   1.0246630e+04
   1.0247011e+04
   1.0247396e+04
   1.0247752e+04
   1.0248142e+04
   1.0248464e+04
   1.0248803e+04
   1.0249147e+04
   1.0249515e+04
   1.0249879e+04
   1.0250265e+04
   1.0250625e+04
   1.0250968e+04
   1.0251316e+04
   1.0251693e+04
   1.0252065e+04
   1.0252388e+04
   1.0252689e+04
   1.0252945e+04
   1.0253179e+04
   1.0253435e+04
   1.0253682e+04
   1.0253916e+04
   1.0254151e+04
   1.0254406e+04
   1.0254682e+04
   1.0255005e+04
   1.0255390e+04
   1.0255734e+04
   1.0256102e+04
   1.0256441e+04
   1.0256839e+04
   1.0257166e+04
   1.0257513e+04
   1.0257882e+04
   1.0258213e+04
   1.0258568e+04
   1.0258899e+04
   1.0259209e+04
   1.0259502e+04
   1.0259829e+04
   1.0260239e+04
   1.0260583e+04
   1.0260905e+04
   1.0261257e+04
   1.0261600e+04
   1.0261973e+04
   1.0262291e+04
   1.0262630e+04
   1.0262982e+04
   1.0263309e+04
   1.0263669e+04
   1.0264016e+04
   1.0264339e+04
   1.0264691e+04
   1.0265055e+04
   1.0265423e+04
   1.0265788e+04
   1.0266135e+04
   1.0266495e+04
   1.0266902e+04
   1.0267249e+04
   1.0267622e+04
   1.0267965e+04
   1.0268313e+04
   1.0268677e+04
   1.0269004e+04
   1.0269389e+04
   1.0269753e+04
   1.0270076e+04
   1.0270427e+04
   1.0270788e+04
   1.0271131e+04
   1.0271470e+04
   1.0271797e+04
   1.0272174e+04
   1.0272538e+04
   1.0272953e+04
   1.0273334e+04
   1.0273706e+04
   1.0274066e+04
   1.0274418e+04
   1.0274782e+04
   1.0275130e+04
   1.0275473e+04
   1.0275854e+04
   1.0276177e+04
   1.0276520e+04
   1.0276868e+04
   1.0277220e+04
   1.0277567e+04
   1.0277931e+04
   1.0278254e+04
   1.0278635e+04
   1.0279003e+04
   1.0279389e+04
   1.0279720e+04
   1.0280113e+04
   1.0280457e+04
   1.0280783e+04
   1.0281097e+04
   1.0281495e+04
   1.0281855e+04
   1.0468777e+04
   1.0469283e+04
   1.0469585e+04
   1.0470142e+04
   1.0470640e+04
   1.0470933e+04
   1.0471415e+04
   1.0471930e+04
   1.0472294e+04
   1.0472671e+04
   1.0473031e+04
   1.0473350e+04
   1.0473672e+04
   1.0473978e+04
   1.0474346e+04
   1.0474648e+04
   1.0475154e+04
   1.0475619e+04
   1.0475916e+04
   1.0476394e+04
   1.0476716e+04
   1.0477139e+04
   1.0477457e+04
   1.0477809e+04
   1.0478182e+04
   1.0478479e+04
   1.0479003e+04
   1.0479300e+04
   1.0479606e+04
   1.0479882e+04
   1.0480142e+04
   1.0480460e+04
   1.0480732e+04
   1.0480988e+04
   1.0481235e+04
   1.0481524e+04
   1.0481829e+04
   1.0482097e+04
   1.0482382e+04
   1.0482855e+04
   1.0483169e+04
   1.0483634e+04
   1.0483961e+04
   1.0484304e+04
   1.0484622e+04
   1.0484978e+04
   1.0485296e+04
   1.0485636e+04
   1.0485966e+04
   1.0486301e+04
   1.0486616e+04
   1.0486946e+04
   1.0487248e+04
   1.0487583e+04
   1.0487889e+04
   1.0488232e+04
   1.0488508e+04
   1.0488785e+04
   1.0489136e+04
   1.0489459e+04
   1.0489748e+04
   1.0490024e+04
   1.0490376e+04
   1.0490711e+04
   1.0491046e+04
   1.0491381e+04
   1.0491699e+04
   1.0491992e+04
   1.0492315e+04
   1.0492629e+04
   1.0492955e+04
   1.0493295e+04
   1.0493609e+04
   1.0493969e+04
   1.0494295e+04
   1.0494643e+04
   1.0494940e+04
   1.0495279e+04
   1.0495522e+04
   1.0495891e+04
   1.0496184e+04
   1.0496527e+04
   1.0496854e+04
   1.0497214e+04
   1.0497549e+04
   1.0497872e+04
   1.0498219e+04
   1.0498542e+04
   1.0498927e+04
   1.0499249e+04
   1.0499601e+04
   1.0499953e+04
   1.0500284e+04
   1.0500552e+04
   1.0500866e+04
   1.0501188e+04
   1.0501510e+04
   1.0501866e+04
   1.0502113e+04
   1.0502457e+04
   1.0502796e+04
   1.0503077e+04
   1.0503437e+04
   1.0503751e+04
   1.0504031e+04
   1.0504371e+04
   1.0504710e+04
   1.0505045e+04
   1.0505401e+04
   1.0505794e+04
   1.0506146e+04
   1.0506468e+04
   1.0506799e+04
   1.0507130e+04
   1.0507415e+04
   1.0507729e+04
   1.0508018e+04
   1.0508365e+04
   1.0508717e+04
   1.0509044e+04
   1.0509379e+04
   1.0509739e+04
   1.0510078e+04
   1.0510468e+04
   1.0510786e+04
   1.0511150e+04
   1.0511473e+04
   1.0511816e+04
   1.0512147e+04
   1.0512465e+04
   1.0512729e+04
   1.0513043e+04
   1.0513382e+04
   1.0513717e+04
   1.0514048e+04
   1.0514391e+04
   1.0514701e+04
   1.0515040e+04
   1.0515396e+04
   1.0515723e+04
   1.0516049e+04
   1.0516372e+04
   1.0516669e+04
   1.0517034e+04
   1.0517377e+04
   1.0517708e+04
   1.0518080e+04
   1.0518386e+04
   1.0518713e+04
   1.0519052e+04
   1.0519332e+04
   1.0519751e+04
   1.0520128e+04
   1.0520488e+04
   1.0520806e+04
   1.0521171e+04
   1.0521514e+04
   1.0521807e+04
   1.0522163e+04
   1.0522540e+04
   1.0522879e+04
   1.0523239e+04
   1.0523587e+04
   1.0523943e+04
   1.0524274e+04
   1.0524609e+04
   1.0524969e+04
   1.0525342e+04
   1.0525697e+04
   1.0526074e+04
   1.0526510e+04
   1.0526866e+04
   1.0527385e+04
   1.0527770e+04
   1.0528160e+04
   1.0528721e+04
   1.0529215e+04
   1.0529692e+04
   1.0530032e+04
   1.0530333e+04
   1.0530614e+04
   1.0531070e+04
   1.0531543e+04
   1.0531895e+04
   1.0532171e+04
   1.0532603e+04
   1.0532946e+04
   1.0533302e+04
   1.0533666e+04
   1.0533989e+04
   1.0534332e+04
   1.0534688e+04
   1.0535040e+04
   1.0535375e+04
   1.0535764e+04
   1.0536099e+04
   1.0536447e+04
   1.0536786e+04
   1.0537041e+04
   1.0537402e+04
   1.0537753e+04
   1.0538088e+04
   1.0538432e+04
   1.0538762e+04
   1.0539056e+04
   1.0539399e+04
   1.0539772e+04
   1.0540161e+04
   1.0540496e+04
   1.0540848e+04
   1.0541187e+04
   1.0541518e+04
   1.0541832e+04
   1.0542188e+04
   1.0542556e+04
   1.0542896e+04
   1.0543222e+04
   1.0543595e+04
   1.0543930e+04
   1.0544282e+04
   1.0544591e+04
   1.0544960e+04
   1.0545303e+04
   1.0545634e+04
   1.0545965e+04
   1.0546329e+04
   1.0546689e+04
   1.0547020e+04
   1.0547389e+04
   1.0547787e+04
   1.0548151e+04
   1.0548503e+04
   1.0548859e+04
   1.0549189e+04
   1.0549533e+04
   1.0549918e+04
   1.0550274e+04
   1.0550672e+04
   1.0551040e+04
   1.0551413e+04
   1.0551819e+04
   1.0552183e+04
   1.0552544e+04
   1.0552862e+04
   1.0553197e+04
   1.0553557e+04
   1.0553888e+04
   1.0554273e+04
   1.0554595e+04
   1.0554968e+04
   1.0555299e+04
   1.0555659e+04
   1.0556002e+04
   1.0556350e+04
   1.0556723e+04
   1.0557058e+04
   1.0557414e+04
   1.0557728e+04
   1.0558079e+04
   1.0558440e+04
   1.0558804e+04
   1.0559151e+04
   1.0559507e+04
   1.0559863e+04
   1.0560228e+04
   1.0560613e+04
   1.0560981e+04
   1.0561337e+04
   1.0561702e+04
   1.0562062e+04
   1.0562422e+04
   1.0562778e+04
   1.0563117e+04
   1.0563460e+04
   1.0563820e+04
   1.0564160e+04
   1.0564520e+04
   1.0564855e+04
   1.0565244e+04
   1.0565609e+04
   1.0565964e+04
   1.0566325e+04
   1.0566672e+04
   1.0567066e+04
   1.0567438e+04
   1.0567794e+04
   1.0568180e+04
   1.0568523e+04
   1.0797320e+04
   1.0797801e+04
   1.0798124e+04
   1.0798396e+04
   1.0798672e+04
   1.0799359e+04
   1.0799673e+04
   1.0799983e+04
   1.0800220e+04
   1.0800479e+04
   1.0800907e+04
   1.0801208e+04
   1.0801501e+04
   1.0801765e+04
   1.0802029e+04
   1.0802297e+04
   1.0802536e+04
   1.0802783e+04
   1.0803025e+04
   1.0803264e+04
   1.0803536e+04
   1.0803788e+04
   1.0804026e+04
   1.0804286e+04
   1.0804571e+04
   1.0804814e+04
   1.0805098e+04
   1.0805396e+04
   1.0805651e+04
   1.0805890e+04
   1.0806128e+04
   1.0806371e+04
   1.0806627e+04
   1.0806895e+04
   1.0807163e+04
   1.0807422e+04
   1.0807686e+04
   1.0808063e+04
   1.0808394e+04
   1.0808687e+04
   1.0809416e+04
   1.0809885e+04
   1.0810190e+04
   1.0810638e+04
   1.0810940e+04
   1.0811195e+04
   1.0811451e+04
   1.0811694e+04
   1.0811962e+04
   1.0812242e+04
   1.0812481e+04
   1.0812749e+04
   1.0813000e+04
   1.0813243e+04
   1.0813498e+04
   1.0813775e+04
   1.0814043e+04
   1.0814290e+04
   1.0814524e+04
   1.0814767e+04
   1.0815035e+04
   1.0815274e+04
   1.0815525e+04
   1.0815902e+04
   1.0816212e+04
   1.0816513e+04
   1.0816811e+04
   1.0817070e+04
   1.0817384e+04
   1.0817707e+04
   1.0818000e+04
   1.0818306e+04
   1.0818574e+04
   1.0818896e+04
   1.0819189e+04
   1.0819470e+04
   1.0819746e+04
   1.0820031e+04
   1.0820345e+04
   1.0820642e+04
   1.0820885e+04
   1.0821170e+04
   1.0821534e+04
   1.0821832e+04
   1.0822573e+04
   1.0823021e+04
   1.0823519e+04
   1.0823829e+04
   1.0824269e+04
   1.0824733e+04
   1.0824972e+04
   1.0825299e+04
   1.0825579e+04
   1.0825898e+04
   1.0826136e+04
   1.0826492e+04
   1.0826773e+04
   1.0827032e+04
   1.0827292e+04
   1.0827535e+04
   1.0827769e+04
   1.0828000e+04
   1.0828264e+04
   1.0828515e+04
   1.0828795e+04
   1.0829059e+04
   1.0829344e+04
   1.0829599e+04
   1.0829867e+04
   1.0830106e+04
   1.0830370e+04
   1.0830780e+04
   1.0831098e+04
   1.0831425e+04
   1.0831756e+04
   1.0832108e+04
   1.0832434e+04
   1.0832769e+04
   1.0833054e+04
   1.0833389e+04
   1.0833707e+04
   1.0834042e+04
   1.0834407e+04
   1.0834737e+04
   1.0835085e+04
   1.0835445e+04
   1.0835826e+04
   1.0836182e+04
   1.0836555e+04
   1.0836877e+04
   1.0837204e+04
   1.0837572e+04
   1.0837920e+04
   1.0838255e+04
   1.0838640e+04
   1.0838963e+04
   1.0839293e+04
   1.0839658e+04
   1.0840030e+04
   1.0840340e+04
   1.0840696e+04
   1.0841035e+04
   1.0841383e+04
   1.0841689e+04
   1.0842040e+04
   1.0842371e+04
   1.0842715e+04
   1.0843041e+04
   1.0843347e+04
   1.0843636e+04
   1.0843967e+04
   1.0844302e+04
   1.0844595e+04
   1.0907127e+04
   1.0907818e+04
   1.0908379e+04
   1.0908906e+04
   1.0909254e+04
   1.0909618e+04
   1.0910050e+04
   1.0910548e+04
   1.0910883e+04
   1.0911210e+04
   1.0911557e+04
   1.0911854e+04
   1.0912319e+04
   1.0912625e+04
   1.0913014e+04
   1.0913307e+04
   1.0913580e+04
   1.0913898e+04
   1.0914162e+04
   1.0914459e+04
   1.0914869e+04
   1.0915259e+04
   1.0915640e+04
   1.0915979e+04
   1.0916314e+04
   1.0916620e+04
   1.0917009e+04
   1.0917336e+04
   1.0917776e+04
   1.0918111e+04
   1.0918466e+04
   1.0919090e+04
   1.0919396e+04
   1.0919924e+04
   1.0920355e+04
   1.0920627e+04
   1.0920996e+04
   1.0921486e+04
   1.0921783e+04
   1.0922076e+04
   1.0922340e+04
   1.0922604e+04
   1.0922914e+04
   1.0923169e+04
   1.0923441e+04
   1.0923701e+04
   1.0923977e+04
   1.0924241e+04
   1.0924476e+04
   1.0924718e+04
   1.0925049e+04
   1.0925338e+04
   1.0925631e+04
   1.0925945e+04
   1.0926280e+04
   1.0926590e+04
   1.0926904e+04
   1.0927260e+04
   1.0927583e+04
   1.0927859e+04
   1.0928165e+04
   1.0928483e+04
   1.0928793e+04
   1.0929107e+04
   1.0929404e+04
   1.0929685e+04
   1.0929995e+04
   1.0930325e+04
   1.0930627e+04
   1.0930949e+04
   1.0931301e+04
   1.0931552e+04
   1.0931900e+04
   1.0932214e+04
   1.0932532e+04
   1.0932876e+04
   1.0933248e+04
   1.0933663e+04
   1.0934036e+04
   1.0934371e+04
   1.0934676e+04
   1.0935011e+04
   1.0935304e+04
   1.0935606e+04
   1.0935882e+04
   1.0936226e+04
   1.0936548e+04
   1.0936829e+04
   1.0937122e+04
   1.0937411e+04
   1.0937687e+04
   1.0937968e+04
   1.0938248e+04
   1.0938571e+04
   1.0938855e+04
   1.0939132e+04
   1.0939484e+04
   1.0939844e+04
   1.0940162e+04
   1.0940518e+04
   1.0940857e+04
   1.0941196e+04
   1.0941548e+04
   1.0941921e+04
   1.0942285e+04
   1.0942624e+04
   1.0942980e+04
   1.0943323e+04
   1.0943667e+04
   1.0943993e+04
   1.0944320e+04
   1.0944684e+04
   1.0945036e+04
   1.0945555e+04
   1.0945928e+04
   1.0946338e+04
   1.0946900e+04
   1.0947410e+04
   1.0947783e+04
   1.0948156e+04
   1.0948562e+04
   1.0948884e+04
   1.0949270e+04
   1.0949768e+04
   1.0950283e+04
   1.0950786e+04
   1.0951368e+04
   1.0951891e+04
   1.0952427e+04
   1.0953001e+04
   1.0953478e+04
   1.0954035e+04
   1.0954588e+04
   1.0955187e+04
   1.0955522e+04
   1.0955928e+04
   1.0956275e+04
   1.0956673e+04
   1.0957092e+04
   1.0957410e+04
   1.0957716e+04
   1.0957984e+04
   1.0958281e+04
   1.0958524e+04
   1.0958780e+04
   1.0959031e+04
   1.0959366e+04
   1.0959713e+04
   1.0960053e+04
   1.0960417e+04
   1.0960723e+04
   1.0961041e+04
   1.0961346e+04
   1.0961665e+04
   1.0962000e+04
   1.0962389e+04
   1.0962686e+04
   1.0962980e+04
   1.0963252e+04
   1.0963532e+04
   1.0963796e+04
   1.0964073e+04
   1.0964529e+04
   1.0964856e+04
   1.0965178e+04
   1.0965496e+04
   1.0965802e+04
   1.0966145e+04
   1.0966493e+04
   1.0966820e+04
   1.0967167e+04
   1.0967506e+04
   1.0967854e+04
   1.0968185e+04
   1.0968490e+04
   1.0968817e+04
   1.0969194e+04
   1.0969520e+04
   1.0969822e+04
   1.0970182e+04
   1.0970467e+04
   1.0970798e+04
   1.0971133e+04
   1.0971472e+04
   1.0971807e+04
   1.0972113e+04
   1.0972456e+04
   1.0972824e+04
   1.0973143e+04
   1.0973494e+04
   1.0973825e+04
   1.0974223e+04
   1.0974583e+04
   1.0974960e+04
   1.0975299e+04
   1.0975680e+04
   1.0976045e+04
   1.0976392e+04
   1.0976761e+04
   1.0977138e+04
   1.0977502e+04
   1.0977854e+04
   1.0978239e+04
   1.0978599e+04
   1.0978913e+04
   1.0979323e+04
   1.0979675e+04
   1.0980019e+04
   1.0980379e+04
   1.0980697e+04
   1.0981061e+04
   1.0981421e+04
   1.0981790e+04
   1.0982163e+04
   1.0982544e+04
   1.0982908e+04
   1.0983272e+04
   1.0983645e+04
   1.0983992e+04
   1.0984327e+04
   1.0984658e+04
   1.0985027e+04
   1.0985383e+04
   1.0985730e+04
   1.0986086e+04
   1.0986425e+04
   1.0986815e+04
   1.0987175e+04
   1.0987523e+04
   1.0987853e+04
   1.0988213e+04
   1.0988536e+04
   1.0988904e+04
   1.0989244e+04
   1.0989637e+04
   1.0989997e+04
   1.0990370e+04
   1.0990697e+04
   1.0991044e+04
   1.0991383e+04
   1.0991744e+04
   1.0992070e+04
   1.0992460e+04
   1.0992820e+04
   1.0993188e+04
   1.0993536e+04
   1.0993879e+04
   1.1228756e+04
   1.1229104e+04
   1.1229547e+04
   1.1229857e+04
   1.1230171e+04
   1.1230465e+04
   1.1230737e+04
   1.1231185e+04
   1.1231486e+04
   1.1231922e+04
   1.1232248e+04
   1.1232521e+04
   1.1232990e+04
   1.1233258e+04
   1.1233496e+04
   1.1233764e+04
   1.1233995e+04
   1.1234242e+04
   1.1234690e+04
   1.1234966e+04
   1.1235213e+04
   1.1235443e+04
   1.1235695e+04
   1.1235925e+04
   1.1236164e+04
   1.1236423e+04
   1.1236662e+04
   1.1236951e+04
   1.1237206e+04
   1.1237445e+04
   1.1237675e+04
   1.1237931e+04
   1.1238182e+04
   1.1238421e+04
   1.1238672e+04
   1.1238919e+04
   1.1239149e+04
   1.1239468e+04
   1.1239757e+04
   1.1240016e+04
   1.1240297e+04
   1.1240623e+04
   1.1240912e+04
   1.1241231e+04
   1.1241880e+04
   1.1242206e+04
   1.1242491e+04
   1.1242742e+04
   1.1242994e+04
   1.1243224e+04
   1.1243475e+04
   1.1243739e+04
   1.1243990e+04
   1.1244237e+04
   1.1244539e+04
   1.1244828e+04
   1.1245087e+04
   1.1245410e+04
   1.1245736e+04
   1.1246059e+04
   1.1246394e+04
   1.1246658e+04
   1.1247043e+04
   1.1247520e+04
   1.1247847e+04
   1.1248165e+04
   1.1248504e+04
   1.1248927e+04
   1.1249283e+04
   1.1249622e+04
   1.1249853e+04
   1.1250188e+04
   1.1250535e+04
   1.1250858e+04
   1.1251180e+04
   1.1251532e+04
   1.1251829e+04
   1.1252156e+04
   1.1252415e+04
   1.1252683e+04
   1.1252964e+04
   1.1253265e+04
   1.1253584e+04
   1.1253860e+04
   1.1254187e+04
   1.1254547e+04
   1.1254865e+04
   1.1255125e+04
   1.1255472e+04
   1.1255711e+04
   1.1256038e+04
   1.1256394e+04
   1.1256687e+04
   1.1256971e+04
   1.1257411e+04
   1.1257775e+04
   1.1258119e+04
   1.1258420e+04
   1.1258722e+04
   1.1259061e+04
   1.1259371e+04
   1.1259689e+04
   1.1259999e+04
   1.1260313e+04
   1.1260631e+04
   1.1260950e+04
   1.1261255e+04
   1.1261599e+04
   1.1261921e+04
   1.1262424e+04
   1.1262738e+04
   1.1263253e+04
   1.1263797e+04
   1.1264287e+04
   1.1264819e+04
   1.1265321e+04
   1.1265790e+04
   1.1266280e+04
   1.1266590e+04
   1.1266929e+04
   1.1267243e+04
   1.1267557e+04
   1.1267918e+04
   1.1268223e+04
   1.1268558e+04
   1.1268881e+04
   1.1269220e+04
   1.1269551e+04
   1.1269852e+04
   1.1270179e+04
   1.1270531e+04
   1.1270853e+04
   1.1271209e+04
   1.1271510e+04
   1.1271854e+04
   1.1272172e+04
   1.1272499e+04
   1.1272813e+04
   1.1273156e+04
   1.1273487e+04
   1.1273784e+04
   1.1274119e+04
   1.1274450e+04
   1.1274760e+04
   1.1275095e+04
   1.1275417e+04
   1.1275748e+04
   1.1276071e+04
   1.1276397e+04
   1.1276707e+04
   1.1277030e+04
   1.1277365e+04
   1.1277670e+04
   1.1832688e+04
   1.1832990e+04
   1.1833513e+04
   1.1833953e+04
   1.1834418e+04
   1.1834882e+04
   1.1835406e+04
   1.1835678e+04
   1.1836101e+04
   1.1836369e+04
   1.1836817e+04
   1.1837131e+04
   1.1837441e+04
   1.1837772e+04
   1.1838094e+04
   1.1838408e+04
   1.1838706e+04
   1.1839028e+04
   1.1839329e+04
   1.1839635e+04
   1.1839937e+04
   1.1840255e+04
   1.1840556e+04
   1.1840858e+04
   1.1841101e+04
   1.1841352e+04
   1.1841662e+04
   1.1841968e+04
   1.1842269e+04
   1.1842571e+04
   1.1842880e+04
   1.1843186e+04
   1.1843492e+04
   1.1843789e+04
   1.1844078e+04
   1.1844375e+04
   1.1844627e+04
   1.1844949e+04
   1.1845288e+04
   1.1845607e+04
   1.1845916e+04
   1.1846214e+04
   1.1846532e+04
   1.1846842e+04
   1.1847118e+04
   1.1847424e+04
   1.1847692e+04
   1.1848010e+04
   1.1848303e+04
   1.1848638e+04
   1.1848952e+04
   1.1849254e+04
   1.1849580e+04
   1.1849920e+04
   1.1850234e+04
   1.1850556e+04
   1.1850807e+04
   1.1851075e+04
   1.1851398e+04
   1.1851699e+04
   1.1851972e+04
   1.1852302e+04
   1.1852625e+04
   1.1852930e+04
   1.1853190e+04
   1.1853546e+04
   1.1853868e+04
   1.1854174e+04
   1.1854497e+04
   1.1854819e+04
   1.1855167e+04
   1.1855489e+04
   1.1855832e+04
   1.1856172e+04
   1.1856486e+04
   1.1856791e+04
   1.1857135e+04
   1.1857499e+04
   1.1857847e+04
   1.1858190e+04
   1.1858483e+04
   1.1858822e+04
   1.1859132e+04
   1.1859476e+04
   1.1859731e+04
   1.1860083e+04
   1.1860434e+04
   1.1860757e+04
   1.1861084e+04
   1.1861435e+04
   1.1861779e+04
   1.1862080e+04
   1.1862348e+04
   1.1862662e+04
   1.1863006e+04
   1.1863345e+04
   1.1863684e+04
   1.1864027e+04
   1.1864383e+04
   1.1864714e+04
   1.1865104e+04
   1.1865451e+04
   1.1865786e+04
   1.1866150e+04
   1.1866485e+04
   1.1866799e+04
   1.1867164e+04
   1.1867516e+04
   1.1867888e+04
   1.1868244e+04
   1.1868600e+04
   1.1868952e+04
   1.1869320e+04
   1.1869643e+04
   1.1869986e+04
   1.1870330e+04
   1.1870660e+04
   1.1870979e+04
   1.1871301e+04
   1.1871623e+04
   1.1871971e+04
   1.1872331e+04
   1.1872700e+04
   1.1873068e+04
   1.1873395e+04
   1.1873734e+04
   1.1874086e+04
   1.1874467e+04
   1.1874806e+04
   1.1875166e+04
   1.1875522e+04
   1.1875861e+04
   1.1876255e+04
   1.1876590e+04
   1.1876925e+04
   1.1877272e+04
   1.1877633e+04
   1.1877955e+04
   1.1878328e+04
   1.1878658e+04
   1.1879006e+04
   1.1879324e+04
   1.1879676e+04
   1.1880024e+04
   1.1880342e+04
   1.1880668e+04
   1.1880983e+04
   1.1881334e+04
   1.1881661e+04
   1.1882000e+04
   1.1882318e+04
   1.1882666e+04
   1.1883018e+04
   1.1883378e+04
   1.1883742e+04
   1.1884542e+04
   1.1885007e+04
   1.1885371e+04
   1.1885702e+04
   1.1886150e+04
   1.1886640e+04
   1.1887138e+04
   1.1887649e+04
   1.1888164e+04
   1.1888708e+04
   1.1889194e+04
   1.1889739e+04
   1.1890270e+04
   1.1890639e+04
   1.1891141e+04
   1.1891661e+04
   1.1892226e+04
   1.1892594e+04
   1.1892946e+04
   1.1893298e+04
   1.1893662e+04
   1.1893993e+04
   1.1894345e+04
   1.1894713e+04
   1.3818494e+04
   1.3818997e+04
   1.3819507e+04
   1.3819805e+04
   1.3820119e+04
   1.3820571e+04
   1.3820961e+04
   1.3821262e+04
   1.3821668e+04
   1.3822079e+04
   1.3822451e+04
   1.3822832e+04
   1.3823071e+04
   1.3823306e+04
   1.3823548e+04
   1.3823896e+04
   1.3824239e+04
   1.3824545e+04
   1.3824901e+04
   1.3825211e+04
   1.3825592e+04
   1.3825944e+04
   1.3826245e+04
   1.3826593e+04
   1.3826940e+04
   1.3827254e+04
   1.3827564e+04
   1.3827908e+04
   1.3828238e+04
   1.3828590e+04
   1.3828938e+04
   1.3829281e+04
   1.3829599e+04
   1.3829922e+04
   1.3830269e+04
   1.3830609e+04
   1.3830952e+04
   1.3831329e+04
   1.3831664e+04
   1.3831995e+04
   1.3832325e+04
   1.3832677e+04
   1.3833000e+04
   1.3833347e+04
   1.3833720e+04
   1.3834072e+04
   1.3834361e+04
   1.3834704e+04
   1.3835001e+04
   1.3835319e+04
   1.3835617e+04
   1.3835922e+04
   1.3836274e+04
   1.3836597e+04
   1.3837145e+04
   1.3837447e+04
   1.3837752e+04
   1.3838062e+04
   1.3838381e+04
   1.3838808e+04
   1.3839126e+04
   1.3839473e+04
   1.3839788e+04
   1.3840097e+04
   1.3840395e+04
   1.3840742e+04
   1.3841077e+04
   1.3841492e+04
   1.3841814e+04
   1.3842170e+04
   1.3842493e+04
   1.3842786e+04
   1.3843129e+04
   1.3843473e+04
   1.3843808e+04
   1.3844138e+04
   1.3844431e+04
   1.3844800e+04
   1.3845143e+04
   1.3845474e+04
   1.3845784e+04
   1.3846132e+04
   1.3846584e+04
   1.3847095e+04
   1.3847472e+04
   1.3847823e+04
   1.3848192e+04
   1.3848535e+04
   1.3848941e+04
   1.3849251e+04
   1.3849549e+04
   1.3849812e+04
   1.3850059e+04
   1.3850327e+04
   1.3850621e+04
   1.3850956e+04
   1.3851282e+04
   1.3851638e+04
   1.3851944e+04
   1.3852329e+04
   1.3852685e+04
   1.3853079e+04
   1.3853384e+04
   1.3853736e+04
   1.3854067e+04
   1.3854385e+04
   1.3854791e+04
   1.3855218e+04
   1.3855608e+04
   1.3855951e+04
   1.3856345e+04
   1.3856651e+04
   1.3856977e+04
   1.3857404e+04
   1.3857811e+04
   1.3858280e+04
   1.3858782e+04
   1.3859155e+04
   1.3859494e+04
   1.3859858e+04
   1.3860206e+04
   1.3860524e+04
   1.3860909e+04
   1.3861303e+04
   1.3861701e+04
   1.3862300e+04
   1.3862802e+04
   1.3863334e+04
   1.3863677e+04
   1.3863975e+04
   1.3864469e+04
   1.3864783e+04
   1.3865294e+04
   1.3865599e+04
   1.3866035e+04
   1.3866349e+04
   1.3866755e+04
   1.3867140e+04
   1.3867526e+04
   1.3867848e+04
   1.3868225e+04
   1.3868656e+04
   1.3869079e+04
   1.3869469e+04
   1.3869875e+04
   1.3870197e+04
   1.3870574e+04
   1.3870943e+04
   1.3871261e+04
   1.3871621e+04
   1.3871989e+04
   1.3872350e+04
   1.3872747e+04
   1.3873346e+04
   1.3873840e+04
   1.3874246e+04
   1.3874594e+04
   1.3875004e+04
   1.3875419e+04
   1.3875942e+04
   1.3876403e+04
   1.3876918e+04
   1.3877442e+04
   1.3877948e+04
   1.3878455e+04
   1.3878974e+04
   1.3879519e+04
   1.3880008e+04
   1.3880553e+04
   1.3881072e+04
   1.3881579e+04
   1.3882119e+04
   1.3882659e+04
   1.3883074e+04
   1.4004721e+04
   1.4005202e+04
   1.4005667e+04
   1.4006048e+04
   1.4006341e+04
   1.4006756e+04
   1.4007045e+04
   1.4007484e+04
   1.4007849e+04
   1.4008150e+04
   1.4008418e+04
   1.4008665e+04
   1.4008900e+04
   1.4009226e+04
   1.4009628e+04
   1.4009993e+04
   1.4010315e+04
   1.4010679e+04
   1.4010993e+04
   1.4011333e+04
   1.4011605e+04
   1.4011827e+04
   1.4012057e+04
   1.4012329e+04
   1.4012539e+04
   1.4012723e+04
   1.4013096e+04
   1.4013431e+04
   1.4013795e+04
   1.4014067e+04
   1.4014306e+04
   1.4014591e+04
   1.4014812e+04
   1.4015055e+04
   1.4015286e+04
   1.4015596e+04
   1.4015926e+04
   1.4016270e+04
   1.4016584e+04
   1.4016885e+04
   1.4017212e+04
   1.4017585e+04
   1.4017861e+04
   1.4018142e+04
   1.4018410e+04
   1.4018673e+04
   1.4018904e+04
   1.4019163e+04
   1.4019419e+04
   1.4019641e+04
   1.4019930e+04
   1.4020177e+04
   1.4020403e+04
   1.4020721e+04
   1.4020960e+04
   1.4021207e+04
   1.4021466e+04
   1.4021697e+04
   1.4022032e+04
   1.4022346e+04
   1.4022668e+04
   1.4022949e+04
   1.4023296e+04
   1.4023652e+04
   1.4024071e+04
   1.4024448e+04
   1.4024775e+04
   1.4025168e+04
   1.4025499e+04
   1.4025851e+04
   1.4026232e+04
   1.4026550e+04
   1.4026868e+04
   1.4027191e+04
   1.4027547e+04
   1.4027873e+04
   1.4028204e+04
   1.4028522e+04
   1.4028824e+04
   1.4029092e+04
   1.4029465e+04
   1.4029812e+04
   1.4030185e+04
   1.4030499e+04
   1.4030825e+04
   1.4031181e+04
   1.4031600e+04
   1.4031969e+04
   1.4032283e+04
   1.4032630e+04
   1.4032961e+04
   1.4033258e+04
   1.4033581e+04
   1.4033958e+04
   1.4034259e+04
   1.4034728e+04
   1.4035093e+04
   1.4035440e+04
   1.4035817e+04
   1.4036148e+04
   1.4036525e+04
   1.4036864e+04
   1.4037232e+04
   1.4037643e+04
   1.4038028e+04
   1.4038505e+04
   1.4038886e+04
   1.4039242e+04
   1.4039594e+04
   1.4039988e+04
   1.4040344e+04
   1.4040729e+04
   1.4041089e+04
   1.4041403e+04
   1.4041797e+04
   1.4042128e+04
   1.4042425e+04
   1.4042806e+04
   1.4043116e+04
   1.4043480e+04
   1.4043807e+04
   1.4044184e+04
   1.4044477e+04
   1.4044812e+04
   1.4045109e+04
   1.4045423e+04
   1.4045779e+04
   1.4046181e+04
   1.4046612e+04
   1.4047027e+04
   1.4047379e+04
   1.4047772e+04
   1.4048128e+04
   1.4048459e+04
   1.4048773e+04
   1.4049054e+04
   1.4049506e+04
   1.4049870e+04
   1.4050247e+04
   1.4050653e+04
   1.4051051e+04
   1.4051432e+04
   1.4051759e+04
   1.4052123e+04
   1.4052517e+04
   1.4052860e+04
   1.4053212e+04
   1.4053585e+04
   1.4053899e+04
   1.4054229e+04
   1.4054569e+04
   1.4054929e+04
   1.4055285e+04
   1.4055641e+04
   1.4056009e+04
   1.4056419e+04
   1.4056805e+04
   1.4057223e+04
   1.4057554e+04
   1.4057902e+04
   1.4058266e+04
   1.4058622e+04
   1.4058995e+04
   1.4059380e+04
   1.4059677e+04
   1.4060063e+04
   1.4060410e+04
   1.4060728e+04
   1.4061072e+04
   1.4061386e+04
   1.4061733e+04
   1.4062110e+04
   1.4062458e+04
   1.4062826e+04
   1.4063270e+04
   1.4063668e+04
   1.4205147e+04
   1.4205453e+04
   1.4205888e+04
   1.4206211e+04
   1.4206646e+04
   1.4206918e+04
   1.4207216e+04
   1.4207626e+04
   1.4207927e+04
   1.4208355e+04
   1.4208677e+04
   1.4209008e+04
   1.4209309e+04
   1.4209648e+04
   1.4209950e+04
   1.4210268e+04
   1.4210591e+04
   1.4210909e+04
   1.4211198e+04
   1.4211516e+04
   1.4211839e+04
   1.4212194e+04
   1.4212479e+04
   1.4212793e+04
   1.4213141e+04
   1.4213413e+04
   1.4213744e+04
   1.4214012e+04
   1.4214368e+04
   1.4214711e+04
   1.4215000e+04
   1.4215410e+04
   1.4215683e+04
   1.4215926e+04
   1.4216160e+04
   1.4216399e+04
   1.4216616e+04
   1.4216910e+04
   1.4217161e+04
   1.4217429e+04
   1.4217688e+04
   1.4217940e+04
   1.4218187e+04
   1.4218459e+04
   1.4218714e+04
   1.4218941e+04
   1.4219167e+04
   1.4219401e+04
   1.4219644e+04
   1.4219954e+04
   1.4220234e+04
   1.4220532e+04
   1.4220842e+04
   1.4221181e+04
   1.4221507e+04
   1.4221872e+04
   1.4222186e+04
   1.4222571e+04
   1.4222873e+04
   1.4223182e+04
   1.4223484e+04
   1.4223777e+04
   1.4224053e+04
   1.4224393e+04
   1.4224728e+04
   1.4225033e+04
   1.4225314e+04
   1.4225641e+04
   1.4225929e+04
   1.4226235e+04
   1.4226528e+04
   1.4226863e+04
   1.4227190e+04
   1.4227533e+04
   1.4227877e+04
   1.4228199e+04
   1.4228488e+04
   1.4228827e+04
   1.4229158e+04
   1.4229506e+04
   1.4229899e+04
   1.4348050e+04
   1.4348435e+04
   1.4348749e+04
   1.4349209e+04
   1.4349578e+04
   1.4349863e+04
   1.4350110e+04
   1.4350537e+04
   1.4350868e+04
   1.4351219e+04
   1.4351529e+04
   1.4351793e+04
   1.4352053e+04
   1.4352291e+04
   1.4352539e+04
   1.4352949e+04
   1.4353284e+04
   1.4353611e+04
   1.4353941e+04
   1.4354243e+04
   1.4354574e+04
   1.4354896e+04
   1.4355269e+04
   1.4355554e+04
   1.4355784e+04
   1.4356039e+04
   1.4356429e+04
   1.4356747e+04
   1.4357111e+04
   1.4357388e+04
   1.4357656e+04
   1.4357886e+04
   1.4358116e+04
   1.4358334e+04
   1.4358615e+04
   1.4358849e+04
   1.4359058e+04
   1.4359318e+04
   1.4359586e+04
   1.4359804e+04
   1.4360026e+04
   1.4360445e+04
   1.4360796e+04
   1.4361089e+04
   1.4361512e+04
   1.4361860e+04
   1.4362224e+04
   1.4362563e+04
   1.4362882e+04
   1.4363242e+04
   1.4363560e+04
   1.4363895e+04
   1.4364255e+04
   1.4364603e+04
   1.4364954e+04
   1.4365294e+04
   1.4365637e+04
   1.4365947e+04
   1.4366219e+04
   1.4366550e+04
   1.4366860e+04
   1.4367207e+04
   1.4367492e+04
   1.4367877e+04
   1.4368271e+04
   1.4368648e+04
   1.4369100e+04
   1.4369515e+04
   1.4369975e+04
   1.4370273e+04
   1.4370616e+04
   1.4370943e+04
   1.4371273e+04
   1.4371587e+04
   1.4371931e+04
   1.4372262e+04
   1.4372609e+04
   1.4372957e+04
   1.4373262e+04
   1.4373585e+04
   1.4373932e+04
   1.4374288e+04
   1.4374577e+04
   1.4374879e+04
   1.4375339e+04
   1.4375733e+04
   1.4376093e+04
   1.4376391e+04
   1.4376822e+04
   1.4377094e+04
   1.4377542e+04
   1.4377898e+04
   1.4378262e+04
   1.4378627e+04
   1.4379004e+04
   1.4379418e+04
   1.4379715e+04
   1.4380117e+04
   1.4380465e+04
   1.4380775e+04
   1.4381198e+04
   1.4381554e+04
   1.4381947e+04
   1.4382278e+04
   1.4382622e+04
   1.4382977e+04
   1.4383312e+04
   1.4383635e+04
   1.4383978e+04
   1.4384359e+04
   1.4384887e+04
   1.4385419e+04
   1.4385896e+04
   1.4386269e+04
   1.4386591e+04
   1.4387010e+04
   1.4387517e+04
   1.4387852e+04
   1.4388212e+04
   1.4388501e+04
   1.4388899e+04
   1.4389426e+04
   1.4389878e+04
   1.4390276e+04
   1.4390603e+04
   1.4390942e+04
   1.4391365e+04
   1.4391725e+04
   1.4392123e+04
   1.4392496e+04
   1.4392973e+04
   1.4393388e+04
   1.4393723e+04
   1.4394079e+04
   1.4394401e+04
   1.4394719e+04
   1.4395033e+04
   1.4395352e+04
   1.4395787e+04
   1.4396139e+04
   1.4396495e+04
   1.4396918e+04
   1.4397286e+04
   1.4397671e+04
   1.4398065e+04
   1.4398496e+04
   1.4398940e+04
