# Supplementary material for: Interaction mechanisms quantified from dynamical features of frog choruses
Source: R Soc Open Sci. 2020 Mar 18;7(3):191693. doi: 10.1098/rsos.191693 (PMC7137965; doi:10.1098/rsos.191693)
Supplement: Dataset 3 [file rsos191693supp4.zip]

Archive with 9 entries (6 files):
- Dataset3_17th_June_2008/
- Dataset3_17th_June_2008/CallTiming_Frog1.dat
- __MACOSX/
- __MACOSX/Dataset3_17th_June_2008/
- __MACOSX/Dataset3_17th_June_2008/._CallTiming_Frog1.dat
- Dataset3_17th_June_2008/CallTiming_Frog2.dat
- __MACOSX/Dataset3_17th_June_2008/._CallTiming_Frog2.dat
- Dataset3_17th_June_2008/CallTiming_Frog3.dat
- __MACOSX/Dataset3_17th_June_2008/._CallTiming_Frog3.dat
