# Supplementary material for: Interaction mechanisms quantified from dynamical features of frog choruses
Source: R Soc Open Sci. 2020 Mar 18;7(3):191693. doi: 10.1098/rsos.191693 (PMC7137965; doi:10.1098/rsos.191693)
Supplement: Dataset 3 [file rsos191693supp4.zip › Dataset3_17th_June_2008/CallTiming_Frog1.dat]

   1.0290969e+03
   1.0299009e+03
   1.0304956e+03
   1.0308976e+03
   1.0312870e+03
   1.0316974e+03
   1.0321203e+03
   1.0325265e+03
   1.0329494e+03
   1.0333473e+03
   1.0337199e+03
   1.0341513e+03
   1.0345407e+03
   1.0349553e+03
   1.0353908e+03
   1.0357886e+03
   1.0361989e+03
   1.0366051e+03
   1.0370532e+03
   1.0374678e+03
   1.0378739e+03
   1.0382969e+03
   1.0387031e+03
   1.0391093e+03
   1.0395238e+03
   1.0399761e+03
   1.0403571e+03
   1.0407801e+03
   1.0412072e+03
   1.0415715e+03
   1.0421745e+03
   1.0426268e+03
   1.0430371e+03
   1.0434643e+03
   1.0437699e+03
   1.0441594e+03
   1.0446116e+03
   1.0450471e+03
   1.0454031e+03
   1.0458009e+03
   1.0462196e+03
   1.0466342e+03
   1.0470069e+03
   1.0474214e+03
   1.0478695e+03
   1.0483092e+03
   1.0487321e+03
   1.0491551e+03
   1.0496115e+03
   1.0521073e+03
   1.0525553e+03
   1.0529783e+03
   1.0534305e+03
   2.2280166e+03
   2.2284060e+03
   2.2287075e+03
   2.2290090e+03
   2.2293482e+03
   2.2296581e+03
   2.2300936e+03
   2.2304076e+03
   2.2307259e+03
   2.2310274e+03
   2.2314336e+03
   2.2317979e+03
   2.2321454e+03
   2.2324511e+03
   2.2327652e+03
   2.2330918e+03
   2.2334268e+03
   2.2338833e+03
   2.2342183e+03
   2.2345198e+03
   2.2348254e+03
   2.2352358e+03
   2.2355708e+03
   2.2359226e+03
   2.2362994e+03
   2.2366470e+03
   2.2369569e+03
   2.2372668e+03
   2.2376311e+03
   2.2379744e+03
   2.2382550e+03
   2.2385523e+03
   2.2389836e+03
   2.2392684e+03
   2.2396620e+03
   2.2400305e+03
   2.2403027e+03
   2.2406419e+03
   2.2409853e+03
   2.2413203e+03
   2.2415715e+03
   2.2419065e+03
   2.2426142e+03
   2.2428864e+03
   2.2431544e+03
   2.2434308e+03
   2.2438872e+03
   2.2442683e+03
   2.2447038e+03
   2.2450094e+03
   2.2453319e+03
   2.2457255e+03
   2.2460814e+03
   2.2463662e+03
   2.2467514e+03
   2.2471451e+03
   2.2474843e+03
   2.2478946e+03
   2.2483301e+03
   2.2621196e+03
   2.2626388e+03
   2.2629361e+03
   2.2632628e+03
   2.2635266e+03
   2.2638658e+03
   2.2641128e+03
   2.2644478e+03
   2.2647074e+03
   2.2650215e+03
   2.2652769e+03
   2.2656036e+03
   2.2658548e+03
   2.2661856e+03
   2.2664453e+03
   2.2669184e+03
   2.2672660e+03
   2.2676094e+03
   2.2680658e+03
   2.2684050e+03
   2.2687861e+03
   2.2692676e+03
   2.2696152e+03
   2.2699669e+03
   2.2703731e+03
   2.2708756e+03
   2.2711897e+03
   2.2715373e+03
   2.2718764e+03
   2.2721696e+03
   2.2724920e+03
   2.2727851e+03
   2.2731201e+03
   2.2733965e+03
   2.2737566e+03
   2.2740916e+03
   2.2743638e+03
   2.2746946e+03
   2.2751176e+03
   2.2895142e+03
   2.2901884e+03
   2.2905150e+03
   2.2907914e+03
   2.2911934e+03
   2.2915116e+03
   2.2919178e+03
   2.2922193e+03
   2.2924915e+03
   2.2928516e+03
   2.2931280e+03
   2.2934504e+03
   2.2937101e+03
   2.2940660e+03
   2.2943340e+03
   2.2946941e+03
   2.2949579e+03
   2.2952636e+03
   2.2955777e+03
   2.2960006e+03
   2.2963440e+03
   2.2966748e+03
   2.2970266e+03
   2.2973113e+03
   2.2976044e+03
   2.2978808e+03
   2.2982409e+03
   2.2986764e+03
   2.2991748e+03
   2.2995433e+03
   2.2999620e+03
   2.3003096e+03
   2.3006697e+03
   2.3010256e+03
   2.3013020e+03
   2.3017501e+03
   2.3020474e+03
   3.2224396e+03
   3.2231808e+03
   3.2235493e+03
   3.2238759e+03
   3.2241733e+03
   3.2245250e+03
   3.2248265e+03
   3.2252285e+03
   3.2256849e+03
   3.2260116e+03
   3.2263424e+03
   3.2266439e+03
   3.2268951e+03
   3.2272678e+03
   3.2275484e+03
   3.2279001e+03
   3.2282603e+03
   3.2285869e+03
   3.2288633e+03
   3.2293323e+03
   3.2296673e+03
   3.2299729e+03
   3.2303163e+03
   3.2307183e+03
   3.2310324e+03
   3.2313548e+03
   3.2317694e+03
   3.2320960e+03
   3.2324268e+03
   3.2327367e+03
   3.2331596e+03
   3.2335198e+03
   3.2338799e+03
   3.2342400e+03
   3.2345206e+03
   3.2349393e+03
   3.2352743e+03
   3.2356009e+03
   3.2359569e+03
   3.2362207e+03
   3.2365515e+03
   3.2371545e+03
   3.2374769e+03
   3.2377868e+03
   3.2381260e+03
   3.2384443e+03
   3.2389342e+03
   3.2392524e+03
   3.2395665e+03
   3.2399141e+03
   3.2402491e+03
   3.2405296e+03
   3.2409107e+03
   3.2413253e+03
   3.2417775e+03
   3.7878826e+03
   3.7882134e+03
   3.7884605e+03
   3.7888081e+03
   3.7890635e+03
   3.7894069e+03
   3.7896707e+03
   3.7900099e+03
   3.7903198e+03
   3.7907050e+03
   3.7910065e+03
   3.7912871e+03
   3.7916053e+03
   3.7919822e+03
   3.7922963e+03
   3.7926941e+03
   3.7930081e+03
   3.7934018e+03
   3.7937116e+03
   3.7940299e+03
   3.7943398e+03
   3.7946245e+03
   3.7949218e+03
   3.7952066e+03
   3.7955164e+03
   3.7959352e+03
   3.7962451e+03
   3.7965591e+03
   3.7968606e+03
   3.7971789e+03
   3.7974846e+03
   3.7977986e+03
   3.7980876e+03
   3.7983974e+03
   3.7986948e+03
   3.7990046e+03
   3.7993773e+03
   3.7996579e+03
   3.7999468e+03
   3.8002693e+03
   3.8005582e+03
   3.8008848e+03
   3.8011779e+03
   3.8016344e+03
   3.8026478e+03
   3.8030623e+03
   3.8033848e+03
   3.8037030e+03
   3.8040045e+03
   3.8043228e+03
   3.8048504e+03
   3.8051728e+03
   3.8054785e+03
   3.8057381e+03
   3.8060606e+03
   3.8063704e+03
   3.8067096e+03
   3.8070195e+03
   3.8073378e+03
   3.8076686e+03
   3.8079701e+03
   3.8082925e+03
   3.8085856e+03
   3.8088997e+03
   3.8092263e+03
   3.8095446e+03
   3.8098628e+03
   3.8102020e+03
   3.8104993e+03
   3.8108427e+03
   4.5208124e+03
   4.5212395e+03
   4.5215661e+03
   4.5219179e+03
   4.5221984e+03
   4.5225167e+03
   4.5228936e+03
   4.5231783e+03
   4.5234798e+03
   4.5237729e+03
   4.5240703e+03
   4.5245141e+03
   4.5248156e+03
   4.5250459e+03
   4.5253893e+03
   4.5257871e+03
   4.5261640e+03
   4.5264990e+03
   4.5267544e+03
   4.5270769e+03
   4.5274035e+03
   4.5277385e+03
   4.5280149e+03
   4.5283080e+03
   4.5286053e+03
   4.5289152e+03
   4.5292125e+03
   4.5295182e+03
   4.5299621e+03
   4.5302761e+03
   4.5305483e+03
   4.5309503e+03
   4.5312393e+03
   4.5315366e+03
   4.5318632e+03
   4.5321814e+03
   4.5324662e+03
   4.5328473e+03
   4.5331990e+03
   4.5335382e+03
   4.5338774e+03
   4.5342417e+03
   4.5345432e+03
   4.5348489e+03
   4.5351671e+03
   4.5354561e+03
   4.5358120e+03
   4.5361470e+03
   4.5365323e+03
   4.5368547e+03
   4.5371897e+03
   4.5375079e+03
   4.5378262e+03
   4.5381528e+03
   4.5384753e+03
   4.5387893e+03
   4.5392751e+03
   4.5396184e+03
   4.5399618e+03
   4.5402801e+03
   4.5406151e+03
   4.5409249e+03
   4.5412390e+03
   4.5416578e+03
   4.5439818e+03
   4.5444885e+03
   4.5450287e+03
   4.5453721e+03
   4.5456568e+03
   4.5459541e+03
   4.5462012e+03
   4.5465362e+03
   4.5467791e+03
   4.5470973e+03
   4.5474449e+03
   4.5485923e+03
   4.5489566e+03
   4.5492539e+03
   4.5495344e+03
   4.5498611e+03
   4.5501919e+03
   4.5505059e+03
   4.5508116e+03
   4.5511048e+03
   4.5514188e+03
   4.5518124e+03
   4.5521349e+03
   4.5524615e+03
   4.5527756e+03
   4.5530478e+03
   4.5533744e+03
   4.5536717e+03
   4.5540193e+03
   4.5543417e+03
   4.5546432e+03
   4.5549489e+03
   4.5552211e+03
   4.5555309e+03
   4.5558366e+03
   4.5561591e+03
   4.5564899e+03
   4.5569379e+03
   4.5573986e+03
   5.0380196e+03
   5.0383755e+03
   5.0387314e+03
   5.0391418e+03
   5.0394517e+03
   5.0397029e+03
   5.0400379e+03
   5.0404483e+03
   5.0407414e+03
   5.0410471e+03
   5.0413235e+03
   5.0416250e+03
   5.0419181e+03
   5.0422406e+03
   5.0424960e+03
   5.0428268e+03
   5.0431116e+03
   5.0434089e+03
   5.0436936e+03
   5.0440998e+03
   5.0444432e+03
   5.0447949e+03
   5.0450629e+03
   5.0454943e+03
   5.0458293e+03
   5.0462019e+03
   5.0465118e+03
   5.0467673e+03
   5.0470813e+03
   5.0474247e+03
   5.0477388e+03
   5.0480193e+03
   5.0483083e+03
   5.0486056e+03
   5.0490327e+03
   5.0493342e+03
   5.0496776e+03
   5.0499791e+03
   5.0502638e+03
   5.0505863e+03
   5.0508919e+03
   5.0513065e+03
   5.0516164e+03
   5.0519346e+03
   5.0522319e+03
   5.0525209e+03
   5.0528140e+03
   5.0532788e+03
   5.0537185e+03
   5.0540326e+03
   5.0544178e+03
   5.0547905e+03
   5.0550459e+03
   5.0554438e+03
   5.0557997e+03
   5.0561138e+03
   5.0564362e+03
   5.0567419e+03
   5.0570518e+03
   5.0573449e+03
   5.0576464e+03
   5.0579646e+03
   5.0582871e+03
   5.0586304e+03
   5.0589361e+03
   5.0591999e+03
   5.0596396e+03
   5.0599914e+03
   5.0602552e+03
   5.0606739e+03
   5.0610131e+03
   5.0613900e+03
   5.0617585e+03
   5.0623866e+03
   5.0627635e+03
   5.0630776e+03
   5.0634209e+03
   5.0636722e+03
   5.0640030e+03
   5.0642794e+03
   5.0646353e+03
   5.0650038e+03
   5.0653430e+03
   5.0656529e+03
   5.0659669e+03
   5.0662894e+03
   5.0665993e+03
   5.0669510e+03
   5.0676503e+03
   5.0683287e+03
   5.0687684e+03
   5.0721770e+03
   5.0767833e+03
   5.0773737e+03
   5.0780018e+03
   5.0783619e+03
   5.0788100e+03
   5.0793963e+03
   5.5576883e+03
   5.5580024e+03
   5.5583123e+03
   5.5586263e+03
   5.5589027e+03
   5.5591498e+03
   5.5594094e+03
   5.5597025e+03
   5.5600208e+03
   5.5602511e+03
   5.5606070e+03
   5.5609588e+03
   5.5612896e+03
   5.5615827e+03
   5.5618884e+03
   5.5621857e+03
   5.5624621e+03
   5.5627636e+03
   5.5630609e+03
   5.5633624e+03
   5.5636639e+03
   5.5639696e+03
   5.5642753e+03
   5.5645391e+03
   5.5649997e+03
   5.5653054e+03
   5.5655985e+03
   5.5659251e+03
   5.5662183e+03
   5.5664863e+03
   5.5668045e+03
   5.5671228e+03
   5.5673656e+03
   5.5677760e+03
   5.5680817e+03
   5.5683790e+03
   5.5687014e+03
   5.5690029e+03
   5.5692919e+03
   5.5696604e+03
   5.5700038e+03
   5.5703597e+03
   5.5706821e+03
   5.5710129e+03
   5.5714149e+03
   5.5717332e+03
   5.5720514e+03
   5.5723404e+03
   5.5727173e+03
   5.5730648e+03
   5.5733747e+03
   5.5738060e+03
   5.5741159e+03
   5.5744551e+03
   5.5747021e+03
   5.5749785e+03
   5.5752926e+03
   5.5755606e+03
   5.5758998e+03
   5.5761552e+03
   5.5765823e+03
   5.5772021e+03
   5.5775078e+03
   5.5778134e+03
   5.5781401e+03
   5.5784541e+03
   5.5787138e+03
   5.5790404e+03
   5.5793544e+03
   5.5796811e+03
   5.5802924e+03
   5.5806149e+03
   5.5810797e+03
   5.5814482e+03
   5.5817706e+03
   5.5820805e+03
   5.5824029e+03
   5.5827254e+03
   5.5830478e+03
   5.5833786e+03
   5.5836676e+03
   5.5839816e+03
   5.5843250e+03
   5.5849615e+03
   5.5854138e+03
   6.1127338e+03
   6.1134708e+03
   6.1138058e+03
   6.1141952e+03
   6.1144967e+03
   6.1148903e+03
   6.1151374e+03
   6.1153803e+03
   6.1156231e+03
   6.1159749e+03
   6.1162094e+03
   6.1165486e+03
   6.1168501e+03
   6.1171558e+03
   6.1174321e+03
   6.1177420e+03
   6.1180477e+03
   6.1183408e+03
   6.1186507e+03
   6.1189731e+03
   6.1193374e+03
   6.1196515e+03
   6.1199446e+03
   6.1202796e+03
   6.1206356e+03
   6.1208868e+03
   6.1212176e+03
   6.1214731e+03
   6.1217578e+03
   6.1220719e+03
   6.1224027e+03
   6.1227251e+03
   6.1230057e+03
   6.1233281e+03
   6.1236422e+03
   6.1239856e+03
   6.1242661e+03
   6.1246053e+03
   6.1249571e+03
   6.1253172e+03
   6.1256354e+03
   6.1259579e+03
   6.1262468e+03
   6.1265734e+03
   6.1268833e+03
   6.1271764e+03
   6.1274905e+03
   6.1278297e+03
   6.1281270e+03
   6.1285667e+03
   6.1288724e+03
   6.1292283e+03
   6.1294586e+03
   6.1298732e+03
   6.1302124e+03
   6.1306269e+03
   6.1309913e+03
   6.1313472e+03
   6.1316780e+03
   6.1320298e+03
   6.1323522e+03
   6.1327081e+03
   6.1330683e+03
   6.1334116e+03
   6.1337383e+03
   6.1340984e+03
   6.1344501e+03
   6.1348019e+03
   6.1351829e+03
   6.1355179e+03
   6.1358823e+03
   6.1362131e+03
   6.1365774e+03
   6.1369417e+03
   6.1373018e+03
   6.1376661e+03
   6.1380304e+03
   6.1383780e+03
   6.1388763e+03
   6.1392281e+03
   6.1396217e+03
   6.1399651e+03
   6.1402708e+03
   6.1405848e+03
   6.1409156e+03
   6.1412381e+03
   6.1415731e+03
   6.1418955e+03
   6.1422012e+03
   6.1425236e+03
   6.1428293e+03
   6.1434784e+03
   6.1441568e+03
   6.1445085e+03
   6.1448393e+03
   6.1451576e+03
   6.1458820e+03
   6.1465646e+03
   6.1476826e+03
   6.1489179e+03
   6.1492906e+03
   6.1497680e+03
   6.1502496e+03
   6.1527369e+03
   6.7783118e+03
   6.7786635e+03
   6.7789650e+03
   6.7792749e+03
   6.7795931e+03
   6.7798779e+03
   6.7802296e+03
   6.7805563e+03
   6.7809080e+03
   6.7811718e+03
   6.7814273e+03
   6.7817204e+03
   6.7819758e+03
   6.7822187e+03
   6.7825830e+03
   6.7828175e+03
   6.7830813e+03
   6.7833703e+03
   6.7836634e+03
   6.7839523e+03
   6.7841994e+03
   6.7844632e+03
   6.7847689e+03
   6.7850243e+03
   6.7853468e+03
   6.7856776e+03
   6.7859414e+03
   6.7862596e+03
   6.7865611e+03
   6.7868501e+03
   6.7871641e+03
   6.7874782e+03
   6.7877755e+03
   6.7880770e+03
   6.7883869e+03
   6.7887009e+03
   6.7890192e+03
   6.7893123e+03
   6.7896389e+03
   6.7899363e+03
   6.7902252e+03
   6.7905476e+03
   6.7908533e+03
   6.7911590e+03
   6.7914773e+03
   6.7917746e+03
   6.7921054e+03
   6.7923943e+03
   6.7927084e+03
   6.7930308e+03
   6.7933239e+03
   6.7936589e+03
   6.7939730e+03
   6.7942996e+03
   6.7945969e+03
   6.7949403e+03
   6.7953549e+03
   6.7957150e+03
   6.7959998e+03
   6.7963808e+03
   6.7966279e+03
   6.7969796e+03
   6.7972895e+03
   6.7977836e+03
   6.7982317e+03
   6.7987049e+03
   6.7992367e+03
   6.7995759e+03
   6.7998523e+03
   6.8001998e+03
   6.8004553e+03
   6.8009033e+03
   6.8012299e+03
   6.8015566e+03
   6.8018874e+03
   6.8022182e+03
   6.8025113e+03
   6.8029845e+03
   6.8033237e+03
   6.8037173e+03
   6.8040565e+03
   6.8044376e+03
   6.8048061e+03
   6.8051913e+03
   6.8055431e+03
   6.8059241e+03
   6.8063052e+03
   6.8066569e+03
   6.8070380e+03
   6.8074191e+03
   6.8077876e+03
   6.8081561e+03
   6.8085036e+03
   6.8088596e+03
   6.8092364e+03
   6.8096133e+03
   6.8099902e+03
   6.8103922e+03
   6.8107398e+03
   6.8111250e+03
   6.8114768e+03
   6.8118578e+03
   6.8291145e+03
   6.8321211e+03
   6.8324980e+03
   6.8329419e+03
   6.8332643e+03
   6.8336035e+03
   6.8340641e+03
   6.8344787e+03
   6.8348221e+03
   6.8352157e+03
   6.8355549e+03
   6.8359318e+03
   6.8362793e+03
   6.8365934e+03
   6.8370540e+03
   6.8373974e+03
   6.8377617e+03
   6.8382391e+03
   6.8386118e+03
   6.8389803e+03
   6.8392943e+03
   6.8395665e+03
   6.8399434e+03
   6.8402784e+03
   6.8407264e+03
   6.8411368e+03
   6.8414634e+03
   6.8418319e+03
   6.8426611e+03
   6.8430505e+03
   6.8434399e+03
   6.8437833e+03
   6.8441518e+03
   6.8445036e+03
   6.8448846e+03
   6.8452657e+03
   6.8456007e+03
   6.8459524e+03
   6.8463084e+03
   6.8469909e+03
   6.8473720e+03
   6.8477447e+03
   6.8481048e+03
   6.8484691e+03
   6.8488041e+03
   6.8491559e+03
   6.8495286e+03
   6.8499180e+03
   6.8502781e+03
   6.8506508e+03
   6.8508979e+03
   6.8512203e+03
   6.8515679e+03
   6.8519406e+03
   6.8524054e+03
   6.8527655e+03
   6.8531508e+03
   6.8535109e+03
   6.8538752e+03
   6.8542521e+03
   6.8545159e+03
   6.8548258e+03
   6.8551649e+03
   6.8556549e+03
   6.8562160e+03
   6.8567018e+03
   6.8570744e+03
   6.8574639e+03
   6.8578240e+03
   6.8582176e+03
   6.8585736e+03
   6.8589504e+03
   6.8593818e+03
   6.8597544e+03
   6.8601774e+03
   6.8605543e+03
   7.2469523e+03
   7.2472706e+03
   7.2478945e+03
   7.2481541e+03
   7.2485017e+03
   7.2488702e+03
   7.2491801e+03
   7.2494774e+03
   7.2497454e+03
   7.2500594e+03
   7.2503609e+03
   7.2507211e+03
   7.2509765e+03
   7.2512613e+03
   7.2515125e+03
   7.2517973e+03
   7.2521197e+03
   7.2523961e+03
   7.2527018e+03
   7.2530577e+03
   7.2533592e+03
   7.2536565e+03
   7.2539831e+03
   7.2542721e+03
   7.2545694e+03
   7.2548793e+03
   7.2551933e+03
   7.2554990e+03
   7.2557796e+03
   7.2560769e+03
   7.2563868e+03
   7.2566883e+03
   7.2569939e+03
   7.2572787e+03
   7.2575969e+03
   7.2579110e+03
   7.2582376e+03
   7.2585308e+03
   7.2588448e+03
   7.2591505e+03
   7.2594436e+03
   7.2597661e+03
   7.2600801e+03
   7.2603607e+03
   7.2606496e+03
   7.2609846e+03
   7.2612694e+03
   7.2615876e+03
   7.2618849e+03
   7.2622995e+03
   7.2625884e+03
   7.2629067e+03
   7.2632291e+03
   7.2635432e+03
   7.2638866e+03
   7.2642090e+03
   7.2645231e+03
   7.2648455e+03
   7.2651512e+03
   7.2654485e+03
   7.2657751e+03
   7.2660934e+03
   7.2664451e+03
   7.2667466e+03
   7.2670565e+03
   7.2673622e+03
   7.2676804e+03
   7.2680196e+03
   7.2683253e+03
   7.2686478e+03
   7.2689744e+03
   7.2693513e+03
   7.2697239e+03
   7.2700422e+03
   7.2704358e+03
   7.2707708e+03
   7.2710974e+03
   7.2714869e+03
   7.2718261e+03
   7.2721820e+03
   7.2724709e+03
   7.2727599e+03
   7.2730404e+03
   7.2732833e+03
   7.2736099e+03
   7.2738612e+03
   7.2741920e+03
   7.2745186e+03
   7.2748829e+03
   7.2751761e+03
   7.2756576e+03
   7.2759968e+03
   7.2763486e+03
   7.2766124e+03
   7.2770228e+03
   7.2773326e+03
   7.2776634e+03
   7.2779649e+03
   7.2782916e+03
   7.2786014e+03
   7.2789323e+03
   7.2792212e+03
   7.2795185e+03
   7.2798577e+03
   7.2802429e+03
   7.2805570e+03
   7.2808627e+03
   7.2811851e+03
   7.2815034e+03
   7.2819473e+03
   7.2823074e+03
   7.2827094e+03
   7.2830779e+03
   7.2834589e+03
   7.2837981e+03
   7.2842085e+03
   7.2845561e+03
   7.2848743e+03
   7.2851884e+03
   7.2855318e+03
   7.2858668e+03
   7.2862018e+03
   7.2865451e+03
   7.2869932e+03
   7.2875669e+03
   7.2882955e+03
   7.2887938e+03
   7.2900878e+03
   7.2904814e+03
   7.2908499e+03
   7.2912016e+03
   7.2915157e+03
   7.2918298e+03
   7.2921648e+03
   7.2924788e+03
   7.2928054e+03
   7.2931530e+03
   7.2934754e+03
   7.2937979e+03
   7.2941245e+03
   7.2944679e+03
   7.2947819e+03
   7.2951086e+03
   7.2954310e+03
   7.2957409e+03
   7.2960801e+03
   7.2964318e+03
   7.2967752e+03
   7.2970976e+03
   7.2974284e+03
   7.2977551e+03
   7.2981654e+03
   7.2988187e+03
   7.3009166e+03
   7.3036092e+03
   7.3077088e+03
   7.3080354e+03
   7.3085253e+03
   7.3088896e+03
   7.3093000e+03
   7.3096769e+03
   7.3100579e+03
   7.3104097e+03
   7.5599344e+03
   7.5604663e+03
   7.5608013e+03
   7.5610944e+03
   7.5613582e+03
   7.5616597e+03
   7.5619277e+03
   7.5622124e+03
   7.5624637e+03
   7.5627568e+03
   7.5630793e+03
   7.5633891e+03
   7.5637158e+03
   7.5640005e+03
   7.5644193e+03
   7.5647752e+03
   7.5651018e+03
   7.5653740e+03
   7.5656211e+03
   7.5659268e+03
   7.5662576e+03
   7.5665046e+03
   7.5669066e+03
   7.5672374e+03
   7.5674845e+03
   7.5677986e+03
   7.5680331e+03
   7.5683346e+03
   7.5686486e+03
   7.5689083e+03
   7.5692391e+03
   7.5695322e+03
   7.5697625e+03
   7.5700891e+03
   7.5703864e+03
   7.5707089e+03
   7.5710146e+03
   7.5712700e+03
   7.5715966e+03
   7.5719986e+03
   7.5723043e+03
   7.5727482e+03
   7.5731460e+03
   7.5735354e+03
   7.5740589e+03
   7.5744064e+03
   7.5747666e+03
   7.5749969e+03
   7.5752942e+03
   7.5755287e+03
   7.5758637e+03
   7.5761108e+03
   7.5763369e+03
   7.5766426e+03
   7.5769818e+03
   7.5772330e+03
   7.5775387e+03
   7.5778611e+03
   7.5781333e+03
   7.5784809e+03
   7.5788243e+03
   7.5791258e+03
   7.5794356e+03
   7.5796994e+03
   7.5800554e+03
   7.5804699e+03
   7.5808049e+03
   7.5810981e+03
   7.5814038e+03
   7.5817262e+03
   7.5820235e+03
   7.5823669e+03
   7.5826642e+03
   7.5829448e+03
   7.5833049e+03
   7.5836985e+03
   7.5840084e+03
   7.5843392e+03
   7.5846909e+03
   7.5849841e+03
   7.5853651e+03
   7.5858802e+03
   7.5862738e+03
   7.5865963e+03
   7.5869187e+03
   7.5871909e+03
   7.5875008e+03
   7.5878148e+03
   7.5881163e+03
   7.5884429e+03
   7.5887570e+03
   7.5890250e+03
   7.5893307e+03
   7.5896573e+03
   7.5899798e+03
   7.5903022e+03
   7.5906121e+03
   7.5909471e+03
   7.5912904e+03
   7.5916171e+03
   7.5919479e+03
   7.5922703e+03
   7.5925676e+03
   7.5928775e+03
   7.5932209e+03
   7.5935433e+03
   7.5938867e+03
   7.5941756e+03
   7.5944939e+03
   7.5947996e+03
   7.5951723e+03
   7.5955031e+03
   7.5959553e+03
   7.5963029e+03
   7.5967007e+03
   7.5970189e+03
   7.5989494e+03
   7.5995775e+03
   7.6002308e+03
   7.6006830e+03
   7.6021612e+03
   7.6037818e+03
   7.6045439e+03
   7.6049794e+03
   7.6054526e+03
   7.6058043e+03
   7.6061938e+03
   7.6067298e+03
   7.6071904e+03
   7.6076887e+03
   7.6080739e+03
   7.6084466e+03
   7.6086979e+03
   7.6090496e+03
   7.6093553e+03
   7.6097113e+03
   8.9467011e+03
   8.9470361e+03
   8.9473293e+03
   8.9476517e+03
   8.9478904e+03
   8.9481081e+03
   8.9484641e+03
   8.9487656e+03
   8.9489749e+03
   8.9492178e+03
   8.9494523e+03
   8.9497371e+03
   8.9499925e+03
   8.9502144e+03
   8.9505285e+03
   8.9508468e+03
   8.9512194e+03
   8.9515503e+03
   8.9518057e+03
   8.9520402e+03
   8.9523501e+03
   8.9526264e+03
   8.9530201e+03
   8.9533006e+03
   8.9535979e+03
   8.9539371e+03
   8.9542344e+03
   8.9545024e+03
   8.9548709e+03
   8.9551013e+03
   8.9553483e+03
   8.9556163e+03
   8.9559220e+03
   8.9562109e+03
   8.9564873e+03
   8.9569103e+03
   8.9572243e+03
   8.9575844e+03
   8.9578985e+03
   8.9581791e+03
   8.9585727e+03
   8.9588533e+03
   8.9591757e+03
   8.9594060e+03
   8.9597201e+03
   8.9600425e+03
   8.9602938e+03
   8.9606162e+03
   8.9608633e+03
   8.9612108e+03
   8.9614914e+03
   8.9617929e+03
   8.9620651e+03
   8.9623373e+03
   8.9627518e+03
   8.9631496e+03
   8.9634846e+03
   8.9637443e+03
   8.9640039e+03
   8.9643431e+03
   8.9646362e+03
   8.9649963e+03
   8.9653774e+03
   8.9656831e+03
   8.9659929e+03
   8.9663321e+03
   8.9666713e+03
   8.9670105e+03
   8.9672869e+03
   8.9675423e+03
   8.9679276e+03
   8.9684008e+03
   8.9688237e+03
   8.9691503e+03
   8.9694602e+03
   8.9698957e+03
   8.9702349e+03
   8.9704861e+03
   8.9708169e+03
   8.9710556e+03
   8.9714786e+03
   8.9718010e+03
   8.9722449e+03
   8.9725003e+03
   8.9730196e+03
   8.9754148e+03
   8.9757540e+03
   8.9760681e+03
   8.9763193e+03
   8.9766292e+03
   8.9768930e+03
   8.9771443e+03
   8.9774081e+03
   8.9777263e+03
   8.9780488e+03
   8.9784801e+03
   8.9788109e+03
   8.9791375e+03
   8.9794223e+03
   8.9797405e+03
   8.9799792e+03
   8.9802430e+03
   8.9807162e+03
   8.9810721e+03
   8.9813318e+03
   8.9815956e+03
   8.9819724e+03
   8.9822237e+03
   8.9825754e+03
   8.9829649e+03
   8.9832873e+03
   8.9837103e+03
   8.9840620e+03
   8.9843844e+03
   8.9848995e+03
   8.9851759e+03
   8.9854899e+03
   8.9858124e+03
   8.9861558e+03
   8.9864028e+03
   8.9867420e+03
   8.9869807e+03
   8.9872487e+03
   8.9876256e+03
   8.9879899e+03
   8.9883333e+03
   8.9886724e+03
   8.9889195e+03
   8.9892252e+03
   8.9895602e+03
   8.9898994e+03
   8.9901758e+03
   8.9904563e+03
   8.9907494e+03
   8.9911096e+03
   8.9914488e+03
   8.9917712e+03
   8.9921732e+03
   8.9926422e+03
   8.9930023e+03
   8.9934671e+03
   8.9938063e+03
   8.9941413e+03
   8.9944051e+03
   8.9947778e+03
   8.9952384e+03
   8.9955944e+03
   8.9959294e+03
   8.9962937e+03
   8.9966078e+03
   8.9970265e+03
   8.9973657e+03
   8.9977091e+03
   8.9980022e+03
   8.9983121e+03
   8.9985717e+03
   8.9989193e+03
   8.9992584e+03
   8.9996898e+03
   9.0001797e+03
   9.0004938e+03
   9.0008288e+03
   9.0012266e+03
   9.0015867e+03
   9.0020306e+03
   9.0023572e+03
   9.0028429e+03
   9.0031779e+03
   9.0035297e+03
   9.0039945e+03
   9.0043169e+03
   9.0046645e+03
   9.0049618e+03
   9.0052508e+03
   9.0055271e+03
   9.0058747e+03
   9.0062851e+03
   9.0067373e+03
   9.0071309e+03
   9.0074659e+03
   9.0078721e+03
   9.0082993e+03
   9.0086636e+03
   9.0091828e+03
   9.0095639e+03
   9.0098863e+03
   9.0102883e+03
   9.0107406e+03
   9.0110714e+03
   9.0115488e+03
   9.0118838e+03
   9.0124281e+03
   9.0128092e+03
   9.0131861e+03
   9.0136299e+03
   9.0139566e+03
   9.0143753e+03
   9.0148318e+03
   9.0152086e+03
   9.0155646e+03
   9.0160378e+03
   9.0164356e+03
   9.0169046e+03
   9.0172689e+03
   9.0180896e+03
   9.0184791e+03
   9.0188853e+03
   9.0193375e+03
   9.0196683e+03
   9.0200745e+03
   9.0205561e+03
   9.0209413e+03
   9.0213308e+03
   9.0216783e+03
   9.0221431e+03
   9.0226749e+03
   9.0230476e+03
   9.0235627e+03
   9.0239270e+03
   9.0244421e+03
   9.0253382e+03
   9.0257151e+03
   9.0261757e+03
   9.0266028e+03
   9.0270551e+03
   9.0274152e+03
   9.0277544e+03
   9.0281313e+03
   9.0286044e+03
   9.0289939e+03
   9.0293917e+03
   9.0297728e+03
   9.0300826e+03
   9.0305684e+03
   9.0310876e+03
   9.0314729e+03
   9.0318037e+03
   9.0322601e+03
   9.0327417e+03
   9.0330809e+03
   9.0335206e+03
   9.0340063e+03
   9.0343371e+03
   9.0347643e+03
   9.0352291e+03
   9.0355850e+03
   9.0360205e+03
   9.0365104e+03
   9.0369083e+03
   9.0372977e+03
   9.0376829e+03
   9.0381310e+03
   9.0384911e+03
   9.0388931e+03
   9.0392574e+03
   9.0396720e+03
   9.0399777e+03
   9.0402499e+03
   9.0406100e+03
   9.0409953e+03
   9.0413428e+03
   9.0416318e+03
   9.0420338e+03
   9.0425488e+03
   9.0428922e+03
   9.0433026e+03
   9.0438009e+03
   9.0441484e+03
   9.0445253e+03
   9.0449943e+03
   9.0453586e+03
   9.0458193e+03
   9.0464055e+03
   9.0467824e+03
   9.0471969e+03
   9.0476953e+03
   9.0480051e+03
   9.0484239e+03
   9.9103251e+03
   9.9106434e+03
   9.9109491e+03
   9.9112296e+03
   9.9115395e+03
   9.9118326e+03
   9.9121593e+03
   9.9124273e+03
   9.9126785e+03
   9.9129339e+03
   9.9133736e+03
   9.9136207e+03
   9.9138636e+03
   9.9141106e+03
   9.9143703e+03
   9.9145964e+03
   9.9149104e+03
   9.9152371e+03
   9.9154841e+03
   9.9157438e+03
   9.9160578e+03
   9.9164263e+03
   9.9166566e+03
   9.9169916e+03
   9.9172848e+03
   9.9176365e+03
   9.9179757e+03
   9.9182311e+03
   9.9185703e+03
   9.9188802e+03
   9.9191649e+03
   9.9194832e+03
   9.9197847e+03
   9.9200946e+03
   9.9203584e+03
   9.9207311e+03
   9.9209907e+03
   9.9213341e+03
   9.9217403e+03
   9.9220585e+03
   9.9223265e+03
   9.9226029e+03
   9.9228499e+03
   9.9230886e+03
   9.9234906e+03
   9.9238926e+03
   9.9241606e+03
   9.9244161e+03
   9.9246841e+03
   9.9249646e+03
   9.9253289e+03
   9.9256304e+03
   9.9259319e+03
   9.9262293e+03
   9.9265349e+03
   9.9268574e+03
   9.9272384e+03
   9.9275734e+03
   9.9278498e+03
   9.9281681e+03
   9.9285198e+03
   9.9288297e+03
   9.9291312e+03
   9.9294578e+03
   9.9297384e+03
   9.9300734e+03
   9.9303833e+03
   9.9308397e+03
   9.9311454e+03
   9.9314008e+03
   9.9317568e+03
   9.9321294e+03
   9.9324393e+03
   9.9327743e+03
   9.9330884e+03
   9.9334192e+03
   9.9337123e+03
   9.9340473e+03
   9.9345079e+03
   9.9348178e+03
   9.9350984e+03
   9.9353538e+03
   9.9356134e+03
   9.9358898e+03
   9.9362123e+03
   9.9364719e+03
   9.9367399e+03
   9.9369995e+03
   9.9372884e+03
   9.9376946e+03
   9.9381678e+03
   9.9384484e+03
   9.9387415e+03
   9.9390430e+03
   9.9393236e+03
   9.9395706e+03
   9.9399726e+03
   9.9403244e+03
   9.9406887e+03
   9.9410028e+03
   9.9413126e+03
   9.9416476e+03
   9.9424098e+03
   9.9427950e+03
   9.9439298e+03
   9.9443276e+03
   9.9446752e+03
   9.9449599e+03
   9.9452782e+03
   9.9456006e+03
   9.9459063e+03
   9.9462162e+03
   9.9465386e+03
   9.9469993e+03
   9.9474264e+03
   9.9477530e+03
   9.9481843e+03
   9.9485821e+03
   9.9490511e+03
   9.9493694e+03
   9.9496834e+03
   9.9501273e+03
   9.9504079e+03
   9.9506801e+03
   9.9509606e+03
   9.9512244e+03
   9.9515050e+03
   9.9517772e+03
   9.9521876e+03
   9.9524891e+03
   9.9528492e+03
   9.9532051e+03
   9.9535401e+03
   9.9539212e+03
   9.9581924e+03
   9.9592770e+03
   9.9596999e+03
   9.9600266e+03
   9.9603699e+03
   9.9607091e+03
   9.9610232e+03
   9.9613456e+03
   9.9616974e+03
   9.9621789e+03
   9.9624595e+03
   9.9627275e+03
   9.9629997e+03
   9.9632761e+03
   9.9635357e+03
   9.9638246e+03
   9.9641136e+03
   9.9643732e+03
   9.9647040e+03
   9.9649636e+03
   9.9652233e+03
   9.9654913e+03
   9.9659519e+03
   9.9662785e+03
   9.9665549e+03
   9.9668145e+03
   9.9670825e+03
   9.9674217e+03
   9.9676981e+03
   9.9679744e+03
   9.9682927e+03
   9.9685607e+03
   9.9689878e+03
   9.9693270e+03
   9.9698421e+03
   9.9702273e+03
   9.9704744e+03
   9.9708094e+03
   9.9711402e+03
   9.9715380e+03
   9.9720112e+03
   9.9724132e+03
   9.9727817e+03
   9.9731418e+03
   9.9734684e+03
   9.9737783e+03
   9.9742054e+03
   9.9745363e+03
   9.9749759e+03
   9.9754240e+03
   9.9758511e+03
   9.9762364e+03
   9.9766635e+03
   9.9770655e+03
   9.9775303e+03
   9.9779323e+03
   9.9785981e+03
   9.9790253e+03
   9.9793979e+03
   9.9797748e+03
   9.9802731e+03
   9.9805830e+03
   9.9808510e+03
   9.9811944e+03
   9.9814875e+03
   9.9817764e+03
   9.9820444e+03
   9.9823418e+03
   9.9825846e+03
   9.9829322e+03
   9.9850511e+03
   9.9854949e+03
   9.9858258e+03
   9.9861943e+03
   9.9865418e+03
   9.9869229e+03
   9.9873165e+03
   9.9876473e+03
   9.9881247e+03
   9.9884974e+03
   9.9887486e+03
   9.9890459e+03
   9.9893265e+03
   9.9896029e+03
   9.9900216e+03
   9.9903650e+03
   9.9907126e+03
   9.9910559e+03
   9.9914119e+03
   9.9919060e+03
   9.9923792e+03
   9.9928691e+03
   9.9933130e+03
   9.9937904e+03
   9.9941882e+03
   9.9944604e+03
   9.9947619e+03
   9.9950550e+03
   9.9953649e+03
   9.9956999e+03
   9.9959804e+03
   9.9963657e+03
   9.9966798e+03
   9.9969519e+03
   9.9973288e+03
   9.9977224e+03
   9.9982124e+03
   9.9986646e+03
   9.9989996e+03
   9.9995147e+03
   9.9997827e+03
   1.0000218e+04
   1.0000583e+04
   1.0002308e+04
   1.0003966e+04
   1.0004481e+04
   1.0004917e+04
   1.0005398e+04
   1.0005804e+04
   1.0006391e+04
   1.0006864e+04
   1.0007320e+04
   1.0007659e+04
   1.0009096e+04
   1.0009544e+04
   1.0009900e+04
   1.0010155e+04
   1.0010423e+04
   1.0010670e+04
   1.0010993e+04
   1.0011303e+04
   1.0011650e+04
   1.0012048e+04
   1.0012601e+04
   1.0012873e+04
   1.0013225e+04
   1.0013539e+04
   1.0013819e+04
   1.0014079e+04
   1.0014385e+04
   1.0014799e+04
   1.0015306e+04
   1.0015737e+04
   1.0016114e+04
   1.0016549e+04
   1.0016968e+04
   1.0017383e+04
   1.0017722e+04
   1.0018070e+04
   1.0018421e+04
   1.0018752e+04
   1.0019079e+04
   1.0019544e+04
   1.0019904e+04
   1.0020180e+04
   1.0020469e+04
   1.0020737e+04
   1.0359883e+04
   1.0360456e+04
   1.0360699e+04
   1.0360984e+04
   1.0362810e+04
   1.0363048e+04
   1.0363852e+04
   1.0364183e+04
   1.0364443e+04
   1.0364690e+04
   1.0365012e+04
   1.0365569e+04
   1.0366084e+04
   1.0366423e+04
   1.0366696e+04
   1.0367014e+04
   1.0367336e+04
   1.0367663e+04
   1.0367964e+04
   1.0368220e+04
   1.0368584e+04
   1.0368844e+04
   1.0369196e+04
   1.0369505e+04
   1.0369790e+04
   1.0370117e+04
   1.0370418e+04
   1.0370728e+04
   1.0371139e+04
   1.0371524e+04
   1.0371825e+04
   1.0372085e+04
   1.0372537e+04
   1.0372809e+04
   1.0373144e+04
   1.0373417e+04
   1.0373722e+04
   1.0373990e+04
   1.0374275e+04
   1.0374539e+04
   1.0374878e+04
   1.0375138e+04
   1.0375385e+04
   1.0375699e+04
   1.0376076e+04
   1.0376381e+04
   1.0376700e+04
   1.0377014e+04
   1.0377315e+04
   1.0377633e+04
   1.0378061e+04
   1.0378400e+04
   1.0378760e+04
   1.0379153e+04
   1.0379501e+04
   1.0379865e+04
   1.0380213e+04
   1.0380636e+04
   1.0380971e+04
   1.0381297e+04
   1.0381557e+04
   1.0381905e+04
   1.0382244e+04
   1.0382629e+04
   1.0382876e+04
   1.0383270e+04
   1.0383642e+04
   1.0384028e+04
   1.0384292e+04
   1.0386691e+04
   1.0387064e+04
   1.0387411e+04
   1.0387767e+04
   1.0388052e+04
   1.0388425e+04
   1.0388755e+04
   1.0389086e+04
   1.0391381e+04
   1.0391720e+04
   1.0391963e+04
   1.0392214e+04
   1.0392457e+04
   1.0392834e+04
   1.0393161e+04
   1.0393483e+04
   1.0393806e+04
   1.0394237e+04
   1.0394551e+04
   1.0394949e+04
   1.0395288e+04
   1.0395631e+04
   1.0395975e+04
   1.0396289e+04
   1.0396620e+04
   1.0396942e+04
   1.0397306e+04
   1.0397671e+04
   1.0397989e+04
   1.0398412e+04
   1.0398713e+04
   1.0399115e+04
   1.0399480e+04
   1.0399911e+04
   1.0400388e+04
   1.0400937e+04
   1.0402189e+04
   1.0402591e+04
   1.0402968e+04
   1.0403328e+04
   1.0403655e+04
   1.0403990e+04
   1.0404304e+04
   1.0404630e+04
   1.0404965e+04
   1.0405317e+04
   1.0405723e+04
   1.0406029e+04
   1.0406443e+04
   1.0406833e+04
   1.0407176e+04
   1.0407503e+04
   1.0407934e+04
   1.0408370e+04
   1.0408713e+04
   1.0409241e+04
   1.0409655e+04
   1.0409982e+04
   1.0410342e+04
   1.0410798e+04
   1.0411226e+04
   1.0411590e+04
   1.0412105e+04
   1.0412465e+04
   1.0412901e+04
   1.0413370e+04
   1.0413763e+04
   1.0414107e+04
   1.0414496e+04
   1.0414864e+04
   1.0415237e+04
   1.0415681e+04
   1.0416075e+04
   1.0416519e+04
   1.0416824e+04
   1.0417209e+04
   1.0417670e+04
   1.0417988e+04
   1.0418395e+04
   1.0418784e+04
   1.0419140e+04
   1.0419546e+04
   1.0419982e+04
   1.0420371e+04
   1.0420719e+04
   1.0421062e+04
   1.0421401e+04
   1.0421745e+04
   1.0422080e+04
   1.0422486e+04
   1.0422884e+04
   1.0423214e+04
   1.0423583e+04
   1.0423943e+04
   1.0424383e+04
   1.0424626e+04
   1.0424940e+04
   1.0425342e+04
   1.0425643e+04
   1.0425911e+04
   1.0426250e+04
   1.0426514e+04
   1.0426904e+04
   1.0427343e+04
   1.0427737e+04
   1.0428139e+04
   1.0428411e+04
   1.0428750e+04
   1.0429135e+04
   1.0429546e+04
   1.0429801e+04
   1.0430124e+04
   1.0430563e+04
   1.0430903e+04
   1.0431267e+04
   1.0431669e+04
   1.0432109e+04
   1.0432523e+04
   1.0432971e+04
   1.0433310e+04
   1.0433696e+04
   1.0434119e+04
   1.0434437e+04
   1.0434759e+04
   1.0435098e+04
   1.0435505e+04
   1.0435861e+04
   1.0436191e+04
   1.0436526e+04
   1.0436870e+04
   1.0437226e+04
   1.0437569e+04
   1.0437904e+04
   1.0465215e+04
   1.0465772e+04
   1.0466124e+04
   1.0466584e+04
   1.0467083e+04
   1.0467468e+04
   1.0467941e+04
   1.0468485e+04
   1.0468904e+04
   1.0469382e+04
   1.0469767e+04
   1.0470336e+04
   1.0470742e+04
   1.0471103e+04
   1.0471530e+04
   1.0471923e+04
   1.0472275e+04
   1.0472614e+04
   1.0472941e+04
   1.0473184e+04
   1.0473485e+04
   1.0473757e+04
   1.0474042e+04
   1.0474457e+04
   1.0474905e+04
   1.0475223e+04
   1.0475571e+04
   1.0475881e+04
   1.0476207e+04
   1.0476513e+04
   1.0476819e+04
   1.0477095e+04
   1.0477493e+04
   1.0477832e+04
   1.0478171e+04
   1.0478514e+04
   1.0479004e+04
   1.0479385e+04
   1.0479787e+04
   1.0480265e+04
   1.0480608e+04
   1.0480872e+04
   1.0481199e+04
   1.0481496e+04
   1.0481785e+04
   1.0482061e+04
   1.0482380e+04
   1.0482706e+04
   1.0483003e+04
   1.0483351e+04
   1.0483653e+04
   1.0483971e+04
   1.0484381e+04
   1.0484892e+04
   1.0485223e+04
   1.0485625e+04
   1.0486002e+04
   1.0486307e+04
   1.0486668e+04
   1.0487086e+04
   1.0487446e+04
   1.0487836e+04
   1.0488175e+04
   1.0488652e+04
   1.0488954e+04
   1.0489419e+04
   1.0489888e+04
   1.0490193e+04
   1.0490545e+04
   1.0491010e+04
   1.0491345e+04
   1.0491776e+04
   1.0492115e+04
   1.0492517e+04
   1.0494096e+04
   1.0494368e+04
   1.0494787e+04
   1.0495156e+04
   1.0496554e+04
   1.0497019e+04
   1.0497316e+04
   1.0497651e+04
   1.0497970e+04
   1.0498229e+04
   1.0498539e+04
   1.0498815e+04
   1.0499155e+04
   1.0499418e+04
   1.0499737e+04
   1.0500072e+04
   1.0500524e+04
   1.0500830e+04
   1.0501227e+04
   1.0501609e+04
   1.0501910e+04
   1.0502182e+04
   1.0502563e+04
   1.0502819e+04
   1.0503108e+04
   1.0503568e+04
   1.0783105e+04
   1.0783377e+04
   1.0783679e+04
   1.0783942e+04
   1.0784198e+04
   1.0784457e+04
   1.0784700e+04
   1.0784947e+04
   1.0785186e+04
   1.0785425e+04
   1.0785655e+04
   1.0785885e+04
   1.0786132e+04
   1.0786367e+04
   1.0786618e+04
   1.0786840e+04
   1.0787146e+04
   1.0787431e+04
   1.0787711e+04
   1.0787937e+04
   1.0788176e+04
   1.0788444e+04
   1.0788787e+04
   1.0789097e+04
   1.0789340e+04
   1.0789595e+04
   1.0789914e+04
   1.0790211e+04
   1.0790605e+04
   1.0790898e+04
   1.0791162e+04
   1.0791404e+04
   1.0791693e+04
   1.0791924e+04
   1.0792175e+04
   1.0792443e+04
   1.0792761e+04
   1.0793063e+04
   1.0793373e+04
   1.0793678e+04
   1.0793980e+04
   1.0794235e+04
   1.0794495e+04
   1.0794834e+04
   1.0795127e+04
   1.0795471e+04
   1.0795718e+04
   1.0795956e+04
   1.0796237e+04
   1.0796501e+04
   1.0796764e+04
   1.0797129e+04
   1.0797489e+04
   1.0797816e+04
   1.0798142e+04
   1.0798393e+04
   1.0798728e+04
   1.0799059e+04
   1.0799306e+04
   1.0799604e+04
   1.0799897e+04
   1.0800207e+04
   1.0800530e+04
   1.0800823e+04
   1.0801082e+04
   1.0801426e+04
   1.0801681e+04
   1.0801995e+04
   1.0802234e+04
   1.0802515e+04
   1.0802766e+04
   1.0803034e+04
   1.0803298e+04
   1.0803771e+04
   1.0804236e+04
   1.0804571e+04
   1.0804818e+04
   1.0805098e+04
   1.0805396e+04
   1.0805668e+04
   1.0805906e+04
   1.0806170e+04
   1.0806438e+04
   1.0806727e+04
   1.0806995e+04
   1.0807272e+04
   1.0807548e+04
   1.0807787e+04
   1.0808201e+04
   1.0808519e+04
   1.0808825e+04
   1.0809131e+04
   1.0809420e+04
   1.0809730e+04
   1.0810308e+04
   1.0810617e+04
   1.0810919e+04
   1.0811648e+04
   1.0811991e+04
   1.0812313e+04
   1.0812640e+04
   1.0813067e+04
   1.0813477e+04
   1.0813775e+04
   1.0814110e+04
   1.0814466e+04
   1.0814713e+04
   1.0814977e+04
   1.0818054e+04
   1.0818339e+04
   1.0818678e+04
   1.0819068e+04
   1.0819403e+04
   1.0819775e+04
   1.0820173e+04
   1.0820554e+04
   1.0820889e+04
   1.0821224e+04
   1.0821551e+04
   1.0821848e+04
   1.0822183e+04
   1.0822514e+04
   1.0822828e+04
   1.0823142e+04
   1.0823448e+04
   1.0823762e+04
   1.0824072e+04
   1.0824390e+04
   1.0824721e+04
   1.0825056e+04
   1.0825362e+04
   1.0825768e+04
   1.0826178e+04
   1.0826601e+04
   1.0826944e+04
   1.0827221e+04
   1.0827480e+04
   1.0827803e+04
   1.0828067e+04
   1.0828356e+04
   1.0828703e+04
   1.0828988e+04
   1.0829273e+04
   1.0829524e+04
   1.0829909e+04
   1.0830315e+04
   1.0830575e+04
   1.0830990e+04
   1.0831287e+04
   1.0831626e+04
   1.0831961e+04
   1.0832284e+04
   1.0833062e+04
   1.0833456e+04
   1.0835918e+04
   1.0836366e+04
   1.0836668e+04
   1.0836944e+04
   1.0837288e+04
   1.0837690e+04
   1.0838092e+04
   1.0838623e+04
   1.0839118e+04
   1.0839444e+04
   1.0839767e+04
   1.0840102e+04
   1.0840424e+04
   1.0840746e+04
   1.0841073e+04
   1.0841387e+04
   1.0841785e+04
   1.0842049e+04
   1.0842367e+04
   1.0842748e+04
   1.0843079e+04
   1.0843489e+04
   1.0843900e+04
   1.0844310e+04
   1.0844704e+04
   1.0845081e+04
   1.0845541e+04
   1.0845885e+04
   1.0846157e+04
   1.0846437e+04
   1.0846693e+04
   1.0847007e+04
   1.0847279e+04
   1.0847677e+04
   1.0847987e+04
   1.0848242e+04
   1.0848594e+04
   1.0848992e+04
   1.0849343e+04
   1.0849733e+04
   1.0850051e+04
   1.0850495e+04
   1.0850880e+04
   1.0851370e+04
   1.0851801e+04
   1.0852258e+04
   1.0852719e+04
   1.0853066e+04
   1.0853322e+04
   1.0853677e+04
   1.0853937e+04
   1.0854239e+04
   1.0854653e+04
   1.0854988e+04
   1.0855453e+04
   1.0856098e+04
   1.0856504e+04
   1.0856868e+04
   1.0857237e+04
   1.0857986e+04
   1.0858380e+04
   1.0858878e+04
   1.0859268e+04
   1.0859754e+04
   1.0860348e+04
   1.0861173e+04
   1.0861542e+04
   1.0861927e+04
   1.0862304e+04
   1.0862618e+04
   1.0862923e+04
   1.0863317e+04
   1.0863660e+04
   1.0864113e+04
   1.0864502e+04
   1.0864938e+04
   1.0865239e+04
   1.0865599e+04
   1.0865980e+04
   1.0867542e+04
   1.0868015e+04
   1.0868367e+04
   1.0868635e+04
   1.0869929e+04
   1.0870277e+04
   1.0870612e+04
   1.0870989e+04
   1.0871261e+04
   1.0871529e+04
   1.0871814e+04
   1.0872086e+04
   1.0872433e+04
   1.0872680e+04
   1.0873082e+04
   1.0873589e+04
   1.0873945e+04
   1.0874339e+04
   1.0874720e+04
   1.0875084e+04
   1.0875432e+04
   1.0875792e+04
   1.0876152e+04
   1.0877291e+04
   1.1160441e+04
   1.1161383e+04
   1.1161785e+04
   1.1162116e+04
   1.1162355e+04
   1.1162594e+04
   1.1162899e+04
   1.1163159e+04
   1.1163381e+04
   1.1163615e+04
   1.1163908e+04
   1.1164172e+04
   1.1164407e+04
   1.1164691e+04
   1.1164922e+04
   1.1165165e+04
   1.1165504e+04
   1.1165755e+04
   1.1166128e+04
   1.1166371e+04
   1.1166701e+04
   1.1167045e+04
   1.1167367e+04
   1.1167602e+04
   1.1167849e+04
   1.1168196e+04
   1.1168473e+04
   1.1168778e+04
   1.1169026e+04
   1.1169331e+04
   1.1169645e+04
   1.1169876e+04
   1.1170118e+04
   1.1170433e+04
   1.1170675e+04
   1.1170956e+04
   1.1171195e+04
   1.1171433e+04
   1.1171693e+04
   1.1171948e+04
   1.1172204e+04
   1.1172438e+04
   1.1172723e+04
   1.1172970e+04
   1.1173217e+04
   1.1173515e+04
   1.1173820e+04
   1.1174071e+04
   1.1174369e+04
   1.1174599e+04
   1.1174968e+04
   1.1175277e+04
   1.1175583e+04
   1.1175826e+04
   1.1176128e+04
   1.1176433e+04
   1.1176726e+04
   1.1177024e+04
   1.1177338e+04
   1.1177702e+04
   1.1177957e+04
   1.1178192e+04
   1.1178447e+04
   1.1178933e+04
   1.1179193e+04
   1.1179691e+04
   1.1179921e+04
   1.1180311e+04
   1.1180629e+04
   1.1180947e+04
   1.1181266e+04
   1.1181542e+04
   1.1181919e+04
   1.1182166e+04
   1.1182446e+04
   1.1182727e+04
   1.1183012e+04
   1.1183263e+04
   1.1183544e+04
   1.1183833e+04
   1.1184235e+04
   1.1184528e+04
   1.1184850e+04
   1.1185131e+04
   1.1185436e+04
   1.1185801e+04
   1.1186127e+04
   1.1186450e+04
   1.1186701e+04
   1.1187019e+04
   1.1187333e+04
   1.1187580e+04
   1.1187924e+04
   1.1188288e+04
   1.1188598e+04
   1.1188899e+04
   1.1189151e+04
   1.1189586e+04
   1.1189888e+04
   1.1190168e+04
   1.1190566e+04
   1.1191085e+04
   1.1191973e+04
   1.1192346e+04
   1.1192672e+04
   1.1192974e+04
   1.1193250e+04
   1.1193543e+04
   1.1193866e+04
   1.1194113e+04
   1.1194431e+04
   1.1195026e+04
   1.1195461e+04
   1.1195792e+04
   1.1196043e+04
   1.1196433e+04
   1.1196789e+04
   1.1197119e+04
   1.1198083e+04
   1.1198355e+04
   1.1198598e+04
   1.1198878e+04
   1.1199142e+04
   1.1199410e+04
   1.1199674e+04
   1.1424677e+04
   1.1425033e+04
   1.1425414e+04
   1.1425757e+04
   1.1426125e+04
   1.1426456e+04
   1.1426691e+04
   1.1426988e+04
   1.1427285e+04
   1.1427646e+04
   1.1427893e+04
   1.1428140e+04
   1.1428437e+04
   1.1428814e+04
   1.1429057e+04
   1.1429287e+04
   1.1429639e+04
   1.1429865e+04
   1.1430166e+04
   1.1430472e+04
   1.1430723e+04
   1.1431029e+04
   1.1431280e+04
   1.1431578e+04
   1.1431883e+04
   1.1432114e+04
   1.1432340e+04
   1.1432675e+04
   1.1432985e+04
   1.1433223e+04
   1.1433542e+04
   1.1433776e+04
   1.1434103e+04
   1.1434346e+04
   1.1434601e+04
   1.1434848e+04
   1.1435196e+04
   1.1435518e+04
   1.1435761e+04
   1.1436075e+04
   1.1436305e+04
   1.1436544e+04
   1.1436904e+04
   1.1437231e+04
   1.1437520e+04
   1.1437817e+04
   1.1438177e+04
   1.1438495e+04
   1.1438763e+04
   1.1439073e+04
   1.1439421e+04
   1.1439714e+04
   1.1439990e+04
   1.1440246e+04
   1.1440610e+04
   1.1440849e+04
   1.1441092e+04
   1.1441473e+04
   1.1441716e+04
   1.1441971e+04
   1.1442289e+04
   1.1442649e+04
   1.1442959e+04
   1.1443210e+04
   1.1443541e+04
   1.1443868e+04
   1.1444178e+04
   1.1444483e+04
   1.1444777e+04
   1.1445091e+04
   1.1445421e+04
   1.1445677e+04
   1.1445945e+04
   1.1446330e+04
   1.1446661e+04
   1.1446971e+04
   1.1447297e+04
   1.1447595e+04
   1.1447884e+04
   1.1448198e+04
   1.1448474e+04
   1.1448788e+04
   1.1449023e+04
   1.1449333e+04
   1.1449584e+04
   1.1449915e+04
   1.1450166e+04
   1.1450513e+04
   1.1450895e+04
   1.1451225e+04
   1.1451560e+04
   1.1451866e+04
   1.1452188e+04
   1.1452620e+04
   1.1452888e+04
   1.1453202e+04
   1.1453549e+04
   1.1453901e+04
   1.1454303e+04
   1.1454688e+04
   1.1455053e+04
   1.1455404e+04
   1.1455798e+04
   1.1456238e+04
   1.1456577e+04
   1.1456941e+04
   1.1457293e+04
   1.1457607e+04
   1.1457980e+04
   1.1458223e+04
   1.1458520e+04
   1.1458834e+04
   1.1459060e+04
   1.1459316e+04
   1.1459630e+04
   1.1459893e+04
   1.1460199e+04
   1.1460455e+04
   1.1460819e+04
   1.1461238e+04
   1.1461635e+04
   1.1462109e+04
   1.1462456e+04
   1.1462871e+04
   1.1463172e+04
   1.1463424e+04
   1.1463725e+04
   1.1463960e+04
   1.1464211e+04
   1.1464600e+04
   1.1464985e+04
   1.1465329e+04
   1.1465773e+04
   1.1466066e+04
   1.1466397e+04
   1.1466736e+04
   1.1467150e+04
   1.1467490e+04
   1.1467808e+04
   1.1468126e+04
   1.1468532e+04
   1.1468951e+04
   1.1470124e+04
   1.1470509e+04
   1.1471162e+04
   1.1471476e+04
   1.1471916e+04
   1.1472268e+04
   1.1472586e+04
   1.1472954e+04
   1.1473319e+04
   1.1473670e+04
   1.1474010e+04
   1.1474441e+04
   1.1474780e+04
   1.1475027e+04
   1.1475375e+04
   1.1475651e+04
   1.1476024e+04
   1.1476371e+04
   1.1476731e+04
   1.1477129e+04
   1.1477502e+04
   1.1477845e+04
   1.1478164e+04
   1.1478478e+04
   1.1478934e+04
   1.1479349e+04
   1.1479650e+04
   1.1479993e+04
   1.1480312e+04
   1.1480638e+04
   1.1481045e+04
   1.1481421e+04
   1.1746231e+04
   1.1747290e+04
   1.1747608e+04
   1.1748333e+04
   1.1748680e+04
   1.1749019e+04
   1.1749266e+04
   1.1749505e+04
   1.1749777e+04
   1.1750054e+04
   1.1750280e+04
   1.1750535e+04
   1.1750849e+04
   1.1751067e+04
   1.1751348e+04
   1.1751586e+04
   1.1751976e+04
   1.1752265e+04
   1.1752499e+04
   1.1752809e+04
   1.1753094e+04
   1.1753379e+04
   1.1753663e+04
   1.1754003e+04
   1.1754312e+04
   1.1754606e+04
   1.1754840e+04
   1.1755075e+04
   1.1755380e+04
   1.1755686e+04
   1.1756151e+04
   1.1756456e+04
   1.1756758e+04
   1.1757043e+04
   1.1757357e+04
   1.1757692e+04
   1.1758069e+04
   1.1758395e+04
   1.1758709e+04
   1.1759007e+04
   1.1759233e+04
   1.1759471e+04
   1.1759769e+04
   1.1760020e+04
   1.1760292e+04
   1.1760535e+04
   1.1760778e+04
   1.1761155e+04
   1.1761381e+04
   1.1761653e+04
   1.1761963e+04
   1.1762244e+04
   1.1762553e+04
   1.1762796e+04
   1.1763102e+04
   1.1763378e+04
   1.1763684e+04
   1.1763923e+04
   1.1764174e+04
   1.1764446e+04
   1.1764739e+04
   1.1764978e+04
   1.1765288e+04
   1.1765656e+04
   1.1766159e+04
   1.1766490e+04
   1.1766833e+04
   1.1767080e+04
   1.1767411e+04
   1.1767654e+04
   1.1767909e+04
   1.1768227e+04
   1.1768621e+04
   1.1768935e+04
   1.1769249e+04
   1.1769647e+04
   1.1769890e+04
   1.1770237e+04
   1.1770744e+04
   1.1770991e+04
   1.1771238e+04
   1.1771510e+04
   1.1771787e+04
   1.1772072e+04
   1.1772377e+04
   1.1772683e+04
   1.1773014e+04
   1.1773278e+04
   1.1773625e+04
   1.1773902e+04
   1.1774274e+04
   1.1774517e+04
   1.1774814e+04
   1.1775183e+04
   1.1775564e+04
   1.1775912e+04
   1.1776247e+04
   1.1776561e+04
   1.1776921e+04
   1.1777264e+04
   1.1777582e+04
   1.1777821e+04
   1.1778282e+04
   1.1778646e+04
   1.1779006e+04
   1.1779324e+04
   1.1779693e+04
   1.1779969e+04
   1.1780329e+04
   1.1780652e+04
   1.1781012e+04
   1.1781330e+04
   1.1781728e+04
   1.1782084e+04
   1.1782423e+04
   1.1782712e+04
   1.1783106e+04
   1.1783403e+04
   1.1783746e+04
   1.1784136e+04
   1.1784513e+04
   1.1784827e+04
   1.1785220e+04
   1.1785585e+04
   1.1785966e+04
   1.1786464e+04
   1.1787142e+04
   1.1787536e+04
   1.1787863e+04
   1.1788168e+04
   1.1788482e+04
   1.1788914e+04
   1.1789295e+04
   1.1789672e+04
   1.1790036e+04
   1.1790492e+04
   1.1790840e+04
   1.1791196e+04
   1.1791527e+04
   1.1791933e+04
   1.1792314e+04
   1.1792703e+04
   1.1793156e+04
   1.1793595e+04
   1.1793947e+04
   1.1794374e+04
   1.1794713e+04
   1.1795032e+04
   1.1795396e+04
   1.1795790e+04
   1.1796108e+04
   1.1796447e+04
   1.1796761e+04
   1.1797180e+04
   1.1797611e+04
   1.1797984e+04
   1.1798361e+04
   1.1798725e+04
   1.1799135e+04
   1.1799567e+04
   1.1799948e+04
   1.1800404e+04
   1.1800823e+04
   1.1801158e+04
   1.1801581e+04
   1.1801887e+04
   1.1802226e+04
   1.1802557e+04
   1.1802963e+04
   1.1803285e+04
   1.1803712e+04
   1.1804039e+04
   1.1804449e+04
   1.1804822e+04
   1.1805207e+04
   1.1805567e+04
   1.1805894e+04
   1.1806309e+04
   1.1806639e+04
   1.1807012e+04
   1.1807431e+04
   1.1807774e+04
   1.1808252e+04
   1.1808595e+04
   1.1808976e+04
   1.1809437e+04
   1.1809876e+04
   1.1810320e+04
   1.1810659e+04
   1.1811070e+04
   1.1811526e+04
   1.1811932e+04
   1.1812263e+04
   1.1812711e+04
   1.1813101e+04
   1.1813461e+04
   1.1814014e+04
   1.1814441e+04
   1.1814830e+04
   1.1815199e+04
   1.1815684e+04
   1.1816103e+04
   1.1816564e+04
   1.1816932e+04
   1.1817313e+04
   1.1817648e+04
   1.1818042e+04
   1.1818536e+04
   1.1818917e+04
   1.1819248e+04
   1.1819612e+04
   1.1819872e+04
   1.1820249e+04
   1.1820580e+04
   1.1820898e+04
   1.1821275e+04
   1.1821614e+04
   1.1822229e+04
   1.1822665e+04
   1.1823004e+04
   1.1823528e+04
   1.1823904e+04
   1.1824286e+04
   1.1824625e+04
   1.1824951e+04
   1.1825412e+04
   1.1825797e+04
   1.1826128e+04
   1.1826601e+04
   1.1826970e+04
   1.1827355e+04
   1.1827703e+04
   1.1828050e+04
   1.1828477e+04
   1.1828787e+04
   1.1829235e+04
   1.1829604e+04
   1.1830035e+04
   1.1830370e+04
   1.1830923e+04
   1.1831379e+04
   1.1831823e+04
   1.1832166e+04
   1.1832560e+04
   1.1832899e+04
   1.1833377e+04
   1.1833720e+04
   1.1834101e+04
   1.2133148e+04
   1.2133416e+04
   1.2134031e+04
   1.2134266e+04
   1.2134488e+04
   1.2134865e+04
   1.2135062e+04
   1.2135309e+04
   1.2135551e+04
   1.2135891e+04
   1.2136138e+04
   1.2136368e+04
   1.2136603e+04
   1.2136850e+04
   1.2137084e+04
   1.2137335e+04
   1.2137570e+04
   1.2137825e+04
   1.2138047e+04
   1.2138374e+04
   1.2138608e+04
   1.2138922e+04
   1.2139270e+04
   1.2139584e+04
   1.2139831e+04
   1.2140087e+04
   1.2140334e+04
   1.2140576e+04
   1.2140857e+04
   1.2141096e+04
   1.2141330e+04
   1.2141581e+04
   1.2141820e+04
   1.2142063e+04
   1.2142406e+04
   1.2142741e+04
   1.2143001e+04
   1.2143236e+04
   1.2143554e+04
   1.2143834e+04
   1.2144127e+04
   1.2144370e+04
   1.2144689e+04
   1.2144969e+04
   1.2145266e+04
   1.2145543e+04
   1.2145790e+04
   1.2146087e+04
   1.2146410e+04
   1.2146644e+04
   1.2146937e+04
   1.2147193e+04
   1.2147498e+04
   1.2147741e+04
   1.2148101e+04
   1.2148474e+04
   1.2148763e+04
   1.2149069e+04
   1.2149349e+04
   1.2149663e+04
   1.2149944e+04
   1.2150170e+04
   1.2150455e+04
   1.2150744e+04
   1.2150995e+04
   1.2151301e+04
   1.2151598e+04
   1.2152004e+04
   1.2152260e+04
   1.2152636e+04
   1.2152967e+04
   1.2153348e+04
   1.2153700e+04
   1.2154048e+04
   1.2154378e+04
   1.2154646e+04
   1.2154906e+04
   1.2155203e+04
   1.2155501e+04
   1.2155790e+04
   1.2156091e+04
   1.2156426e+04
   1.2156744e+04
   1.2157075e+04
   1.2157377e+04
   1.2157703e+04
   1.2158017e+04
   1.2158344e+04
   1.2158675e+04
   1.2158985e+04
   1.2159299e+04
   1.2159596e+04
   1.2159923e+04
   1.2160291e+04
   1.2160542e+04
   1.2160773e+04
   1.2161154e+04
   1.2161535e+04
   1.2162083e+04
   1.2162498e+04
   1.2162917e+04
   1.2163315e+04
   1.2163721e+04
   1.2164018e+04
   1.2164290e+04
   1.2164609e+04
   1.2165073e+04
   1.2165337e+04
   1.2165685e+04
   1.2165923e+04
   1.2166200e+04
   1.2166493e+04
   1.2166736e+04
   1.2167067e+04
   1.2167389e+04
   1.2167707e+04
   1.2167967e+04
   1.2168277e+04
   1.2168591e+04
   1.2168880e+04
   1.2169232e+04
   1.2169529e+04
   1.2169864e+04
   1.2170174e+04
   1.2170458e+04
   1.2170752e+04
   1.2171070e+04
   1.2171405e+04
   1.2171857e+04
   1.2172326e+04
   1.2172783e+04
   1.2173934e+04
   1.2174215e+04
   1.2174642e+04
   1.2174893e+04
   1.2175270e+04
   1.2176011e+04
   1.2176455e+04
   1.2176765e+04
   1.2177192e+04
   1.2177498e+04
   1.2177803e+04
   1.2178117e+04
   1.2178436e+04
   1.2178750e+04
   1.2179131e+04
   1.2179545e+04
   1.2179826e+04
   1.2180161e+04
   1.2180500e+04
   1.2180843e+04
   1.2181296e+04
   1.2181681e+04
   1.2181995e+04
   1.2182347e+04
   1.2182678e+04
   1.2182983e+04
   1.2183436e+04
   1.2183791e+04
   1.2184147e+04
   1.2184487e+04
   1.2184851e+04
   1.3059595e+04
   1.3059896e+04
   1.3060252e+04
   1.3060491e+04
   1.3061332e+04
   1.3061571e+04
   1.3061793e+04
   1.3062015e+04
   1.3062245e+04
   1.3062459e+04
   1.3062668e+04
   1.3062911e+04
   1.3063129e+04
   1.3063351e+04
   1.3063564e+04
   1.3063799e+04
   1.3064021e+04
   1.3064297e+04
   1.3064527e+04
   1.3064774e+04
   1.3065013e+04
   1.3065285e+04
   1.3065549e+04
   1.3065800e+04
   1.3066064e+04
   1.3066307e+04
   1.3066550e+04
   1.3066814e+04
   1.3067124e+04
   1.3067392e+04
   1.3067647e+04
   1.3067890e+04
   1.3068191e+04
   1.3068480e+04
   1.3068757e+04
   1.3069000e+04
   1.3069272e+04
   1.3069490e+04
   1.3069846e+04
   1.3070143e+04
   1.3070461e+04
   1.3070733e+04
   1.3071035e+04
   1.3071257e+04
   1.3071541e+04
   1.3071839e+04
   1.3072090e+04
   1.3072379e+04
   1.3072664e+04
   1.3072928e+04
   1.3073225e+04
   1.3073518e+04
   1.3073803e+04
   1.3074058e+04
   1.3074343e+04
   1.3074623e+04
   1.3074900e+04
   1.3075185e+04
   1.3075507e+04
   1.3075834e+04
   1.3076123e+04
   1.3076441e+04
   1.3076738e+04
   1.3077052e+04
   1.3077396e+04
   1.3077668e+04
   1.3077978e+04
   1.3078288e+04
   1.3078568e+04
   1.3078945e+04
   1.3079255e+04
   1.3079540e+04
   1.3079837e+04
   1.3080176e+04
   1.3080469e+04
   1.3080762e+04
   1.3081085e+04
   1.3081390e+04
   1.3081692e+04
   1.3081985e+04
   1.3082295e+04
   1.3082634e+04
   1.3082936e+04
   1.3083241e+04
   1.3083568e+04
   1.3083878e+04
   1.3084175e+04
   1.3084539e+04
   1.3084820e+04
   1.3085084e+04
   1.3085436e+04
   1.3085863e+04
   1.3086206e+04
   1.3086462e+04
   1.3086734e+04
   1.3087023e+04
   1.3087316e+04
   1.3087651e+04
   1.3087915e+04
   1.3088212e+04
   1.3088576e+04
   1.3088915e+04
   1.3089242e+04
   1.3089581e+04
   1.3089908e+04
   1.3090218e+04
   1.3090536e+04
   1.3090846e+04
   1.3091152e+04
   1.3091445e+04
   1.3091767e+04
   1.3092094e+04
   1.3092349e+04
   1.3092705e+04
   1.3093053e+04
   1.3093354e+04
   1.3093656e+04
   1.3094016e+04
   1.3094355e+04
   1.3094744e+04
   1.3095138e+04
   1.3095431e+04
   1.3095749e+04
   1.3096210e+04
   1.3096654e+04
   1.3096968e+04
   1.3097341e+04
   1.3097780e+04
   1.3098099e+04
   1.3098371e+04
   1.3098760e+04
   1.3099183e+04
   1.3099497e+04
   1.3099899e+04
   1.3100213e+04
   1.3100523e+04
   1.3100800e+04
   1.3101114e+04
   1.3101423e+04
   1.3101704e+04
   1.3102052e+04
   1.3102366e+04
   1.3102642e+04
   1.3102960e+04
   1.3103249e+04
   1.3103484e+04
   1.3103819e+04
   1.3104099e+04
   1.3104422e+04
   1.3104706e+04
   1.3104983e+04
   1.3105242e+04
   1.3105628e+04
   1.3105879e+04
   1.3106227e+04
   1.3106553e+04
   1.3106871e+04
   1.3107165e+04
   1.3107495e+04
   1.3107839e+04
   1.3108157e+04
   1.3108471e+04
   1.3108823e+04
   1.3109116e+04
   1.3109539e+04
   1.3109916e+04
   1.3110263e+04
   1.3110611e+04
   1.3110900e+04
   1.3111272e+04
   1.3111566e+04
   1.3111863e+04
   1.3112198e+04
   1.3112487e+04
   1.3112822e+04
   1.3113119e+04
   1.3113429e+04
   1.3113756e+04
   1.3114074e+04
   1.3114459e+04
   1.3114832e+04
   1.3115188e+04
   1.3115502e+04
   1.3115833e+04
   1.3116193e+04
   1.3116515e+04
   1.3116829e+04
   1.3117185e+04
   1.3117533e+04
   1.3117868e+04
   1.3118194e+04
   1.3118508e+04
   1.3118831e+04
   1.3119241e+04
   1.3119497e+04
   1.3119807e+04
   1.3120280e+04
   1.3120602e+04
   1.3120895e+04
   1.3121205e+04
   1.3121532e+04
   1.3121771e+04
   1.3122101e+04
   1.3122390e+04
   1.3122717e+04
   1.3123027e+04
   1.3123286e+04
   1.3123626e+04
   1.3123956e+04
   1.3124203e+04
   1.3124530e+04
   1.3124886e+04
   1.3125192e+04
   1.3125514e+04
   1.3125761e+04
   1.3126088e+04
   1.3126502e+04
   1.3126833e+04
   1.3127147e+04
   1.3127474e+04
   1.3127930e+04
   1.3128265e+04
   1.3128588e+04
   1.3128889e+04
   1.3129212e+04
   1.3129526e+04
   1.3129836e+04
   1.3130179e+04
   1.3130472e+04
   1.3130740e+04
   1.3131058e+04
   1.3131377e+04
   1.3131615e+04
   1.3131980e+04
   1.3132478e+04
   1.3132821e+04
   1.3133156e+04
   1.3133487e+04
   1.3133826e+04
   1.3134136e+04
   1.3134438e+04
   1.3134681e+04
   1.3134928e+04
   1.3135238e+04
   1.3135593e+04
   1.3135887e+04
   1.3136171e+04
   1.3136490e+04
   1.3136841e+04
   1.3137164e+04
   1.3137490e+04
   1.3137830e+04
   1.3138102e+04
   1.3138529e+04
   1.3138801e+04
   1.3139124e+04
   1.3139459e+04
   1.3139777e+04
   1.3140229e+04
   1.3140560e+04
   1.3140849e+04
   1.3141180e+04
   1.3141498e+04
   1.3141871e+04
   1.3142201e+04
   1.3142599e+04
   1.3142930e+04
   1.3143336e+04
   1.3143717e+04
   1.3144048e+04
   1.3144366e+04
   1.3144689e+04
   1.3145003e+04
   1.3145451e+04
   1.3145811e+04
   1.3146230e+04
   1.3146561e+04
   1.3146870e+04
   1.3147205e+04
   1.3147540e+04
   1.3147846e+04
   1.3148148e+04
   1.3148462e+04
   1.3148759e+04
   1.3149220e+04
   1.3149592e+04
   1.3150132e+04
   1.3150455e+04
   1.3150903e+04
   1.3151309e+04
   1.3151644e+04
   1.3152063e+04
   1.3152394e+04
   1.3152729e+04
   1.3153039e+04
   1.3153348e+04
   1.3154349e+04
   1.3154806e+04
   1.3155187e+04
   1.3155547e+04
   1.3155890e+04
   1.3156276e+04
   1.3156627e+04
   1.3157004e+04
   1.3157385e+04
   1.3157741e+04
   1.3158114e+04
   1.3158528e+04
   1.3158901e+04
   1.3159232e+04
   1.3159584e+04
   1.3159919e+04
   1.3160249e+04
   1.3160572e+04
   1.3160882e+04
   1.3161150e+04
   1.3161455e+04
   1.3161774e+04
   1.3162159e+04
   1.3162481e+04
   1.3162795e+04
   1.3163139e+04
   1.3163491e+04
   1.3163960e+04
   1.3164366e+04
   1.3164613e+04
   1.3164906e+04
   1.3165178e+04
   1.3165522e+04
   1.3165819e+04
   1.3166062e+04
   1.3166397e+04
   1.3166744e+04
   1.3167071e+04
   1.3167410e+04
   1.3167867e+04
   1.3168206e+04
   1.3168524e+04
   1.3168872e+04
   1.3169198e+04
   1.3169475e+04
   1.3169789e+04
   1.3170090e+04
   1.3170387e+04
   1.3170701e+04
   1.3171053e+04
   1.3171284e+04
   1.3171627e+04
   1.3171949e+04
   1.3172238e+04
   1.3172473e+04
   1.3172808e+04
   1.3173147e+04
   1.3173503e+04
   1.3173850e+04
   1.3174215e+04
   1.3174701e+04
   1.3175036e+04
   1.3175337e+04
   1.3175609e+04
   1.3175978e+04
   1.3176334e+04
   1.3176744e+04
   1.3177075e+04
   1.3177334e+04
   1.3177665e+04
   1.3177979e+04
   1.3178319e+04
   1.3178662e+04
   1.3179022e+04
   1.3179328e+04
   1.3179721e+04
   1.3180048e+04
   1.3180429e+04
   1.3180777e+04
   1.3181124e+04
   1.3181430e+04
   1.3181819e+04
   1.3182280e+04
   1.3182640e+04
   1.3183042e+04
   1.3183356e+04
   1.3183695e+04
   1.3184034e+04
   1.3184344e+04
   1.3184675e+04
   1.3184960e+04
   1.3185245e+04
   1.3185508e+04
   1.3185869e+04
   1.3186158e+04
   1.3186463e+04
   1.3186744e+04
   1.3186987e+04
   1.3187326e+04
   1.3187644e+04
   1.3187946e+04
   1.3188272e+04
   1.3188599e+04
   1.3188896e+04
   1.3189152e+04
   1.3189411e+04
   1.3189738e+04
   1.3190060e+04
   1.3190412e+04
   1.3190760e+04
   1.3191015e+04
   1.3191312e+04
   1.3191652e+04
   1.3191911e+04
   1.3192267e+04
   1.3192770e+04
   1.3193096e+04
   1.3193444e+04
   1.3193783e+04
   1.3194126e+04
   1.3194453e+04
   1.3194754e+04
   1.3195006e+04
   1.3195282e+04
   1.3195642e+04
   1.3195990e+04
   1.3196342e+04
   1.3196689e+04
   1.3197037e+04
   1.3197497e+04
   1.3197903e+04
   1.3198297e+04
   1.3198670e+04
   1.3199055e+04
   1.3199369e+04
   1.3199721e+04
   1.3200379e+04
   1.3200773e+04
   1.3201137e+04
   1.3201443e+04
   1.3201782e+04
   1.3202318e+04
   1.3202653e+04
   1.3203030e+04
   1.3203390e+04
   1.3203700e+04
   1.3204035e+04
   1.3204319e+04
   1.3204700e+04
   1.3205090e+04
   1.3205429e+04
   1.3205781e+04
   1.3206112e+04
   1.3206556e+04
   1.3206945e+04
   1.3207242e+04
   1.3207544e+04
   1.3208017e+04
   1.3208390e+04
   1.3208720e+04
   1.3209055e+04
   1.3209516e+04
   1.3209855e+04
   1.3210295e+04
   1.3210684e+04
   1.3211032e+04
   1.3211384e+04
   1.3211715e+04
   1.3212012e+04
   1.3212405e+04
   1.3212749e+04
   1.3213096e+04
   1.3213582e+04
   1.3213917e+04
   1.3214210e+04
   1.3214478e+04
   1.3214847e+04
   1.3215186e+04
   1.3215550e+04
   1.3215848e+04
   1.3216149e+04
   1.3216484e+04
   1.3216752e+04
   1.3217083e+04
   1.3217451e+04
   1.3217812e+04
   1.3218126e+04
   1.3218435e+04
   1.3218821e+04
   1.3219152e+04
   1.3219637e+04
   1.3220018e+04
   1.3220366e+04
   1.3220734e+04
   1.3221065e+04
   1.3221363e+04
   1.3221718e+04
   1.3222074e+04
   1.3222376e+04
   1.3222744e+04
   1.3223125e+04
   1.3223527e+04
   1.3223904e+04
   1.3224315e+04
   1.3224658e+04
   1.3225001e+04
   1.3225311e+04
   1.3225646e+04
   1.3225956e+04
   1.3226300e+04
   1.3226647e+04
   1.3227028e+04
   1.3227292e+04
   1.3227623e+04
   1.3227966e+04
   1.3228326e+04
   1.3228657e+04
   1.3229021e+04
   1.3229331e+04
   1.3229666e+04
   1.3229913e+04
   1.3230240e+04
   1.3230567e+04
   1.3230914e+04
   1.3231174e+04
   1.3231459e+04
   1.3231831e+04
   1.3232170e+04
   1.3232426e+04
   1.3232715e+04
   1.3233033e+04
   1.3233364e+04
   1.3233619e+04
   1.3234013e+04
   1.3234289e+04
   1.3234582e+04
   1.3234884e+04
   1.3235215e+04
   1.3235567e+04
   1.3235939e+04
   1.3236320e+04
   1.3236860e+04
   1.3237233e+04
   1.3237577e+04
   1.3237928e+04
   1.3238263e+04
   1.3238607e+04
   1.3238963e+04
   1.3239344e+04
   1.3239674e+04
   1.3239972e+04
   1.3240328e+04
   1.3240675e+04
   1.3240918e+04
   1.3241182e+04
   1.3241592e+04
   1.3241932e+04
   1.3242287e+04
   1.3242606e+04
   1.3242962e+04
   1.3243309e+04
   1.3243607e+04
   1.3243866e+04
   1.3244210e+04
   1.3244574e+04
   1.3244938e+04
   1.3245261e+04
   1.3245575e+04
   1.3245838e+04
   1.3246148e+04
   1.3246529e+04
   1.3246873e+04
   1.3247187e+04
   1.3247543e+04
   1.3247853e+04
   1.3248204e+04
   1.3248539e+04
   1.3248858e+04
   1.3249197e+04
   1.3249557e+04
   1.3249938e+04
   1.3250256e+04
   1.3250587e+04
   1.3250880e+04
   1.3251186e+04
   1.3251517e+04
   1.3251848e+04
   1.3252191e+04
   1.3252543e+04
   1.3252878e+04
   1.3253200e+04
   1.3253502e+04
   1.3253811e+04
   1.3254167e+04
   1.3254477e+04
   1.3254800e+04
   1.3255047e+04
   1.3255361e+04
   1.3255713e+04
   1.3256048e+04
   1.3256357e+04
   1.3256680e+04
   1.3257015e+04
   1.3257333e+04
   1.3257702e+04
   1.3258112e+04
   1.3258694e+04
   1.3259243e+04
   1.3259573e+04
   1.3259883e+04
   1.3260214e+04
   1.3260549e+04
   1.3260897e+04
   1.3261236e+04
   1.3261504e+04
   1.3261780e+04
   1.3262061e+04
   1.3262325e+04
   1.3262672e+04
   1.3263062e+04
   1.3263397e+04
   1.3263740e+04
   1.3264083e+04
   1.3264339e+04
   1.3264716e+04
   1.3265047e+04
   1.3265516e+04
   1.3265863e+04
   1.3266190e+04
   1.3266546e+04
   1.3266876e+04
   1.3267199e+04
   1.3267546e+04
   1.3268053e+04
   1.3268384e+04
   1.3268740e+04
   1.3269318e+04
   1.3269707e+04
   1.3270042e+04
   1.3270348e+04
   1.3270675e+04
   1.3270980e+04
   1.3271307e+04
   1.3271621e+04
   1.3271968e+04
   1.3272291e+04
   1.3272618e+04
   1.3272961e+04
   1.3273233e+04
   1.3273535e+04
   1.3273844e+04
   1.3274192e+04
   1.3274540e+04
   1.3275063e+04
   1.3275427e+04
   1.3275988e+04
   1.3521627e+04
   1.3522260e+04
   1.3522536e+04
   1.3522821e+04
   1.3523114e+04
   1.3523419e+04
   1.3523654e+04
   1.3523901e+04
   1.3524140e+04
   1.3524370e+04
   1.3524592e+04
   1.3524843e+04
   1.3525074e+04
   1.3525308e+04
   1.3525547e+04
   1.3525777e+04
   1.3526032e+04
   1.3526254e+04
   1.3526493e+04
   1.3526774e+04
   1.3527037e+04
   1.3527264e+04
   1.3527548e+04
   1.3527812e+04
   1.3528051e+04
   1.3528294e+04
   1.3528532e+04
   1.3528775e+04
   1.3529014e+04
   1.3529328e+04
   1.3529567e+04
   1.3529810e+04
   1.3530023e+04
   1.3530249e+04
   1.3530463e+04
   1.3530689e+04
   1.3530932e+04
   1.3531145e+04
   1.3531426e+04
   1.3531702e+04
   1.3532012e+04
   1.3532284e+04
   1.3532598e+04
   1.3532841e+04
   1.3533088e+04
   1.3533377e+04
   1.3533696e+04
   1.3534031e+04
   1.3534286e+04
   1.3534529e+04
   1.3534814e+04
   1.3535065e+04
   1.3535358e+04
   1.3535605e+04
   1.3535873e+04
   1.3536183e+04
   1.3536447e+04
   1.3536677e+04
   1.3536979e+04
   1.3537288e+04
   1.3537594e+04
   1.3537841e+04
   1.3538130e+04
   1.3538478e+04
   1.3538779e+04
   1.3539072e+04
   1.3539374e+04
   1.3539692e+04
   1.3540002e+04
   1.3540257e+04
   1.3540551e+04
   1.3540844e+04
   1.3541082e+04
   1.3541409e+04
   1.3541736e+04
   1.3542079e+04
   1.3542368e+04
   1.3542699e+04
   1.3543030e+04
   1.3543327e+04
   1.3543574e+04
   1.3543854e+04
   1.3544148e+04
   1.3544416e+04
   1.3544725e+04
   1.3545107e+04
   1.3545408e+04
   1.3545651e+04
   1.3545936e+04
   1.3546199e+04
   1.3546451e+04
   1.3546731e+04
   1.3547016e+04
   1.3547301e+04
   1.3547565e+04
   1.3547866e+04
   1.3548193e+04
   1.3548461e+04
   1.3548766e+04
   1.3549114e+04
   1.3549361e+04
   1.3549650e+04
   1.3549968e+04
   1.3550291e+04
   1.3550592e+04
   1.3550906e+04
   1.3551208e+04
   1.3551526e+04
   1.3551953e+04
   1.3552322e+04
   1.3552661e+04
   1.3552975e+04
   1.3553402e+04
   1.3553712e+04
   1.3554013e+04
   1.3554319e+04
   1.3554641e+04
   1.3554960e+04
   1.3555257e+04
   1.3555676e+04
   1.3556032e+04
   1.3556371e+04
   1.3556794e+04
   1.3557723e+04
   1.3558285e+04
   1.3558620e+04
   1.3559005e+04
   1.3559248e+04
   1.3559591e+04
   1.3559834e+04
   1.3560207e+04
   1.3560579e+04
   1.3560956e+04
   1.3561291e+04
   1.3561551e+04
   1.3561819e+04
   1.3562120e+04
   1.3562476e+04
   1.3562815e+04
   1.3563163e+04
   1.3563485e+04
   1.3563800e+04
   1.3564051e+04
   1.3564352e+04
   1.3564612e+04
   1.3564985e+04
   1.3565345e+04
   1.3565696e+04
   1.3566019e+04
   1.3566354e+04
   1.3566693e+04
   1.3566999e+04
   1.3567342e+04
   1.3567660e+04
   1.3567983e+04
   1.3568330e+04
   1.3568636e+04
   1.3568954e+04
   1.3569294e+04
   1.3569633e+04
   1.3570018e+04
   1.3570487e+04
   1.3570868e+04
   1.3571241e+04
   1.3571601e+04
   1.3571927e+04
   1.3572258e+04
   1.3572577e+04
   1.3572891e+04
   1.3573217e+04
   1.3573837e+04
   1.3574252e+04
   1.3574591e+04
   1.3574959e+04
   1.3575370e+04
   1.3575692e+04
   1.3576027e+04
   1.3576345e+04
   1.3576664e+04
   1.3576973e+04
   1.3577421e+04
   1.3577765e+04
   1.3578234e+04
   1.3579331e+04
   1.3579691e+04
   1.3580127e+04
   1.3580491e+04
   1.3580872e+04
   1.3581320e+04
   1.3581580e+04
   1.3581957e+04
   1.3582287e+04
   1.3582631e+04
   1.3582874e+04
   1.3583255e+04
   1.3583795e+04
   1.3584054e+04
   1.3584456e+04
   1.3584783e+04
   1.3585118e+04
   1.3585461e+04
   1.3585788e+04
   1.3586031e+04
   1.3586374e+04
   1.3586688e+04
   1.3587095e+04
   1.3587337e+04
   1.3587618e+04
   1.3587940e+04
   1.3588351e+04
   1.3588703e+04
   1.3589067e+04
   1.3589406e+04
   1.3589770e+04
   1.3590135e+04
   1.3590507e+04
   1.3591002e+04
   1.3591282e+04
   1.3591651e+04
   1.3591923e+04
   1.3592295e+04
   1.3592614e+04
   1.3592982e+04
   1.3593275e+04
   1.3593615e+04
   1.3593958e+04
   1.3594255e+04
   1.3594594e+04
   1.3594980e+04
   1.3595281e+04
   1.3595599e+04
   1.3595934e+04
   1.3596194e+04
   1.3596449e+04
   1.3596814e+04
   1.3597065e+04
   1.3597450e+04
   1.3597731e+04
   1.3597974e+04
   1.3598380e+04
   1.3598640e+04
   1.3598954e+04
   1.3599217e+04
   1.3599527e+04
   1.3599892e+04
   1.3600227e+04
   1.3600490e+04
   1.3600821e+04
   1.3601253e+04
   1.3601571e+04
   1.3601868e+04
   1.3602191e+04
   1.3602517e+04
   1.3602869e+04
   1.3603216e+04
   1.3603505e+04
   1.3603782e+04
   1.3604138e+04
   1.3604431e+04
   1.3604778e+04
   1.3605034e+04
   1.3605335e+04
   1.3605691e+04
   1.3606135e+04
   1.3606629e+04
   1.3607015e+04
   1.3607370e+04
   1.3607701e+04
   1.3608024e+04
   1.3608363e+04
   1.3608652e+04
   1.3609087e+04
   1.3609406e+04
   1.3609803e+04
   1.3610172e+04
   1.3610599e+04
   1.3611181e+04
   1.3611529e+04
   1.3611918e+04
   1.3612232e+04
   1.3612580e+04
   1.3612915e+04
   1.3613212e+04
   1.3613560e+04
   1.3613899e+04
   1.3614230e+04
   1.3614523e+04
   1.3614787e+04
   1.3615122e+04
   1.3615536e+04
   1.3615879e+04
   1.3616240e+04
   1.3616545e+04
   1.3616905e+04
   1.3617588e+04
   1.3618191e+04
   1.3618534e+04
   1.3618869e+04
   1.3619234e+04
   1.3619552e+04
   1.3619887e+04
   1.3620205e+04
   1.3620544e+04
   1.3620884e+04
   1.3621147e+04
   1.3621466e+04
   1.3621746e+04
   1.3622106e+04
   1.3622429e+04
   1.3622701e+04
   1.3623086e+04
   1.3623383e+04
   1.3623647e+04
   1.3623974e+04
   1.3624296e+04
   1.3624598e+04
   1.3625000e+04
   1.3625289e+04
   1.3625645e+04
   1.3625892e+04
   1.3626252e+04
   1.3626558e+04
   1.3626914e+04
   1.3627198e+04
   1.3627470e+04
   1.3627814e+04
   1.3628170e+04
   1.3628496e+04
   1.3628815e+04
   1.3629154e+04
   1.3629556e+04
   1.3629824e+04
   1.3630163e+04
   1.3630548e+04
   1.3630816e+04
   1.3631076e+04
   1.3631394e+04
   1.3631654e+04
   1.3631939e+04
   1.3632324e+04
   1.3632768e+04
   1.3633136e+04
   1.3633392e+04
   1.3633714e+04
   1.3634032e+04
   1.3634401e+04
   1.3634757e+04
   1.3635096e+04
   1.3635460e+04
   1.3635799e+04
   1.3636252e+04
   1.3636716e+04
   1.3637110e+04
   1.3637437e+04
   1.3637763e+04
   1.3638040e+04
   1.3638304e+04
   1.3638668e+04
   1.3638923e+04
   1.3639250e+04
   1.3639572e+04
   1.3639857e+04
   1.3640196e+04
   1.3640464e+04
   1.3640791e+04
   1.3641109e+04
   1.3641478e+04
   1.3641850e+04
   1.3642185e+04
   1.3642508e+04
   1.3642830e+04
   1.3643182e+04
   1.3643517e+04
   1.3643848e+04
   1.3644107e+04
   1.3644426e+04
   1.3644765e+04
   1.3645121e+04
   1.3645473e+04
   1.3645828e+04
   1.3646176e+04
   1.3646440e+04
   1.3646775e+04
   1.3647177e+04
   1.3647512e+04
   1.3647788e+04
   1.3648098e+04
   1.3648458e+04
   1.3648776e+04
   1.3649049e+04
   1.3649388e+04
   1.3649752e+04
   1.3650104e+04
   1.3650431e+04
   1.3650786e+04
   1.3651121e+04
   1.3651436e+04
   1.3651704e+04
   1.3652047e+04
   1.3652403e+04
   1.3652738e+04
   1.3653069e+04
   1.3653332e+04
   1.3653659e+04
   1.3654007e+04
   1.3654321e+04
   1.3654656e+04
   1.3654995e+04
   1.3655334e+04
   1.3655673e+04
   1.3655987e+04
   1.3656301e+04
   1.3656628e+04
   1.3656971e+04
   1.3657302e+04
   1.3657641e+04
   1.3657972e+04
   1.3658299e+04
   1.3658613e+04
   1.3658935e+04
   1.3659199e+04
   1.3659597e+04
   1.3659919e+04
   1.3660296e+04
   1.3660631e+04
   1.3660962e+04
   1.3661243e+04
   1.3661548e+04
   1.3661984e+04
   1.3662323e+04
   1.3662696e+04
   1.3663022e+04
   1.3663357e+04
   1.3663713e+04
   1.3664048e+04
   1.3664367e+04
   1.3664702e+04
   1.3665062e+04
   1.3665380e+04
   1.3665748e+04
   1.3666021e+04
   1.3666460e+04
   1.3666770e+04
   1.3667088e+04
   1.3667449e+04
   1.3667792e+04
   1.3668106e+04
   1.3668458e+04
   1.3668780e+04
   1.3669124e+04
   1.3669471e+04
   1.3669848e+04
   1.3670204e+04
   1.3670522e+04
   1.3670861e+04
   1.3671142e+04
   1.3671481e+04
   1.3671879e+04
   1.3672252e+04
   1.3672574e+04
   1.3672909e+04
   1.3673269e+04
   1.3673587e+04
   1.3673939e+04
   1.3674266e+04
   1.3674613e+04
   1.3674953e+04
   1.3675221e+04
   1.3675623e+04
   1.3675941e+04
   1.3676280e+04
   1.3676552e+04
   1.3676908e+04
   1.3677272e+04
   1.3677591e+04
   1.3677955e+04
   1.3678294e+04
   1.3678642e+04
   1.3678956e+04
   1.3679312e+04
   1.3679588e+04
   1.3679894e+04
   1.3680225e+04
   1.3680627e+04
   1.3680966e+04
   1.3681313e+04
   1.3681636e+04
   1.3682000e+04
   1.3682297e+04
   1.3682641e+04
   1.3682921e+04
   1.3683248e+04
   1.3683596e+04
   1.3683960e+04
   1.3684307e+04
   1.3684789e+04
   1.3685673e+04
   1.3686167e+04
   1.3686623e+04
   1.3687067e+04
   1.3687494e+04
   1.3687946e+04
   1.3688415e+04
   1.3688855e+04
   1.3689303e+04
   1.3689701e+04
   1.3690082e+04
   1.3690450e+04
   1.3690773e+04
   1.3691070e+04
   1.3691460e+04
   1.3691778e+04
   1.3692050e+04
   1.3692427e+04
   1.3692808e+04
   1.3693122e+04
   1.3693465e+04
   1.3693746e+04
   1.3694119e+04
   1.3694433e+04
   1.3694793e+04
   1.3695124e+04
   1.3695480e+04
   1.3695823e+04
   1.3696129e+04
   1.3696489e+04
   1.3696782e+04
   1.3697142e+04
   1.3697490e+04
   1.3697816e+04
   1.3698114e+04
   1.3698511e+04
   1.3698834e+04
   1.3699190e+04
   1.3699542e+04
   1.3699877e+04
   1.3700212e+04
   1.3700475e+04
   1.3700852e+04
   1.3701162e+04
   1.3701501e+04
   1.3701753e+04
   1.3702092e+04
   1.3702443e+04
   1.3702774e+04
   1.3703109e+04
   1.3703440e+04
   1.3703750e+04
   1.3704010e+04
   1.3704403e+04
   1.3704705e+04
   1.3705036e+04
   1.3705308e+04
   1.3705659e+04
   1.3705994e+04
   1.3706346e+04
   1.3706673e+04
   1.3707004e+04
   1.3707322e+04
   1.3707636e+04
   1.3707975e+04
   1.3708277e+04
   1.3708633e+04
   1.3708976e+04
   1.3709307e+04
   1.3709659e+04
   1.3710035e+04
   1.3710366e+04
   1.3710710e+04
   1.3711040e+04
   1.3711392e+04
   1.3711706e+04
   1.3712033e+04
   1.3712355e+04
   1.3712615e+04
   1.3712950e+04
   1.3713293e+04
   1.3713591e+04
   1.3713942e+04
   1.3714277e+04
   1.3714617e+04
   1.3714943e+04
   1.3715266e+04
   1.3715601e+04
   1.3715919e+04
   1.3716245e+04
   1.3716572e+04
   1.3716886e+04
   1.3717158e+04
   1.3717544e+04
   1.3717887e+04
   1.3718214e+04
   1.3718528e+04
   1.3718842e+04
   1.3719181e+04
   1.3719432e+04
   1.3719696e+04
   1.3720023e+04
   1.3720349e+04
   1.3720613e+04
   1.3720956e+04
   1.3721195e+04
   1.3721610e+04
   1.3721932e+04
   1.3722213e+04
   1.3722564e+04
   1.3722899e+04
   1.3723205e+04
   1.3723515e+04
   1.3723791e+04
   1.3724093e+04
   1.3724440e+04
   1.3724784e+04
   1.3725119e+04
   1.3725445e+04
   1.3725780e+04
   1.3726111e+04
   1.3726442e+04
   1.3726760e+04
   1.3727083e+04
   1.3727443e+04
   1.3727778e+04
   1.3728117e+04
   1.3728406e+04
   1.3728812e+04
   1.3729135e+04
   1.3729486e+04
   1.3729788e+04
   1.3730098e+04
   1.3730424e+04
   1.3730751e+04
   1.3731065e+04
   1.3731371e+04
   1.3731710e+04
   1.3732037e+04
   1.3732372e+04
   1.3732631e+04
   1.3732975e+04
   1.3733301e+04
   1.3733628e+04
   1.3733896e+04
   1.3734218e+04
   1.3734545e+04
   1.3734863e+04
   1.3735211e+04
   1.3735529e+04
   1.3735847e+04
   1.3736144e+04
   1.3736467e+04
   1.3736764e+04
   1.3737103e+04
   1.3737459e+04
   1.3737782e+04
   1.3738108e+04
   1.3738448e+04
   1.3738774e+04
   1.3739109e+04
   1.3739360e+04
   1.3739700e+04
   1.3739972e+04
   1.3740290e+04
   1.3740617e+04
   1.3740948e+04
   1.3741257e+04
   1.3741592e+04
   1.3741915e+04
   1.3742254e+04
   1.3742593e+04
   1.3742891e+04
   1.3743272e+04
   1.3743778e+04
   1.3744247e+04
   1.3744599e+04
   1.3744926e+04
   1.3745256e+04
   1.3745608e+04
   1.3745935e+04
   1.3746274e+04
   1.3746622e+04
   1.3746944e+04
   1.3747266e+04
   1.3747606e+04
   1.3747853e+04
   1.3748209e+04
   1.3748552e+04
   1.3748866e+04
   1.3749230e+04
   1.3749549e+04
   1.3749863e+04
   1.3750214e+04
   1.3750537e+04
   1.3750880e+04
   1.3751144e+04
   1.3751475e+04
   1.3751806e+04
   1.3752183e+04
   1.3752752e+04
   1.3753121e+04
   1.3753502e+04
   1.3753858e+04
   1.3754180e+04
   1.3754490e+04
   1.3754821e+04
   1.3755118e+04
   1.3755378e+04
   1.3755792e+04
   1.3756127e+04
   1.3756445e+04
   1.3756810e+04
   1.3757149e+04
   1.3757484e+04
   1.3757806e+04
   1.3758129e+04
   1.3758472e+04
   1.3758816e+04
   1.3759159e+04
   1.3759419e+04
   1.3760084e+04
   1.3760440e+04
   1.3760821e+04
   1.3761077e+04
   1.3761416e+04
   1.3761738e+04
   1.3762090e+04
   1.3762429e+04
   1.3762697e+04
   1.3763066e+04
   1.3763409e+04
   1.3763753e+04
   1.3764067e+04
   1.3764402e+04
   1.3764753e+04
   1.3765135e+04
   1.3765482e+04
   1.3765817e+04
   1.3766152e+04
   1.3766487e+04
   1.3766759e+04
   1.3767128e+04
   1.3767467e+04
   1.3767810e+04
   1.3768129e+04
   1.3768472e+04
   1.3768786e+04
   1.3769054e+04
   1.3769376e+04
   1.3769686e+04
   1.3770026e+04
   1.3770356e+04
   1.3770696e+04
   1.3771010e+04
   1.3771349e+04
   1.3771671e+04
   1.3772002e+04
   1.3772262e+04
   1.3772576e+04
   1.3772927e+04
   1.3773271e+04
   1.3773618e+04
   1.3773958e+04
   1.3774280e+04
   1.3774548e+04
   1.3774875e+04
   1.3775210e+04
   1.3775808e+04
   1.3776156e+04
   1.3776462e+04
   1.3776809e+04
   1.3777148e+04
   1.3777475e+04
   1.3777777e+04
   1.3778024e+04
   1.3778338e+04
   1.3778660e+04
   1.3779008e+04
   1.3779326e+04
   1.3779644e+04
   1.3779958e+04
   1.3780302e+04
   1.3780653e+04
   1.3781055e+04
   1.3781407e+04
   1.3781910e+04
   1.3782257e+04
   1.3782592e+04
   1.3782860e+04
   1.3783208e+04
   1.3783564e+04
   1.3783970e+04
   1.3784456e+04
   1.3784766e+04
   1.3785130e+04
   1.3785473e+04
   1.3785808e+04
   1.3786164e+04
   1.3786495e+04
   1.3786822e+04
   1.3787148e+04
   1.3787458e+04
   1.3787818e+04
   1.3788166e+04
   1.3788501e+04
   1.3788857e+04
   1.3789188e+04
   1.3789497e+04
   1.3789820e+04
   1.3790230e+04
   1.3790582e+04
   1.3790892e+04
   1.3791231e+04
   1.3791570e+04
   1.3791872e+04
   1.3792161e+04
   1.3792517e+04
   1.3792843e+04
   1.3793166e+04
   1.3793522e+04
   1.3793852e+04
   1.3794229e+04
   1.3794564e+04
   1.3794891e+04
   1.3795230e+04
   1.3795695e+04
   1.3796076e+04
   1.3796537e+04
   1.3796863e+04
   1.3797190e+04
   1.3797671e+04
   1.3798094e+04
   1.3798429e+04
   1.3798823e+04
   1.3799150e+04
   1.3799480e+04
   1.3799803e+04
   1.3800150e+04
   1.3800511e+04
   1.3800846e+04
   1.3801193e+04
   1.3801503e+04
   1.3801867e+04
   1.3802190e+04
   1.3802500e+04
   1.3802860e+04
   1.3803224e+04
   1.3803546e+04
   1.3803869e+04
   1.3804200e+04
   1.3804522e+04
   1.3804857e+04
   1.3805209e+04
   1.3805556e+04
   1.3805866e+04
   1.3806214e+04
   1.3806566e+04
   1.3806934e+04
   1.3807839e+04
   1.3808140e+04
   1.3808488e+04
   1.3808831e+04
   1.3809174e+04
   1.3809522e+04
   1.3809874e+04
   1.3810393e+04
   1.3810732e+04
   1.3811042e+04
   1.3811369e+04
   1.3811683e+04
   1.3812035e+04
   1.3812365e+04
   1.3812696e+04
   1.3813031e+04
   1.3813362e+04
   1.3813693e+04
   1.3814028e+04
   1.3814287e+04
   1.3814999e+04
   1.3815330e+04
   1.3815669e+04
   1.3816000e+04
   1.3816331e+04
   1.3816632e+04
   1.3816896e+04
   1.3817240e+04
   1.3817604e+04
   1.3817922e+04
   1.3818295e+04
   1.3818638e+04
   1.3818998e+04
   1.3819333e+04
   1.3819748e+04
   1.3820066e+04
   1.3820460e+04
   1.3820795e+04
   1.3821444e+04
   1.3821808e+04
   1.3822139e+04
   1.3822507e+04
   1.3822868e+04
   1.3823316e+04
   1.3823847e+04
   1.3824220e+04
   1.3824551e+04
   1.3824882e+04
   1.3825238e+04
   1.3825585e+04
   1.3825979e+04
   1.3826322e+04
   1.3826666e+04
   1.3826959e+04
   1.3827415e+04
   1.3827780e+04
   1.3828127e+04
   1.3828479e+04
   1.3828856e+04
   1.3829161e+04
   1.3829496e+04
   1.3829844e+04
   1.3830171e+04
   1.3830506e+04
   1.3830828e+04
   1.3831176e+04
   1.3831523e+04
   1.3831875e+04
   1.3832231e+04
   1.3832566e+04
   1.3832964e+04
   1.3833282e+04
   1.3833642e+04
   1.3833973e+04
   1.3834433e+04
   1.3834756e+04
   1.3835581e+04
   1.3835958e+04
   1.3836774e+04
   1.3837277e+04
   1.3837691e+04
   1.3838051e+04
   1.3838403e+04
   1.3838759e+04
   1.3839316e+04
   1.3839643e+04
   1.3840041e+04
   1.3840392e+04
   1.3840706e+04
   1.3841062e+04
   1.3841376e+04
   1.3841736e+04
   1.3841996e+04
   1.3842352e+04
   1.3842700e+04
   1.3843043e+04
   1.3843349e+04
   1.3843713e+04
   1.3844111e+04
   1.3844676e+04
   1.3845045e+04
   1.3845367e+04
   1.3845706e+04
   1.3846037e+04
   1.3846414e+04
   1.3846950e+04
   1.3847423e+04
   1.3847909e+04
   1.3848357e+04
   1.3848818e+04
   1.4063850e+04
   1.4064336e+04
   1.4064595e+04
   1.4064821e+04
   1.4065039e+04
   1.4065274e+04
   1.4065487e+04
   1.4065709e+04
   1.4065977e+04
   1.4066207e+04
   1.4066434e+04
   1.4066651e+04
   1.4066877e+04
   1.4067095e+04
   1.4067321e+04
   1.4067539e+04
   1.4067866e+04
   1.4068109e+04
   1.4068389e+04
   1.4068712e+04
   1.4068963e+04
   1.4069181e+04
   1.4069402e+04
   1.4069616e+04
   1.4069846e+04
   1.4070068e+04
   1.4070273e+04
   1.4070500e+04
   1.4070696e+04
   1.4070918e+04
   1.4071278e+04
   1.4071521e+04
   1.4071747e+04
   1.4071965e+04
   1.4072191e+04
   1.4072568e+04
   1.4072861e+04
   1.4073226e+04
   1.4073510e+04
   1.4073804e+04
   1.4074025e+04
   1.4074256e+04
   1.4074582e+04
   1.4074829e+04
   1.4075106e+04
   1.4075391e+04
   1.4075696e+04
   1.4075989e+04
   1.4076303e+04
   1.4076563e+04
   1.4076865e+04
   1.4077174e+04
   1.4077442e+04
   1.4077736e+04
   1.4078025e+04
   1.4078301e+04
   1.4078594e+04
   1.4078841e+04
   1.4079097e+04
   1.4079444e+04
   1.4079750e+04
   1.4080035e+04
   1.4080344e+04
   1.4080646e+04
   1.4080922e+04
   1.4081232e+04
   1.4081475e+04
   1.4081785e+04
   1.4082078e+04
   1.4082329e+04
   1.4082639e+04
   1.4082928e+04
   1.4083351e+04
   1.4083720e+04
   1.4084025e+04
   1.4084385e+04
   1.4084725e+04
   1.4085051e+04
   1.4085604e+04
   1.4085884e+04
   1.4086098e+04
   1.4086341e+04
   1.4086542e+04
   1.4086781e+04
   1.4087003e+04
   1.4087329e+04
   1.4087869e+04
   1.4088242e+04
   1.4088531e+04
   1.4088782e+04
   1.4089117e+04
   1.4089398e+04
   1.4089674e+04
   1.4089997e+04
   1.4090239e+04
   1.4090562e+04
   1.4090926e+04
   1.4091291e+04
   1.4091722e+04
   1.4092057e+04
   1.4092404e+04
   1.4092651e+04
   1.4092966e+04
   1.4093263e+04
   1.4093640e+04
   1.4093987e+04
   1.4094306e+04
   1.4094565e+04
   1.4094875e+04
   1.4095256e+04
   1.4095541e+04
   1.4095859e+04
   1.4096165e+04
   1.4096466e+04
   1.4096738e+04
   1.4097053e+04
   1.4097316e+04
   1.4097609e+04
   1.4097928e+04
   1.4098187e+04
   1.4098527e+04
   1.4098853e+04
   1.4099247e+04
   1.4099544e+04
   1.4099829e+04
   1.4100172e+04
   1.4100432e+04
   1.4100834e+04
   1.4101190e+04
   1.4101696e+04
   1.4102048e+04
   1.4102346e+04
   1.4102630e+04
   1.4102890e+04
   1.4103225e+04
   1.4103522e+04
   1.4103878e+04
   1.4104205e+04
   1.4104519e+04
   1.4104850e+04
   1.4105180e+04
   1.4105486e+04
   1.4105788e+04
   1.4106056e+04
   1.4106382e+04
   1.4106709e+04
   1.4106969e+04
   1.4107559e+04
   1.4107902e+04
   1.4108145e+04
   1.4108514e+04
   1.4108857e+04
   1.4109121e+04
   1.4109460e+04
   1.4109824e+04
   1.4110134e+04
   1.4110482e+04
   1.4110834e+04
   1.4111181e+04
   1.4111458e+04
   1.4111730e+04
   1.4112014e+04
   1.4112349e+04
   1.4112613e+04
   1.4113057e+04
   1.4113317e+04
   1.4113606e+04
   1.4113874e+04
   1.4114238e+04
   1.4114615e+04
   1.4114958e+04
   1.4115306e+04
   1.4115603e+04
   1.4115926e+04
   1.4116562e+04
   1.4116897e+04
   1.4117207e+04
   1.4117559e+04
   1.4117885e+04
   1.4118153e+04
   1.4118459e+04
   1.4119116e+04
   1.4119606e+04
   1.4120008e+04
   1.4120302e+04
   1.4120620e+04
   1.4121097e+04
   1.4121428e+04
   1.4121776e+04
   1.4122207e+04
   1.4122533e+04
   1.4122940e+04
   1.4123660e+04
   1.4124137e+04
   1.4124497e+04
   1.4124908e+04
   1.4125729e+04
   1.4126177e+04
   1.4126528e+04
   1.4126834e+04
   1.4127173e+04
   1.4127563e+04
   1.4128069e+04
   1.4128333e+04
   1.4128681e+04
   1.4129045e+04
   1.4129426e+04
   1.4129749e+04
   1.4130067e+04
   1.4130465e+04
   1.4130745e+04
   1.4131084e+04
   1.4131754e+04
   1.4132131e+04
   1.4132420e+04
   1.4132697e+04
   1.4133040e+04
   1.4133459e+04
   1.4133764e+04
   1.4134116e+04
   1.4332985e+04
   1.4333303e+04
   1.4333542e+04
   1.4333747e+04
   1.4333965e+04
   1.4334203e+04
   1.4334404e+04
   1.4334655e+04
   1.4334869e+04
   1.4335099e+04
   1.4335321e+04
   1.4335531e+04
   1.4335769e+04
   1.4336000e+04
   1.4336213e+04
   1.4336456e+04
   1.4336779e+04
   1.4337009e+04
   1.4337239e+04
   1.4337482e+04
   1.4337750e+04
   1.4338018e+04
   1.4338328e+04
   1.4338554e+04
   1.4338780e+04
   1.4339107e+04
   1.4339337e+04
   1.4339634e+04
   1.4339944e+04
   1.4340233e+04
   1.4340447e+04
   1.4340660e+04
   1.4340870e+04
   1.4341096e+04
   1.4341314e+04
   1.4341611e+04
   1.4341917e+04
   1.4342168e+04
   1.4342390e+04
   1.4342608e+04
   1.4342825e+04
   1.4343039e+04
   1.4343261e+04
   1.4343474e+04
   1.4343680e+04
   1.4343889e+04
   1.4344119e+04
   1.4344337e+04
   1.4344571e+04
   1.4344886e+04
   1.4345107e+04
   1.4345447e+04
   1.4345757e+04
   1.4346016e+04
   1.4346259e+04
   1.4346632e+04
   1.4346988e+04
   1.4347239e+04
   1.4347503e+04
   1.4347825e+04
   1.4348127e+04
   1.4348441e+04
   1.4348730e+04
   1.4349027e+04
   1.4349358e+04
   1.4349663e+04
   1.4349944e+04
   1.4350179e+04
   1.4350451e+04
   1.4350773e+04
   1.4351016e+04
   1.4351297e+04
   1.4351627e+04
   1.4351916e+04
   1.4352230e+04
   1.4352578e+04
   1.4352829e+04
   1.4353185e+04
   1.4353508e+04
   1.4353843e+04
   1.4354169e+04
   1.4354487e+04
   1.4354739e+04
   1.4355053e+04
   1.4355312e+04
   1.4355652e+04
   1.4355907e+04
   1.4356242e+04
   1.4356552e+04
   1.4356866e+04
   1.4357188e+04
   1.4357578e+04
   1.4358093e+04
   1.4358453e+04
   1.4358775e+04
   1.4359144e+04
   1.4359755e+04
   1.4360095e+04
   1.4360434e+04
   1.4360735e+04
   1.4361066e+04
   1.4361317e+04
   1.4361652e+04
   1.4362012e+04
   1.4362301e+04
   1.4362636e+04
   1.4362921e+04
   1.4363302e+04
   1.4363650e+04
   1.4363968e+04
   1.4364391e+04
   1.4364730e+04
   1.4364994e+04
   1.4366108e+04
   1.4366497e+04
   1.4366820e+04
   1.4367192e+04
   1.4367712e+04
   1.4368277e+04
   1.4368654e+04
   1.4369190e+04
   1.4369533e+04
   1.4369889e+04
   1.4370165e+04
   1.4370467e+04
   1.4370810e+04
   1.4371083e+04
   1.4371447e+04
   1.4371744e+04
   1.4372142e+04
   1.4372515e+04
   1.4372829e+04
   1.4373189e+04
   1.4373453e+04
   1.4373771e+04
   1.4374098e+04
   1.4374491e+04
   1.4375140e+04
   1.4375747e+04
   1.4376074e+04
   1.4376422e+04
   1.4376740e+04
   1.4377142e+04
   1.4377485e+04
   1.4377829e+04
   1.4378159e+04
   1.4378482e+04
   1.4378804e+04
   1.4379190e+04
   1.4379755e+04
   1.4380262e+04
   1.4380584e+04
   1.4380940e+04
   1.4381233e+04
   1.4381455e+04
   1.4381702e+04
   1.4381937e+04
   1.4382263e+04
   1.4382569e+04
   1.4382904e+04
   1.4383243e+04
   1.4383507e+04
   1.4383884e+04
   1.4384215e+04
   1.4384470e+04
   1.4384780e+04
   1.4385119e+04
   1.4385488e+04
   1.4386220e+04
   1.4386589e+04
   1.4386999e+04
   1.4387242e+04
   1.4387585e+04
   1.4387925e+04
   1.4388297e+04
   1.4388641e+04
   1.4388967e+04
   1.4389281e+04
   1.4389558e+04
   1.4389922e+04
   1.4390178e+04
   1.4390508e+04
   1.4390822e+04
   1.4391170e+04
   1.4391492e+04
   1.4391760e+04
   1.4392083e+04
   1.4392464e+04
   1.4392770e+04
   1.4393130e+04
   1.4393486e+04
   1.4393816e+04
   1.4394156e+04
   1.4394495e+04
   1.4394771e+04
   1.4395089e+04
   1.4395466e+04
   1.4395965e+04
   1.4396450e+04
   1.4396773e+04
   1.4397405e+04
   1.4397765e+04
   1.4398029e+04
   1.4398402e+04
   1.4398745e+04
