# Supplementary material for: Interaction mechanisms quantified from dynamical features of frog choruses
Source: R Soc Open Sci. 2020 Mar 18;7(3):191693. doi: 10.1098/rsos.191693 (PMC7137965; doi:10.1098/rsos.191693)
Supplement: Dataset 3 [file rsos191693supp4.zip › Dataset3_17th_June_2008/CallTiming_Frog2.dat]

   1.0271623e+03
   1.0276271e+03
   1.0280668e+03
   1.0284772e+03
   1.0288918e+03
   1.0292644e+03
   1.0296162e+03
   1.0299386e+03
   1.0302820e+03
   1.0306714e+03
   1.0311153e+03
   1.0315089e+03
   1.0318984e+03
   1.0323088e+03
   1.0327191e+03
   1.0331253e+03
   1.0335357e+03
   1.0339335e+03
   1.0343523e+03
   1.0347626e+03
   1.0351688e+03
   1.0355792e+03
   1.0360021e+03
   1.0363958e+03
   1.0368313e+03
   1.0372542e+03
   1.0376688e+03
   1.0381001e+03
   1.0385146e+03
   1.0389124e+03
   1.0393186e+03
   1.0397416e+03
   1.0401687e+03
   1.0405833e+03
   1.0409769e+03
   1.0413914e+03
   1.0417893e+03
   1.0422248e+03
   1.0426351e+03
   1.0430748e+03
   1.0437574e+03
   1.0442054e+03
   1.0453863e+03
   1.0458344e+03
   1.0462657e+03
   1.0470278e+03
   1.0474549e+03
   1.0479030e+03
   1.0483343e+03
   1.0487656e+03
   1.0491718e+03
   1.0496199e+03
   1.0500261e+03
   1.0504532e+03
   1.0508719e+03
   1.0513074e+03
   1.0516885e+03
   1.0521240e+03
   1.0525553e+03
   1.0529992e+03
   1.0534263e+03
   1.0539581e+03
   1.0543727e+03
   1.0547077e+03
   1.0549757e+03
   1.0552563e+03
   1.0555913e+03
   1.0558760e+03
   1.0561649e+03
   1.0564623e+03
   1.0568224e+03
   2.2286656e+03
   2.2293147e+03
   2.2296539e+03
   2.2299009e+03
   2.2302820e+03
   2.2306044e+03
   2.2309018e+03
   2.2312535e+03
   2.2316890e+03
   2.2320324e+03
   2.2323381e+03
   2.2326521e+03
   2.2329829e+03
   2.2332928e+03
   2.2335943e+03
   2.2340131e+03
   2.2343983e+03
   2.2347208e+03
   2.2350390e+03
   2.2353949e+03
   2.2358053e+03
   2.2361152e+03
   2.2364921e+03
   2.2369443e+03
   2.2372835e+03
   2.2376269e+03
   2.2379619e+03
   2.2382885e+03
   2.2385942e+03
   2.2389711e+03
   2.2394108e+03
   2.2398546e+03
   2.2404451e+03
   2.2408178e+03
   2.2413035e+03
   2.2416301e+03
   2.2420279e+03
   2.2424299e+03
   2.2427733e+03
   2.2431418e+03
   2.2435689e+03
   2.2440212e+03
   2.2445237e+03
   2.2450220e+03
   2.2455161e+03
   2.2459014e+03
   2.2465588e+03
   2.2469315e+03
   2.2473084e+03
   2.2477858e+03
   2.2482087e+03
   2.2485981e+03
   2.2489499e+03
   2.2492765e+03
   2.2495906e+03
   2.2499172e+03
   2.2502522e+03
   2.2505579e+03
   2.2508929e+03
   2.2512530e+03
   2.2515629e+03
   2.2519272e+03
   2.2522748e+03
   2.2525972e+03
   2.2529573e+03
   2.2532839e+03
   2.2536189e+03
   2.2539665e+03
   2.2543434e+03
   2.2546700e+03
   2.2550176e+03
   2.2553693e+03
   2.2557127e+03
   2.2560770e+03
   2.2563785e+03
   2.2567135e+03
   2.2570569e+03
   2.2574379e+03
   2.2577939e+03
   2.2582713e+03
   2.2585895e+03
   2.2589454e+03
   2.2592511e+03
   2.2595987e+03
   2.2599295e+03
   2.2602938e+03
   2.2606874e+03
   2.2610308e+03
   2.2614161e+03
   2.2617636e+03
   2.2621321e+03
   2.2626514e+03
   2.2632628e+03
   2.2636522e+03
   2.2648331e+03
   2.2654109e+03
   2.2659888e+03
   2.2665709e+03
   2.2670566e+03
   2.2674879e+03
   2.2678355e+03
   2.2681956e+03
   2.2686563e+03
   2.2690331e+03
   2.2695984e+03
   2.2702601e+03
   2.2711939e+03
   2.2718471e+03
   2.2722952e+03
   2.2728061e+03
   2.2731411e+03
   2.2735179e+03
   2.2738906e+03
   2.2744978e+03
   2.2749961e+03
   2.2753311e+03
   2.2756494e+03
   2.2760137e+03
   2.2763864e+03
   2.2767507e+03
   2.2771192e+03
   2.2774626e+03
   2.2778227e+03
   2.2781577e+03
   2.2785094e+03
   2.2788319e+03
   2.2791585e+03
   2.2795228e+03
   2.2798955e+03
   2.2802054e+03
   2.2805655e+03
   2.2809298e+03
   2.2812606e+03
   2.2815831e+03
   2.2819013e+03
   2.2822279e+03
   2.2825839e+03
   2.2829231e+03
   2.2832497e+03
   2.2835847e+03
   2.2839155e+03
   2.2843008e+03
   2.2846274e+03
   2.2849582e+03
   2.2852848e+03
   2.2856198e+03
   2.2859632e+03
   2.2863066e+03
   2.2866248e+03
   2.2869389e+03
   2.2873283e+03
   2.2876843e+03
   2.2880528e+03
   2.2884003e+03
   2.2887898e+03
   2.2891373e+03
   2.2898450e+03
   2.2905108e+03
   2.2909338e+03
   2.2916959e+03
   2.2922444e+03
   2.2926171e+03
   2.2932536e+03
   2.2938441e+03
   2.2944554e+03
   2.2955944e+03
   2.2963231e+03
   2.2966874e+03
   2.2974914e+03
   2.2980064e+03
   2.2985550e+03
   2.2989109e+03
   2.2993004e+03
   2.2997484e+03
   2.3003179e+03
   2.3006613e+03
   2.3010340e+03
   2.3014318e+03
   2.3021730e+03
   3.2189473e+03
   3.2192655e+03
   3.2195796e+03
   3.2199104e+03
   3.2202370e+03
   3.2205343e+03
   3.2208274e+03
   3.2211289e+03
   3.2214388e+03
   3.2217236e+03
   3.2220209e+03
   3.2223224e+03
   3.2226113e+03
   3.2229212e+03
   3.2232394e+03
   3.2235200e+03
   3.2238299e+03
   3.2241733e+03
   3.2244915e+03
   3.2248014e+03
   3.2251071e+03
   3.2253876e+03
   3.2256933e+03
   3.2260032e+03
   3.2263173e+03
   3.2266397e+03
   3.2269370e+03
   3.2272594e+03
   3.2275693e+03
   3.2278666e+03
   3.2281681e+03
   3.2284529e+03
   3.2287669e+03
   3.2290726e+03
   3.2293741e+03
   3.2296756e+03
   3.2299939e+03
   3.2302954e+03
   3.2306136e+03
   3.2309151e+03
   3.2312292e+03
   3.2315265e+03
   3.2319159e+03
   3.2322970e+03
   3.2326153e+03
   3.2329419e+03
   3.2332853e+03
   3.2336454e+03
   3.2340599e+03
   3.2348346e+03
   3.2351613e+03
   3.2354711e+03
   3.2357894e+03
   3.2360867e+03
   3.2364343e+03
   3.2367358e+03
   3.2370456e+03
   3.2373723e+03
   3.2376654e+03
   3.2379920e+03
   3.2383186e+03
   3.2386159e+03
   3.2389468e+03
   3.2392650e+03
   3.2395874e+03
   3.2398931e+03
   3.2402156e+03
   3.2406427e+03
   3.2412080e+03
   3.2415263e+03
   3.2419115e+03
   3.2422256e+03
   3.2425229e+03
   3.2428956e+03
   3.2432096e+03
   3.2435321e+03
   3.2438419e+03
   3.2441393e+03
   3.2444449e+03
   3.2447464e+03
   3.2450773e+03
   3.2453871e+03
   3.2457138e+03
   3.2460236e+03
   3.2463419e+03
   3.2466727e+03
   3.2469868e+03
   3.2473050e+03
   3.2476442e+03
   3.2479876e+03
   3.2483226e+03
   3.2486366e+03
   3.2489674e+03
   3.2492731e+03
   3.2495956e+03
   3.2499138e+03
   3.2502279e+03
   3.2505336e+03
   3.2509272e+03
   3.2512999e+03
   3.2516265e+03
   3.2519908e+03
   3.2523342e+03
   3.2526776e+03
   3.2530042e+03
   3.2533224e+03
   3.2536407e+03
   3.2539715e+03
   3.2542981e+03
   3.2546624e+03
   3.2549849e+03
   3.2553241e+03
   3.2556507e+03
   3.2559857e+03
   3.2563291e+03
   3.2566515e+03
   3.2569530e+03
   3.2572545e+03
   3.2575686e+03
   3.2578994e+03
   3.2582260e+03
   3.2585652e+03
   3.2588918e+03
   3.2591975e+03
   3.2595325e+03
   3.2598759e+03
   3.2601941e+03
   3.2605459e+03
   3.2608683e+03
   3.2611866e+03
   3.2614881e+03
   3.2618231e+03
   3.2621246e+03
   3.2624303e+03
   3.2627611e+03
   3.2630709e+03
   3.2633976e+03
   3.2637368e+03
   3.2640508e+03
   3.2643900e+03
   3.2647208e+03
   3.2650139e+03
   3.2653699e+03
   3.2656672e+03
   3.2660483e+03
   3.2663581e+03
   3.2667559e+03
   3.2671119e+03
   3.2674259e+03
   3.2677400e+03
   3.2680624e+03
   3.2683723e+03
   3.2687073e+03
   3.2690214e+03
   3.2693145e+03
   3.2696411e+03
   3.2699845e+03
   3.2703153e+03
   3.2706545e+03
   3.2709518e+03
   3.2713036e+03
   3.2716386e+03
   3.2719484e+03
   3.2723002e+03
   3.2726603e+03
   3.2730163e+03
   3.2733471e+03
   3.2736779e+03
   3.2740422e+03
   3.2743688e+03
   3.2747331e+03
   3.2750974e+03
   3.2754199e+03
   3.2757926e+03
   3.2761527e+03
   3.2764919e+03
   3.2768353e+03
   3.2775681e+03
   3.2779156e+03
   3.2782297e+03
   3.2785605e+03
   3.2788871e+03
   3.2792179e+03
   3.2795362e+03
   3.2798796e+03
   3.2802188e+03
   3.2805747e+03
   3.2809264e+03
   3.2812740e+03
   3.2816174e+03
   3.2819356e+03
   3.2823251e+03
   3.2826475e+03
   3.2829658e+03
   3.2833343e+03
   3.2836693e+03
   3.2840503e+03
   3.2843560e+03
   3.2846994e+03
   3.2850260e+03
   3.2853568e+03
   3.2857044e+03
   3.2860310e+03
   3.7878449e+03
   3.7881883e+03
   3.7885149e+03
   3.7887913e+03
   3.7891012e+03
   3.7894027e+03
   3.7896958e+03
   3.7899931e+03
   3.7902863e+03
   3.7905919e+03
   3.7908934e+03
   3.7911824e+03
   3.7914588e+03
   3.7917644e+03
   3.7920994e+03
   3.7924763e+03
   3.7928029e+03
   3.7931840e+03
   3.7935274e+03
   3.7939126e+03
   3.7942225e+03
   3.7945031e+03
   3.7948046e+03
   3.7951019e+03
   3.7953908e+03
   3.7956881e+03
   3.7960273e+03
   3.7963665e+03
   3.7967643e+03
   3.7970658e+03
   3.7973799e+03
   3.7976730e+03
   3.7979745e+03
   3.7982802e+03
   3.7985733e+03
   3.7988874e+03
   3.7992056e+03
   3.7995323e+03
   3.7998379e+03
   3.8001436e+03
   3.8004535e+03
   3.8007634e+03
   3.8010691e+03
   3.8013789e+03
   3.8017600e+03
   3.8022290e+03
   3.8025221e+03
   3.8028278e+03
   3.8031921e+03
   3.8035732e+03
   3.8038914e+03
   3.8042223e+03
   3.8045489e+03
   3.8048546e+03
   3.8051728e+03
   3.8055036e+03
   3.8058679e+03
   3.8063537e+03
   3.8067096e+03
   3.8070237e+03
   3.8073210e+03
   3.8076434e+03
   3.8079617e+03
   3.8082883e+03
   3.8086108e+03
   3.8089206e+03
   3.8092473e+03
   3.8095404e+03
   3.8098461e+03
   3.8102020e+03
   3.8106417e+03
   3.8114331e+03
   3.8117598e+03
   3.8120864e+03
   3.8123879e+03
   3.8126936e+03
   3.8130202e+03
   3.8133259e+03
   3.8136441e+03
   3.8139666e+03
   3.8142806e+03
   3.8145905e+03
   3.8149004e+03
   3.8152270e+03
   3.8155494e+03
   3.8158761e+03
   3.8161818e+03
   3.8164833e+03
   3.8167973e+03
   3.8171281e+03
   3.8174380e+03
   3.8177688e+03
   3.8180996e+03
   3.8184263e+03
   3.8187236e+03
   3.8191214e+03
   4.5213023e+03
   4.5215578e+03
   4.5219430e+03
   4.5221901e+03
   4.5227805e+03
   4.5230778e+03
   4.5233584e+03
   4.5236473e+03
   4.5239572e+03
   4.5242587e+03
   4.5246439e+03
   4.5250376e+03
   4.5256113e+03
   4.5260468e+03
   4.5263189e+03
   4.5266539e+03
   4.5269513e+03
   4.5272946e+03
   4.5276129e+03
   4.5278976e+03
   4.5281866e+03
   4.5285006e+03
   4.5287979e+03
   4.5290994e+03
   4.5294093e+03
   4.5297276e+03
   4.5300835e+03
   4.5304018e+03
   4.5308331e+03
   4.5311388e+03
   4.5314319e+03
   4.5317669e+03
   4.5320642e+03
   4.5323448e+03
   4.5327300e+03
   4.5330859e+03
   4.5334168e+03
   4.5337727e+03
   4.5341119e+03
   4.5344301e+03
   4.5347233e+03
   4.5350248e+03
   4.5353388e+03
   4.5356236e+03
   4.5360214e+03
   4.5364024e+03
   4.5367416e+03
   4.5370683e+03
   4.5373907e+03
   4.5377006e+03
   4.5380314e+03
   4.5383538e+03
   4.5386679e+03
   4.5389736e+03
   4.5394049e+03
   4.5398613e+03
   4.5401796e+03
   4.5405104e+03
   4.5408035e+03
   4.5411343e+03
   4.5414233e+03
   4.5418001e+03
   4.5423026e+03
   4.5426293e+03
   4.5429475e+03
   4.5432658e+03
   4.5435589e+03
   4.5438855e+03
   4.5442247e+03
   4.5446141e+03
   4.5451627e+03
   4.5463478e+03
   4.5469005e+03
   4.5473318e+03
   4.5478050e+03
   4.5482824e+03
   4.5487304e+03
   4.5491283e+03
   4.5496559e+03
   4.5500579e+03
   4.5503761e+03
   4.5506818e+03
   4.5509917e+03
   4.5513058e+03
   4.5516910e+03
   4.5520009e+03
   4.5523233e+03
   4.5526416e+03
   4.5529514e+03
   4.5532404e+03
   4.5535544e+03
   4.5539941e+03
   4.5543710e+03
   4.5546934e+03
   4.5550787e+03
   4.5554179e+03
   4.5557278e+03
   4.5560251e+03
   4.5563475e+03
   4.5566783e+03
   4.5569631e+03
   4.5572813e+03
   4.5575912e+03
   4.5579011e+03
   4.5581984e+03
   4.5585459e+03
   4.5588600e+03
   4.5591992e+03
   4.5595007e+03
   4.5597938e+03
   4.5601581e+03
   4.5605015e+03
   4.5607904e+03
   4.5610961e+03
   4.5614353e+03
   4.5617410e+03
   4.5620467e+03
   4.5623608e+03
   4.5626790e+03
   4.5629973e+03
   4.5633239e+03
   5.0376846e+03
   5.0379568e+03
   5.0389157e+03
   5.0392172e+03
   5.0394810e+03
   5.0398579e+03
   5.0402599e+03
   5.0406409e+03
   5.0409215e+03
   5.0411937e+03
   5.0414994e+03
   5.0417758e+03
   5.0420731e+03
   5.0423913e+03
   5.0426886e+03
   5.0430027e+03
   5.0432916e+03
   5.0435806e+03
   5.0438653e+03
   5.0442129e+03
   5.0445563e+03
   5.0449038e+03
   5.0453686e+03
   5.0456659e+03
   5.0459549e+03
   5.0463066e+03
   5.0468887e+03
   5.0473116e+03
   5.0476006e+03
   5.0478937e+03
   5.0482036e+03
   5.0484967e+03
   5.0487814e+03
   5.0491123e+03
   5.0494682e+03
   5.0498493e+03
   5.0501508e+03
   5.0504606e+03
   5.0507496e+03
   5.0510678e+03
   5.0514112e+03
   5.0518132e+03
   5.0521231e+03
   5.0524204e+03
   5.0527177e+03
   5.0529941e+03
   5.0532914e+03
   5.0536096e+03
   5.0539111e+03
   5.0542210e+03
   5.0545434e+03
   5.0549161e+03
   5.0553139e+03
   5.0556699e+03
   5.0559839e+03
   5.0563022e+03
   5.0566288e+03
   5.0569219e+03
   5.0572276e+03
   5.0575124e+03
   5.0578390e+03
   5.0581447e+03
   5.0585174e+03
   5.0588105e+03
   5.0590701e+03
   5.0593800e+03
   5.0597443e+03
   5.0601170e+03
   5.0607954e+03
   5.0615491e+03
   5.0621354e+03
   5.0625709e+03
   5.0629268e+03
   5.0632158e+03
   5.0637015e+03
   5.0644259e+03
   5.0649201e+03
   5.0652299e+03
   5.0655273e+03
   5.0658623e+03
   5.0661596e+03
   5.0664778e+03
   5.0668505e+03
   5.0672064e+03
   5.0675331e+03
   5.0678764e+03
   5.0681989e+03
   5.0685088e+03
   5.0689066e+03
   5.0694677e+03
   5.0697776e+03
   5.0701084e+03
   5.0704350e+03
   5.0707658e+03
   5.0710841e+03
   5.0713688e+03
   5.0717289e+03
   5.0720598e+03
   5.0723571e+03
   5.0726795e+03
   5.0729978e+03
   5.0733160e+03
   5.0737054e+03
   5.0742624e+03
   5.0745723e+03
   5.0748779e+03
   5.0752046e+03
   5.0755396e+03
   5.0758829e+03
   5.0762138e+03
   5.0765194e+03
   5.0769298e+03
   5.0772690e+03
   5.0775831e+03
   5.0778846e+03
   5.0782363e+03
   5.0785546e+03
   5.0789482e+03
   5.5564572e+03
   5.5567084e+03
   5.5569723e+03
   5.5572151e+03
   5.5576632e+03
   5.5579982e+03
   5.5583081e+03
   5.5586138e+03
   5.5588483e+03
   5.5591372e+03
   5.5594136e+03
   5.5596941e+03
   5.5599914e+03
   5.5602259e+03
   5.5604563e+03
   5.5607954e+03
   5.5610802e+03
   5.5614403e+03
   5.5617041e+03
   5.5620643e+03
   5.5623532e+03
   5.5626505e+03
   5.5629436e+03
   5.5632326e+03
   5.5635592e+03
   5.5638398e+03
   5.5641413e+03
   5.5644218e+03
   5.5647359e+03
   5.5650332e+03
   5.5653347e+03
   5.5656404e+03
   5.5659377e+03
   5.5662266e+03
   5.5666119e+03
   5.5669134e+03
   5.5672651e+03
   5.5676504e+03
   5.5679603e+03
   5.5682701e+03
   5.5685758e+03
   5.5688773e+03
   5.5691663e+03
   5.5694343e+03
   5.5697776e+03
   5.5701252e+03
   5.5704728e+03
   5.5708078e+03
   5.5712893e+03
   5.5716411e+03
   5.5718630e+03
   5.5722441e+03
   5.5725288e+03
   5.5729601e+03
   5.5732491e+03
   5.5735715e+03
   5.5739316e+03
   5.5742583e+03
   5.5747273e+03
   5.5750958e+03
   5.5756611e+03
   5.5760212e+03
   5.5764651e+03
   5.5767749e+03
   5.5770806e+03
   5.5774114e+03
   5.5777213e+03
   5.5780186e+03
   5.5783369e+03
   5.5785923e+03
   5.5789231e+03
   5.5792456e+03
   5.5795513e+03
   5.5798569e+03
   5.5801794e+03
   5.5805102e+03
   5.5808201e+03
   5.5812011e+03
   5.5816534e+03
   5.5819800e+03
   5.5822731e+03
   5.5826165e+03
   5.5828971e+03
   5.5832363e+03
   5.5835503e+03
   5.5838769e+03
   5.5842119e+03
   5.5845218e+03
   5.5848526e+03
   5.5851416e+03
   5.5855394e+03
   6.1127547e+03
   6.1130394e+03
   6.1133493e+03
   6.1136885e+03
   6.1140026e+03
   6.1143166e+03
   6.1146935e+03
   6.1151081e+03
   6.1153509e+03
   6.1155980e+03
   6.1159623e+03
   6.1162136e+03
   6.1164271e+03
   6.1166616e+03
   6.1170385e+03
   6.1173358e+03
   6.1176373e+03
   6.1179221e+03
   6.1182194e+03
   6.1184706e+03
   6.1188559e+03
   6.1191658e+03
   6.1194379e+03
   6.1198274e+03
   6.1200661e+03
   6.1204848e+03
   6.1207528e+03
   6.1211799e+03
   6.1214940e+03
   6.1218793e+03
   6.1223022e+03
   6.1225451e+03
   6.1229094e+03
   6.1232276e+03
   6.1235584e+03
   6.1237804e+03
   6.1241740e+03
   6.1244923e+03
   6.1248440e+03
   6.1252334e+03
   6.1255308e+03
   6.1257820e+03
   6.1261547e+03
   6.1264436e+03
   6.1267661e+03
   6.1270550e+03
   6.1273900e+03
   6.1277124e+03
   6.1280098e+03
   6.1283154e+03
   6.1286672e+03
   6.1290064e+03
   6.1293707e+03
   6.1297936e+03
   6.1300742e+03
   6.1303841e+03
   6.1307609e+03
   6.1311001e+03
   6.1314309e+03
   6.1318162e+03
   6.1321386e+03
   6.1324778e+03
   6.1328212e+03
   6.1331688e+03
   6.1335414e+03
   6.1338513e+03
   6.1342198e+03
   6.1345674e+03
   6.1349233e+03
   6.1353086e+03
   6.1356143e+03
   6.1359828e+03
   6.1363345e+03
   6.1366988e+03
   6.1370631e+03
   6.1374316e+03
   6.1377666e+03
   6.1381686e+03
   6.1385162e+03
   6.1390271e+03
   6.1394123e+03
   6.1398478e+03
   6.1401703e+03
   6.1404801e+03
   6.1408151e+03
   6.1411124e+03
   6.1414684e+03
   6.1417741e+03
   6.1421007e+03
   6.1424106e+03
   6.1427330e+03
   6.1430513e+03
   6.1433695e+03
   6.1436961e+03
   6.1440437e+03
   6.1443745e+03
   6.1447263e+03
   6.1450487e+03
   6.1454046e+03
   6.1457313e+03
   6.1461039e+03
   6.1464389e+03
   6.1467739e+03
   6.1470880e+03
   6.1474607e+03
   6.1478292e+03
   6.1483317e+03
   6.1486458e+03
   6.1490519e+03
   6.1493953e+03
   6.1499062e+03
   6.1503668e+03
   6.1508400e+03
   6.1512755e+03
   6.1517026e+03
   6.1520502e+03
   6.1524689e+03
   6.1528793e+03
   6.1532729e+03
   6.1537545e+03
   6.1542193e+03
   6.1546674e+03
   6.1550024e+03
   6.1553039e+03
   6.1556389e+03
   6.1559571e+03
   6.1563131e+03
   6.1566606e+03
   6.1569873e+03
   6.1573348e+03
   6.1576573e+03
   6.1579839e+03
   6.1583482e+03
   6.1586790e+03
   6.1589973e+03
   6.1593281e+03
   6.1596840e+03
   6.1600776e+03
   6.1604545e+03
   6.1608356e+03
   6.1611706e+03
   6.1615474e+03
   6.1618322e+03
   6.1621923e+03
   6.1625357e+03
   6.1629126e+03
   6.1632518e+03
   6.1636077e+03
   6.7780479e+03
   6.7797188e+03
   6.7800747e+03
   6.7803888e+03
   6.7807531e+03
   6.7811634e+03
   6.7814063e+03
   6.7818418e+03
   6.7822564e+03
   6.7825746e+03
   6.7828175e+03
   6.7830855e+03
   6.7834121e+03
   6.7837555e+03
   6.7841994e+03
   6.7845469e+03
   6.7849783e+03
   6.7852295e+03
   6.7854640e+03
   6.7858199e+03
   6.7861424e+03
   6.7864397e+03
   6.7867538e+03
   6.7870553e+03
   6.7873609e+03
   6.7876792e+03
   6.7879681e+03
   6.7882654e+03
   6.7885963e+03
   6.7888852e+03
   6.7892118e+03
   6.7895133e+03
   6.7898232e+03
   6.7901205e+03
   6.7904304e+03
   6.7907444e+03
   6.7910376e+03
   6.7913684e+03
   6.7916741e+03
   6.7919798e+03
   6.7922813e+03
   6.7925911e+03
   6.7928968e+03
   6.7932067e+03
   6.7935543e+03
   6.7938558e+03
   6.7941866e+03
   6.7944713e+03
   6.7948105e+03
   6.7951497e+03
   6.7954889e+03
   6.7959034e+03
   6.7962552e+03
   6.7967577e+03
   6.7971932e+03
   6.7974277e+03
   6.7979051e+03
   6.7983908e+03
   6.7988305e+03
   6.7992451e+03
   6.7996010e+03
   6.7999779e+03
   6.8003464e+03
   6.8008028e+03
   6.8011294e+03
   6.8014644e+03
   6.8017576e+03
   6.8020674e+03
   6.8023941e+03
   6.8027165e+03
   6.8030976e+03
   6.8034535e+03
   6.8038178e+03
   6.8041779e+03
   6.8045464e+03
   6.8049233e+03
   6.8053128e+03
   6.8056813e+03
   6.8060581e+03
   6.8064476e+03
   6.8067784e+03
   6.8071804e+03
   6.8075238e+03
   6.8079090e+03
   6.8082691e+03
   6.8086334e+03
   6.8089978e+03
   6.8093746e+03
   6.8097389e+03
   6.8101284e+03
   6.8104927e+03
   6.8108444e+03
   6.8112464e+03
   6.8115940e+03
   6.8119793e+03
   6.8123101e+03
   6.8126325e+03
   6.8129926e+03
   6.8133360e+03
   6.8136752e+03
   6.8139934e+03
   6.8143075e+03
   6.8146341e+03
   6.8149817e+03
   6.8153125e+03
   6.8156140e+03
   6.8159406e+03
   6.8162631e+03
   6.8165939e+03
   6.8169331e+03
   6.8172806e+03
   6.8176282e+03
   6.8179716e+03
   6.8182856e+03
   6.8186123e+03
   6.8189431e+03
   6.8204757e+03
   6.8208986e+03
   6.8213551e+03
   6.8217822e+03
   6.8222386e+03
   6.8225485e+03
   6.8228709e+03
   6.8232353e+03
   6.8235619e+03
   6.8238801e+03
   6.8242026e+03
   6.8245166e+03
   6.8248433e+03
   6.8251866e+03
   6.8255258e+03
   6.8258566e+03
   6.8261414e+03
   6.8265392e+03
   6.8270459e+03
   6.8273851e+03
   6.8277117e+03
   6.8280383e+03
   6.8284361e+03
   6.8287963e+03
   6.8291522e+03
   6.8294872e+03
   6.8298348e+03
   6.8302326e+03
   6.8305508e+03
   6.8308942e+03
   6.8313171e+03
   6.8321128e+03
   6.8324687e+03
   6.8328246e+03
   6.8331596e+03
   6.8334611e+03
   6.8338045e+03
   6.8342065e+03
   6.8346127e+03
   6.8349728e+03
   6.8353246e+03
   6.8356931e+03
   6.8360616e+03
   6.8364384e+03
   6.8369116e+03
   6.8372759e+03
   6.8376319e+03
   6.8379962e+03
   6.8383773e+03
   6.8387416e+03
   6.8390891e+03
   6.8397005e+03
   6.8401737e+03
   6.8405296e+03
   6.8410154e+03
   6.8413504e+03
   6.8417356e+03
   6.8420455e+03
   6.8424014e+03
   6.8427867e+03
   6.8431678e+03
   6.8435446e+03
   6.8439215e+03
   6.8442607e+03
   6.8446376e+03
   6.8450103e+03
   6.8453620e+03
   6.8457179e+03
   6.8467481e+03
   6.8471166e+03
   6.8474809e+03
   6.8478578e+03
   6.8482053e+03
   6.8485738e+03
   6.8489172e+03
   6.8493108e+03
   6.8496751e+03
   6.8500185e+03
   6.8504121e+03
   6.8507723e+03
   6.8510947e+03
   6.8514423e+03
   6.8518066e+03
   6.8521290e+03
   6.8525143e+03
   6.8528911e+03
   6.8532554e+03
   6.8536491e+03
   6.8540050e+03
   6.8544028e+03
   6.8547253e+03
   6.8550477e+03
   6.8553994e+03
   6.8557721e+03
   6.8560946e+03
   6.8564421e+03
   6.8568316e+03
   6.8571959e+03
   6.8575728e+03
   6.8579454e+03
   6.8583391e+03
   6.8586908e+03
   6.8590761e+03
   6.8595074e+03
   6.8599136e+03
   6.8602904e+03
   6.8606715e+03
   6.8612536e+03
   6.8616430e+03
   6.8619696e+03
   6.8623256e+03
   6.8626731e+03
   6.8630039e+03
   6.8633473e+03
   6.8636823e+03
   6.8639922e+03
   6.8643356e+03
   6.8646371e+03
   6.8649595e+03
   6.8652568e+03
   6.8655793e+03
   6.8659268e+03
   6.8663079e+03
   6.8665926e+03
   6.8669695e+03
   6.8672878e+03
   6.8676102e+03
   6.8679661e+03
   6.8683179e+03
   6.8686152e+03
   6.8689669e+03
   6.8693103e+03
   6.8696704e+03
   6.8700557e+03
   6.8704033e+03
   6.8707257e+03
   6.8711193e+03
   6.8715464e+03
   7.2450638e+03
   7.2453904e+03
   7.2456291e+03
   7.2460604e+03
   7.2463074e+03
   7.2465336e+03
   7.2469021e+03
   7.2472580e+03
   7.2475386e+03
   7.2478443e+03
   7.2481290e+03
   7.2483593e+03
   7.2487613e+03
   7.2490628e+03
   7.2493685e+03
   7.2496449e+03
   7.2499380e+03
   7.2502269e+03
   7.2505410e+03
   7.2508299e+03
   7.2512780e+03
   7.2516339e+03
   7.2519396e+03
   7.2523081e+03
   7.2526013e+03
   7.2529656e+03
   7.2532503e+03
   7.2535686e+03
   7.2538701e+03
   7.2541464e+03
   7.2544773e+03
   7.2547829e+03
   7.2550593e+03
   7.2553566e+03
   7.2556958e+03
   7.2559889e+03
   7.2562988e+03
   7.2565961e+03
   7.2568893e+03
   7.2571908e+03
   7.2575090e+03
   7.2578231e+03
   7.2581371e+03
   7.2584386e+03
   7.2587527e+03
   7.2590584e+03
   7.2593683e+03
   7.2596739e+03
   7.2599713e+03
   7.2602686e+03
   7.2605743e+03
   7.2608799e+03
   7.2611856e+03
   7.2614746e+03
   7.2617970e+03
   7.2622199e+03
   7.2625131e+03
   7.2628104e+03
   7.2631035e+03
   7.2634553e+03
   7.2637819e+03
   7.2640792e+03
   7.2644309e+03
   7.2647576e+03
   7.2650507e+03
   7.2653606e+03
   7.2656998e+03
   7.2659929e+03
   7.2663446e+03
   7.2666461e+03
   7.2669602e+03
   7.2672743e+03
   7.2675925e+03
   7.2679233e+03
   7.2682290e+03
   7.2685556e+03
   7.2688781e+03
   7.2692801e+03
   7.2696193e+03
   7.2699543e+03
   7.2703563e+03
   7.2706871e+03
   7.2710137e+03
   7.2713989e+03
   7.2717423e+03
   7.2720941e+03
   7.2726091e+03
   7.2731786e+03
   7.2736267e+03
   7.2740078e+03
   7.2744307e+03
   7.2747615e+03
   7.2750546e+03
   7.2755027e+03
   7.2758042e+03
   7.2764993e+03
   7.2769181e+03
   7.2772531e+03
   7.2775671e+03
   7.2778770e+03
   7.2782078e+03
   7.2785177e+03
   7.2788234e+03
   7.2791333e+03
   7.2794431e+03
   7.2797656e+03
   7.2801257e+03
   7.2804439e+03
   7.2807664e+03
   7.2810804e+03
   7.2814071e+03
   7.2817128e+03
   7.2821022e+03
   7.2824874e+03
   7.2828559e+03
   7.2832538e+03
   7.2836097e+03
   7.2841122e+03
   7.2844598e+03
   7.2847696e+03
   7.2851088e+03
   7.2854229e+03
   7.2857411e+03
   7.2861096e+03
   7.2864321e+03
   7.2867754e+03
   7.2871272e+03
   7.2879814e+03
   7.2884546e+03
   7.2891037e+03
   7.2895936e+03
   7.2898868e+03
   7.2902804e+03
   7.2906740e+03
   7.2910048e+03
   7.2913859e+03
   7.2917125e+03
   7.2920768e+03
   7.2923825e+03
   7.2927133e+03
   7.2930483e+03
   7.2933666e+03
   7.2936890e+03
   7.2940408e+03
   7.2943381e+03
   7.2947024e+03
   7.2950123e+03
   7.2953305e+03
   7.2956446e+03
   7.2959796e+03
   7.2963355e+03
   7.2966914e+03
   7.2970139e+03
   7.2973279e+03
   7.2976336e+03
   7.2979519e+03
   7.2983916e+03
   7.2989611e+03
   7.2994426e+03
   7.2997944e+03
   7.3002718e+03
   7.3006821e+03
   7.3010758e+03
   7.3014987e+03
   7.3018463e+03
   7.3022692e+03
   7.3027214e+03
   7.3030564e+03
   7.3033831e+03
   7.3037976e+03
   7.3042750e+03
   7.3046351e+03
   7.3049994e+03
   7.3069215e+03
   7.3072900e+03
   7.3076041e+03
   7.3079223e+03
   7.3082783e+03
   7.3086635e+03
   7.3090362e+03
   7.3094549e+03
   7.3098276e+03
   7.3101710e+03
   7.5589671e+03
   7.5593733e+03
   7.5597753e+03
   7.5603029e+03
   7.5606798e+03
   7.5610944e+03
   7.5613247e+03
   7.5617099e+03
   7.5620659e+03
   7.5625056e+03
   7.5628783e+03
   7.5632468e+03
   7.5635231e+03
   7.5639126e+03
   7.5642266e+03
   7.5644444e+03
   7.5646621e+03
   7.5649301e+03
   7.5652903e+03
   7.5656001e+03
   7.5658346e+03
   7.5661152e+03
   7.5663999e+03
   7.5666973e+03
   7.5670532e+03
   7.5673882e+03
   7.5676939e+03
   7.5680959e+03
   7.5684686e+03
   7.5688036e+03
   7.5691428e+03
   7.5694108e+03
   7.5699133e+03
   7.5703111e+03
   7.5706042e+03
   7.5709057e+03
   7.5711695e+03
   7.5715213e+03
   7.5719065e+03
   7.5722289e+03
   7.5724844e+03
   7.5728780e+03
   7.5733135e+03
   7.5736736e+03
   7.5741929e+03
   7.5746535e+03
   7.5750639e+03
   7.5754408e+03
   7.5757423e+03
   7.5760061e+03
   7.5763829e+03
   7.5767933e+03
   7.5771367e+03
   7.5775764e+03
   7.5779198e+03
   7.5782966e+03
   7.5787279e+03
   7.5790420e+03
   7.5793561e+03
   7.5796199e+03
   7.5799549e+03
   7.5802187e+03
   7.5806374e+03
   7.5809934e+03
   7.5813158e+03
   7.5816257e+03
   7.5819481e+03
   7.5822706e+03
   7.5825804e+03
   7.5828610e+03
   7.5832253e+03
   7.5836064e+03
   7.5839330e+03
   7.5842345e+03
   7.5845821e+03
   7.5848878e+03
   7.5851558e+03
   7.5855243e+03
   7.5860477e+03
   7.5865083e+03
   7.5868308e+03
   7.5870946e+03
   7.5874044e+03
   7.5877353e+03
   7.5880368e+03
   7.5883592e+03
   7.5886649e+03
   7.5888952e+03
   7.5892093e+03
   7.5895736e+03
   7.5898876e+03
   7.5902101e+03
   7.5905158e+03
   7.5908508e+03
   7.5911941e+03
   7.5915082e+03
   7.5918516e+03
   7.5921656e+03
   7.5924839e+03
   7.5927812e+03
   7.5931246e+03
   7.5934261e+03
   7.5937778e+03
   7.5940919e+03
   7.5944059e+03
   7.5947116e+03
   7.5950550e+03
   7.5954109e+03
   7.5957334e+03
   7.5961061e+03
   7.5964494e+03
   7.5971529e+03
   7.5986102e+03
   7.5991127e+03
   7.5994979e+03
   7.5998204e+03
   7.6001303e+03
   7.6004443e+03
   7.6008170e+03
   7.6014284e+03
   7.6017508e+03
   7.6020691e+03
   7.6023999e+03
   7.6027098e+03
   7.6030448e+03
   7.6033504e+03
   7.6036854e+03
   7.6039995e+03
   7.6043219e+03
   7.6048956e+03
   7.6052139e+03
   7.6055866e+03
   7.6059509e+03
   7.6063194e+03
   7.6070689e+03
   7.6074207e+03
   7.6078185e+03
   7.6082079e+03
   7.6085639e+03
   7.6089073e+03
   7.6092674e+03
   7.6096108e+03
   8.9476391e+03
   8.9482882e+03
   8.9485897e+03
   8.9489624e+03
   8.9492053e+03
   8.9496031e+03
   8.9500218e+03
   8.9503526e+03
   8.9507002e+03
   8.9511106e+03
   8.9514330e+03
   8.9518141e+03
   8.9521574e+03
   8.9525259e+03
   8.9528107e+03
   8.9531164e+03
   8.9534137e+03
   8.9537529e+03
   8.9540837e+03
   8.9544019e+03
   8.9546825e+03
   8.9550929e+03
   8.9553693e+03
   8.9557126e+03
   8.9561230e+03
   8.9563868e+03
   8.9566799e+03
   8.9570108e+03
   8.9574044e+03
   8.9577059e+03
   8.9580660e+03
   8.9583633e+03
   8.9586858e+03
   8.9589873e+03
   8.9594856e+03
   8.9597243e+03
   8.9600467e+03
   8.9603398e+03
   8.9606539e+03
   8.9609889e+03
   8.9613197e+03
   8.9616338e+03
   8.9619269e+03
   8.9623540e+03
   8.9626429e+03
   8.9629109e+03
   8.9631664e+03
   8.9634888e+03
   8.9637526e+03
   8.9641546e+03
   8.9644854e+03
   8.9648414e+03
   8.9652685e+03
   8.9655574e+03
   8.9658924e+03
   8.9661521e+03
   8.9664661e+03
   8.9667928e+03
   8.9671403e+03
   8.9674125e+03
   8.9678271e+03
   8.9681495e+03
   8.9684426e+03
   8.9686981e+03
   8.9690289e+03
   8.9693597e+03
   8.9696779e+03
   8.9699166e+03
   8.9702391e+03
   8.9706159e+03
   8.9709593e+03
   8.9713529e+03
   8.9716628e+03
   8.9720104e+03
   8.9723956e+03
   8.9727641e+03
   8.9731913e+03
   8.9736351e+03
   8.9739492e+03
   8.9742423e+03
   8.9745396e+03
   8.9748579e+03
   8.9751384e+03
   8.9755279e+03
   8.9759089e+03
   8.9763361e+03
   8.9769056e+03
   8.9773076e+03
   8.9776174e+03
   8.9779566e+03
   8.9782414e+03
   8.9785178e+03
   8.9788653e+03
   8.9791543e+03
   8.9794516e+03
   8.9801341e+03
   8.9804943e+03
   8.9808837e+03
   8.9813359e+03
   8.9818426e+03
   8.9823912e+03
   8.9828393e+03
   8.9831994e+03
   8.9834841e+03
   8.9838694e+03
   8.9841876e+03
   8.9845561e+03
   8.9849456e+03
   8.9853350e+03
   8.9856533e+03
   8.9860008e+03
   8.9865661e+03
   8.9870142e+03
   8.9874120e+03
   8.9877721e+03
   8.9881281e+03
   8.9884966e+03
   8.9888274e+03
   8.9893969e+03
   8.9897486e+03
   8.9902051e+03
   8.9904731e+03
   8.9909044e+03
   8.9914655e+03
   8.9920769e+03
   8.9924035e+03
   8.9927804e+03
   8.9932578e+03
   8.9936304e+03
   8.9941413e+03
   8.9945852e+03
   8.9950123e+03
   8.9953892e+03
   8.9957577e+03
   8.9961094e+03
   8.9965073e+03
   8.9968339e+03
   8.9971521e+03
   8.9975164e+03
   8.9979854e+03
   8.9986010e+03
   8.9991412e+03
   8.9994888e+03
   8.9999452e+03
   9.0003053e+03
   9.0006696e+03
   9.0011219e+03
   9.0014736e+03
   9.0017919e+03
   9.0021981e+03
   9.0026210e+03
   9.0029728e+03
   9.0033496e+03
   9.0037474e+03
   9.0041369e+03
   9.0044635e+03
   9.0056988e+03
   9.0062013e+03
   9.0065028e+03
   9.0069006e+03
   9.0072733e+03
   9.0076334e+03
   9.0081318e+03
   9.0085882e+03
   9.0089190e+03
   9.0093545e+03
   9.0097021e+03
   9.0101543e+03
   9.0105019e+03
   9.0108788e+03
   9.0113101e+03
   9.0117037e+03
   9.0122146e+03
   9.0125914e+03
   9.0129264e+03
   9.0134164e+03
   9.0138016e+03
   9.0142874e+03
   9.0146182e+03
   9.0149951e+03
   9.0153510e+03
   9.0158284e+03
   9.0162136e+03
   9.0166826e+03
   9.0170595e+03
   9.0174154e+03
   9.0178803e+03
   9.0182655e+03
   9.0186256e+03
   9.0191323e+03
   9.0194966e+03
   9.0199656e+03
   9.0202964e+03
   9.0207822e+03
   9.0212303e+03
   9.0215820e+03
   9.0219547e+03
   9.0224363e+03
   9.0228341e+03
   9.0233366e+03
   9.0237302e+03
   9.0242411e+03
   9.0246096e+03
   9.0250953e+03
   9.0254848e+03
   9.0258658e+03
   9.0265107e+03
   9.0268457e+03
   9.0271891e+03
   9.0275534e+03
   9.0280601e+03
   9.0283490e+03
   9.0287719e+03
   9.0291739e+03
   9.0295592e+03
   9.0299821e+03
   9.0304637e+03
   9.0308238e+03
   9.0311253e+03
   9.0315148e+03
   9.0318330e+03
   9.0321303e+03
   9.0325281e+03
   9.0329176e+03
   9.0334075e+03
   9.0337634e+03
   9.0341822e+03
   9.0346303e+03
   9.0349820e+03
   9.0353924e+03
   9.0359074e+03
   9.0362843e+03
   9.0366696e+03
   9.0371930e+03
   9.0375531e+03
   9.0379258e+03
   9.0382566e+03
   9.0386503e+03
   9.0390606e+03
   9.0394249e+03
   9.0399777e+03
   9.0403923e+03
   9.0407859e+03
   9.0411334e+03
   9.0415480e+03
   9.0419207e+03
   9.0423269e+03
   9.0427205e+03
   9.0432146e+03
   9.0435999e+03
   9.0439600e+03
   9.0444332e+03
   9.0447473e+03
   9.0451325e+03
   9.0461501e+03
   9.0465646e+03
   9.0470713e+03
   9.0474440e+03
   9.0478334e+03
   9.0483485e+03
   9.0487086e+03
   9.0494456e+03
   9.0497932e+03
   9.0501324e+03
   9.0504464e+03
   9.0507647e+03
   9.0510536e+03
   9.0514012e+03
   9.0517278e+03
   9.0520335e+03
   9.0523141e+03
   9.0526114e+03
   9.0529548e+03
   9.0532814e+03
   9.0536080e+03
   9.0539137e+03
   9.0542403e+03
   9.0545963e+03
   9.0548726e+03
   9.0552244e+03
   9.0555175e+03
   9.0558525e+03
   9.0561331e+03
   9.0564471e+03
   9.0567612e+03
   9.9104424e+03
   9.9120504e+03
   9.9124105e+03
   9.9128167e+03
   9.9135034e+03
   9.9138678e+03
   9.9141148e+03
   9.9143870e+03
   9.9147346e+03
   9.9151282e+03
   9.9153753e+03
   9.9156265e+03
   9.9159699e+03
   9.9162546e+03
   9.9165436e+03
   9.9168702e+03
   9.9171843e+03
   9.9175193e+03
   9.9178166e+03
   9.9181474e+03
   9.9184866e+03
   9.9187629e+03
   9.9190728e+03
   9.9193953e+03
   9.9196633e+03
   9.9199941e+03
   9.9202579e+03
   9.9205133e+03
   9.9208818e+03
   9.9212336e+03
   9.9215434e+03
   9.9219496e+03
   9.9221925e+03
   9.9226154e+03
   9.9229798e+03
   9.9233901e+03
   9.9237293e+03
   9.9240392e+03
   9.9244286e+03
   9.9248306e+03
   9.9252201e+03
   9.9255425e+03
   9.9258231e+03
   9.9261371e+03
   9.9264261e+03
   9.9267611e+03
   9.9270291e+03
   9.9273724e+03
   9.9277368e+03
   9.9280885e+03
   9.9284151e+03
   9.9286580e+03
   9.9290349e+03
   9.9293699e+03
   9.9296295e+03
   9.9299896e+03
   9.9302911e+03
   9.9306094e+03
   9.9309821e+03
   9.9313003e+03
   9.9316521e+03
   9.9320541e+03
   9.9323346e+03
   9.9326989e+03
   9.9330046e+03
   9.9333061e+03
   9.9336034e+03
   9.9339510e+03
   9.9342693e+03
   9.9346419e+03
   9.9350984e+03
   9.9355213e+03
   9.9358898e+03
   9.9365054e+03
   9.9368906e+03
   9.9372717e+03
   9.9376109e+03
   9.9379417e+03
   9.9381888e+03
   9.9384693e+03
   9.9388713e+03
   9.9394576e+03
   9.9398721e+03
   9.9402448e+03
   9.9405924e+03
   9.9409106e+03
   9.9411954e+03
   9.9415429e+03
   9.9419031e+03
   9.9421711e+03
   9.9425647e+03
   9.9437581e+03
   9.9442439e+03
   9.9445621e+03
   9.9448553e+03
   9.9451735e+03
   9.9454918e+03
   9.9458142e+03
   9.9461324e+03
   9.9464549e+03
   9.9467648e+03
   9.9470118e+03
   9.9473343e+03
   9.9476483e+03
   9.9479749e+03
   9.9483183e+03
   9.9489632e+03
   9.9492689e+03
   9.9495997e+03
   9.9499221e+03
   9.9502613e+03
   9.9506968e+03
   9.9511072e+03
   9.9515008e+03
   9.9519489e+03
   9.9523760e+03
   9.9527487e+03
   9.9530879e+03
   9.9534313e+03
   9.9538291e+03
   9.9541766e+03
   9.9546038e+03
   9.9550267e+03
   9.9553156e+03
   9.9556758e+03
   9.9559773e+03
   9.9563081e+03
   9.9566179e+03
   9.9569781e+03
   9.9572963e+03
   9.9576313e+03
   9.9579370e+03
   9.9583516e+03
   9.9590634e+03
   9.9594906e+03
   9.9599261e+03
   9.9602653e+03
   9.9605919e+03
   9.9609436e+03
   9.9612326e+03
   9.9615843e+03
   9.9619235e+03
   9.9622878e+03
   9.9627359e+03
   9.9632928e+03
   9.9636781e+03
   9.9641136e+03
   9.9645323e+03
   9.9649762e+03
   9.9653782e+03
   9.9657174e+03
   9.9660984e+03
   9.9665674e+03
   9.9671076e+03
   9.9675976e+03
   9.9679828e+03
   9.9684560e+03
   9.9688748e+03
   9.9692139e+03
   9.9695783e+03
   9.9700096e+03
   9.9703781e+03
   9.9708178e+03
   9.9714333e+03
   9.9718018e+03
   9.9723253e+03
   9.9726603e+03
   9.9730371e+03
   9.9733679e+03
   9.9736694e+03
   9.9740086e+03
   9.9743604e+03
   9.9748545e+03
   9.9751686e+03
   9.9757799e+03
   9.9761443e+03
   9.9764583e+03
   9.9769608e+03
   9.9772916e+03
   9.9778486e+03
   9.9784767e+03
   9.9788243e+03
   9.9793016e+03
   9.9796743e+03
   9.9800051e+03
   9.9804239e+03
   9.9808678e+03
   9.9815001e+03
   9.9820779e+03
   9.9824799e+03
   9.9828568e+03
   9.9848291e+03
   9.9853023e+03
   9.9856959e+03
   9.9860309e+03
   9.9864455e+03
   9.9868182e+03
   9.9871867e+03
   9.9875510e+03
   9.9878860e+03
   9.9882629e+03
   9.9887779e+03
   9.9893181e+03
   9.9898918e+03
   9.9902771e+03
   9.9906330e+03
   9.9909471e+03
   9.9913114e+03
   9.9916464e+03
   9.9919186e+03
   9.9922410e+03
   9.9926263e+03
   9.9931874e+03
   9.9938239e+03
   9.9950676e+03
   9.9957124e+03
   9.9963783e+03
   9.9970859e+03
   9.9976345e+03
   9.9979653e+03
   9.9985432e+03
   9.9989117e+03
   9.9992760e+03
   9.9996654e+03
   1.0000114e+04
   1.0000486e+04
   1.0000834e+04
   1.0001123e+04
   1.0001416e+04
   1.0001734e+04
   1.0002073e+04
   1.0002454e+04
   1.0002760e+04
   1.0003087e+04
   1.0003447e+04
   1.0003752e+04
   1.0004117e+04
   1.0004795e+04
   1.0005164e+04
   1.0005700e+04
   1.0006278e+04
   1.0006646e+04
   1.0007115e+04
   1.0007559e+04
   1.0009096e+04
   1.0009544e+04
   1.0009916e+04
   1.0010695e+04
   1.0011135e+04
   1.0011550e+04
   1.0011931e+04
   1.0012282e+04
   1.0012609e+04
   1.0012906e+04
   1.0013451e+04
   1.0014087e+04
   1.0014715e+04
   1.0015050e+04
   1.0015624e+04
   1.0015972e+04
   1.0016302e+04
   1.0016817e+04
   1.0017295e+04
   1.0017592e+04
   1.0017931e+04
   1.0018275e+04
   1.0018606e+04
   1.0018945e+04
   1.0019309e+04
   1.0019698e+04
   1.0020193e+04
   1.0020649e+04
   1.0024531e+04
   1.0024983e+04
   1.0025377e+04
   1.0025716e+04
   1.0026436e+04
   1.0026918e+04
   1.0027336e+04
   1.0027692e+04
   1.0027986e+04
   1.0028300e+04
   1.0028630e+04
   1.0028999e+04
   1.0029305e+04
   1.0358455e+04
   1.0359305e+04
   1.0359753e+04
   1.0360180e+04
   1.0360481e+04
   1.0360850e+04
   1.0361260e+04
   1.0361641e+04
   1.0362018e+04
   1.0362307e+04
   1.0362671e+04
   1.0363032e+04
   1.0363358e+04
   1.0363656e+04
   1.0364003e+04
   1.0364334e+04
   1.0364715e+04
   1.0365025e+04
   1.0365377e+04
   1.0365846e+04
   1.0366214e+04
   1.0366583e+04
   1.0366880e+04
   1.0367169e+04
   1.0367508e+04
   1.0367797e+04
   1.0368094e+04
   1.0368396e+04
   1.0368739e+04
   1.0369045e+04
   1.0369334e+04
   1.0369686e+04
   1.0369995e+04
   1.0370293e+04
   1.0370611e+04
   1.0370925e+04
   1.0371273e+04
   1.0371704e+04
   1.0371980e+04
   1.0372227e+04
   1.0372550e+04
   1.0372952e+04
   1.0373442e+04
   1.0373760e+04
   1.0374137e+04
   1.0374518e+04
   1.0374849e+04
   1.0375133e+04
   1.0375443e+04
   1.0375971e+04
   1.0376272e+04
   1.0376603e+04
   1.0376913e+04
   1.0377215e+04
   1.0377529e+04
   1.0377830e+04
   1.0378203e+04
   1.0378525e+04
   1.0378978e+04
   1.0379363e+04
   1.0379710e+04
   1.0380138e+04
   1.0380456e+04
   1.0380766e+04
   1.0381189e+04
   1.0381461e+04
   1.0381813e+04
   1.0382139e+04
   1.0382428e+04
   1.0382751e+04
   1.0383165e+04
   1.0383475e+04
   1.0383806e+04
   1.0384195e+04
   1.0384601e+04
   1.0384915e+04
   1.0385221e+04
   1.0385552e+04
   1.0385816e+04
   1.0386142e+04
   1.0386444e+04
   1.0386829e+04
   1.0387311e+04
   1.0387658e+04
   1.0387935e+04
   1.0388320e+04
   1.0388672e+04
   1.0388982e+04
   1.0389304e+04
   1.0389593e+04
   1.0389915e+04
   1.0390204e+04
   1.0390510e+04
   1.0390824e+04
   1.0391126e+04
   1.0391536e+04
   1.0391984e+04
   1.0392361e+04
   1.0392717e+04
   1.0393052e+04
   1.0393362e+04
   1.0393692e+04
   1.0394015e+04
   1.0394463e+04
   1.0394861e+04
   1.0395166e+04
   1.0395527e+04
   1.0395828e+04
   1.0396180e+04
   1.0396494e+04
   1.0396846e+04
   1.0397197e+04
   1.0397532e+04
   1.0397897e+04
   1.0398215e+04
   1.0398550e+04
   1.0399019e+04
   1.0399371e+04
   1.0399806e+04
   1.0400133e+04
   1.0400698e+04
   1.0401075e+04
   1.0401921e+04
   1.0402469e+04
   1.0402809e+04
   1.0403240e+04
   1.0403546e+04
   1.0403864e+04
   1.0404203e+04
   1.0404538e+04
   1.0404865e+04
   1.0405191e+04
   1.0405526e+04
   1.0405903e+04
   1.0406263e+04
   1.0406649e+04
   1.0407042e+04
   1.0407478e+04
   1.0408181e+04
   1.0408575e+04
   1.0409119e+04
   1.0409492e+04
   1.0409865e+04
   1.0410225e+04
   1.0410585e+04
   1.0410937e+04
   1.0411481e+04
   1.0411921e+04
   1.0412335e+04
   1.0412767e+04
   1.0413277e+04
   1.0413612e+04
   1.0414006e+04
   1.0414400e+04
   1.0414735e+04
   1.0415112e+04
   1.0415455e+04
   1.0415882e+04
   1.0416305e+04
   1.0416669e+04
   1.0417109e+04
   1.0417423e+04
   1.0417875e+04
   1.0418256e+04
   1.0418675e+04
   1.0419441e+04
   1.0419789e+04
   1.0420271e+04
   1.0420572e+04
   1.0420924e+04
   1.0421305e+04
   1.0421640e+04
   1.0421954e+04
   1.0422343e+04
   1.0422687e+04
   1.0422997e+04
   1.0423742e+04
   1.0424177e+04
   1.0424508e+04
   1.0425002e+04
   1.0425363e+04
   1.0425903e+04
   1.0426238e+04
   1.0426782e+04
   1.0427628e+04
   1.0427980e+04
   1.0428453e+04
   1.0429148e+04
   1.0429805e+04
   1.0430463e+04
   1.0430777e+04
   1.0431133e+04
   1.0431547e+04
   1.0431920e+04
   1.0432423e+04
   1.0432749e+04
   1.0433135e+04
   1.0433570e+04
   1.0434755e+04
   1.0435400e+04
   1.0435731e+04
   1.0436099e+04
   1.0436392e+04
   1.0436748e+04
   1.0437104e+04
   1.0437460e+04
   1.0437812e+04
   1.0438331e+04
   1.0439026e+04
   1.0439466e+04
   1.0440182e+04
   1.0440576e+04
   1.0440974e+04
   1.0441300e+04
   1.0441677e+04
   1.0442272e+04
   1.0442665e+04
   1.0443046e+04
   1.0443532e+04
   1.0443884e+04
   1.0444545e+04
   1.0444985e+04
   1.0445341e+04
   1.0445710e+04
   1.0446082e+04
   1.0446593e+04
   1.0447142e+04
   1.0447556e+04
   1.0447870e+04
   1.0448243e+04
   1.0448549e+04
   1.0448859e+04
   1.0449202e+04
   1.0449516e+04
   1.0449872e+04
   1.0450178e+04
   1.0450462e+04
   1.0450818e+04
   1.0451141e+04
   1.0451434e+04
   1.0451786e+04
   1.0452104e+04
   1.0452435e+04
   1.0452745e+04
   1.0453059e+04
   1.0453637e+04
   1.0454110e+04
   1.0456564e+04
   1.0456961e+04
   1.0457288e+04
   1.0457619e+04
   1.0457971e+04
   1.0458272e+04
   1.0458624e+04
   1.0458959e+04
   1.0459260e+04
   1.0459600e+04
   1.0459914e+04
   1.0460244e+04
   1.0460554e+04
   1.0460806e+04
   1.0461182e+04
   1.0461438e+04
   1.0461831e+04
   1.0462242e+04
   1.0462560e+04
   1.0462841e+04
   1.0463247e+04
   1.0463666e+04
   1.0463980e+04
   1.0464315e+04
   1.0464662e+04
   1.0464964e+04
   1.0465546e+04
   1.0465898e+04
   1.0466367e+04
   1.0466831e+04
   1.0467351e+04
   1.0467711e+04
   1.0468230e+04
   1.0468779e+04
   1.0469147e+04
   1.0469687e+04
   1.0470064e+04
   1.0470608e+04
   1.0470969e+04
   1.0473489e+04
   1.0474080e+04
   1.0474675e+04
   1.0475571e+04
   1.0476793e+04
   1.0477384e+04
   1.0477715e+04
   1.0478066e+04
   1.0478410e+04
   1.0478762e+04
   1.0479193e+04
   1.0479687e+04
   1.0480043e+04
   1.0480424e+04
   1.0480914e+04
   1.0483380e+04
   1.0483845e+04
   1.0484268e+04
   1.0484607e+04
   1.0485114e+04
   1.0485533e+04
   1.0485884e+04
   1.0486199e+04
   1.0486508e+04
   1.0486848e+04
   1.0487250e+04
   1.0487744e+04
   1.0488037e+04
   1.0488401e+04
   1.0488996e+04
   1.0489318e+04
   1.0489632e+04
   1.0490051e+04
   1.0490549e+04
   1.0490872e+04
   1.0491207e+04
   1.0491521e+04
   1.0491981e+04
   1.0492551e+04
   1.0492903e+04
   1.0493200e+04
   1.0493539e+04
   1.0493862e+04
   1.0494272e+04
   1.0494661e+04
   1.0495055e+04
   1.0498828e+04
   1.0499460e+04
   1.0499929e+04
   1.0500390e+04
   1.0501089e+04
   1.0501575e+04
   1.0502207e+04
   1.0502986e+04
   1.0503468e+04
   1.0503866e+04
   1.0782627e+04
   1.0784215e+04
   1.0784826e+04
   1.0785182e+04
   1.0785555e+04
   1.0785902e+04
   1.0786266e+04
   1.0786597e+04
   1.0786970e+04
   1.0787309e+04
   1.0787703e+04
   1.0788054e+04
   1.0788419e+04
   1.0788687e+04
   1.0788972e+04
   1.0789235e+04
   1.0789478e+04
   1.0789826e+04
   1.0790106e+04
   1.0790492e+04
   1.0790772e+04
   1.0791040e+04
   1.0791404e+04
   1.0791672e+04
   1.0792045e+04
   1.0792326e+04
   1.0792665e+04
   1.0792962e+04
   1.0793264e+04
   1.0793561e+04
   1.0793867e+04
   1.0794114e+04
   1.0794382e+04
   1.0794738e+04
   1.0795018e+04
   1.0795332e+04
   1.0795592e+04
   1.0795977e+04
   1.0796275e+04
   1.0796651e+04
   1.0797032e+04
   1.0797409e+04
   1.0797698e+04
   1.0798004e+04
   1.0798305e+04
   1.0798636e+04
   1.0798929e+04
   1.0799214e+04
   1.0799520e+04
   1.0799792e+04
   1.0800107e+04
   1.0800433e+04
   1.0800735e+04
   1.0800965e+04
   1.0801313e+04
   1.0801711e+04
   1.0802113e+04
   1.0802531e+04
   1.0802921e+04
   1.0803331e+04
   1.0803658e+04
   1.0803984e+04
   1.0804399e+04
   1.0804721e+04
   1.0805115e+04
   1.0805408e+04
   1.0805793e+04
   1.0806204e+04
   1.0806489e+04
   1.0806895e+04
   1.0807293e+04
   1.0807682e+04
   1.0808101e+04
   1.0808423e+04
   1.0808741e+04
   1.0809030e+04
   1.0809303e+04
   1.0809638e+04
   1.0809977e+04
   1.0810211e+04
   1.0810496e+04
   1.0810823e+04
   1.0811107e+04
   1.0811426e+04
   1.0811765e+04
   1.0812196e+04
   1.0812539e+04
   1.0812862e+04
   1.0813092e+04
   1.0813352e+04
   1.0813678e+04
   1.0813997e+04
   1.0814344e+04
   1.0814629e+04
   1.0815002e+04
   1.0815902e+04
   1.0816199e+04
   1.0816543e+04
   1.0816827e+04
   1.0817133e+04
   1.0817472e+04
   1.0817849e+04
   1.0818239e+04
   1.0818536e+04
   1.0818967e+04
   1.0819294e+04
   1.0819646e+04
   1.0820412e+04
   1.0820776e+04
   1.0821082e+04
   1.0821442e+04
   1.0821760e+04
   1.0822062e+04
   1.0822418e+04
   1.0822728e+04
   1.0823021e+04
   1.0823331e+04
   1.0823653e+04
   1.0823955e+04
   1.0824298e+04
   1.0824608e+04
   1.0824951e+04
   1.0825253e+04
   1.0825512e+04
   1.0826057e+04
   1.0826748e+04
   1.0827535e+04
   1.0828075e+04
   1.0828502e+04
   1.0829001e+04
   1.0829394e+04
   1.0829805e+04
   1.0830487e+04
   1.0830856e+04
   1.0831195e+04
   1.0831538e+04
   1.0831840e+04
   1.0832196e+04
   1.0832510e+04
   1.0832840e+04
   1.0833360e+04
   1.0835340e+04
   1.0835784e+04
   1.0836140e+04
   1.0836559e+04
   1.0836810e+04
   1.0837162e+04
   1.0837581e+04
   1.0837974e+04
   1.0838318e+04
   1.0838657e+04
   1.0838984e+04
   1.0839339e+04
   1.0839666e+04
   1.0839972e+04
   1.0840286e+04
   1.0840646e+04
   1.0840935e+04
   1.0841262e+04
   1.0841948e+04
   1.0842283e+04
   1.0842635e+04
   1.0842953e+04
   1.0843355e+04
   1.0843799e+04
   1.0844624e+04
   1.0844984e+04
   1.0845298e+04
   1.0845688e+04
   1.0846173e+04
   1.0846739e+04
   1.0847170e+04
   1.0848477e+04
   1.0848862e+04
   1.0849218e+04
   1.0849620e+04
   1.0849938e+04
   1.0850327e+04
   1.0850759e+04
   1.0851688e+04
   1.0852036e+04
   1.0852488e+04
   1.0852878e+04
   1.0853351e+04
   1.0853966e+04
   1.0854544e+04
   1.0854892e+04
   1.0855231e+04
   1.0855591e+04
   1.0856408e+04
   1.0856764e+04
   1.0857124e+04
   1.0857723e+04
   1.0858267e+04
   1.0858648e+04
   1.0859184e+04
   1.0861843e+04
   1.0862174e+04
   1.0862501e+04
   1.0862823e+04
   1.0863225e+04
   1.0863539e+04
   1.0863870e+04
   1.0864276e+04
   1.0864732e+04
   1.0865097e+04
   1.0865490e+04
   1.0865867e+04
   1.0867341e+04
   1.0867756e+04
   1.0868179e+04
   1.0868652e+04
   1.0869720e+04
   1.0870273e+04
   1.0871558e+04
   1.0871973e+04
   1.0872961e+04
   1.0873342e+04
   1.0873731e+04
   1.0874242e+04
   1.0874619e+04
   1.0874992e+04
   1.0875323e+04
   1.0875687e+04
   1.0876055e+04
   1.0876353e+04
   1.0876742e+04
   1.0877031e+04
   1.0877433e+04
   1.1160186e+04
   1.1161991e+04
   1.1162506e+04
   1.1162774e+04
   1.1163163e+04
   1.1163515e+04
   1.1163883e+04
   1.1164181e+04
   1.1164566e+04
   1.1164838e+04
   1.1165186e+04
   1.1165403e+04
   1.1165646e+04
   1.1165960e+04
   1.1166262e+04
   1.1166572e+04
   1.1166969e+04
   1.1167246e+04
   1.1167493e+04
   1.1167736e+04
   1.1168096e+04
   1.1168381e+04
   1.1168657e+04
   1.1168917e+04
   1.1169222e+04
   1.1169478e+04
   1.1169876e+04
   1.1170144e+04
   1.1170445e+04
   1.1170809e+04
   1.1171182e+04
   1.1171572e+04
   1.1171974e+04
   1.1172334e+04
   1.1172731e+04
   1.1173096e+04
   1.1173515e+04
   1.1173833e+04
   1.1174118e+04
   1.1174503e+04
   1.1174880e+04
   1.1175177e+04
   1.1175478e+04
   1.1175717e+04
   1.1176014e+04
   1.1176316e+04
   1.1176609e+04
   1.1176923e+04
   1.1177204e+04
   1.1177514e+04
   1.1177844e+04
   1.1178091e+04
   1.1178493e+04
   1.1178828e+04
   1.1179076e+04
   1.1179444e+04
   1.1179796e+04
   1.1180215e+04
   1.1180529e+04
   1.1180851e+04
   1.1181165e+04
   1.1181412e+04
   1.1181747e+04
   1.1182183e+04
   1.1182493e+04
   1.1182748e+04
   1.1183012e+04
   1.1183276e+04
   1.1183669e+04
   1.1184134e+04
   1.1184452e+04
   1.1184737e+04
   1.1184984e+04
   1.1185265e+04
   1.1185713e+04
   1.1186027e+04
   1.1186332e+04
   1.1186588e+04
   1.1186927e+04
   1.1187208e+04
   1.1187471e+04
   1.1187832e+04
   1.1188167e+04
   1.1188510e+04
   1.1188803e+04
   1.1189050e+04
   1.1189339e+04
   1.1189649e+04
   1.1190034e+04
   1.1190482e+04
   1.1190985e+04
   1.1192266e+04
   1.1192572e+04
   1.1192873e+04
   1.1193137e+04
   1.1193455e+04
   1.1193749e+04
   1.1194025e+04
   1.1194318e+04
   1.1194624e+04
   1.1194925e+04
   1.1195256e+04
   1.1195612e+04
   1.1195939e+04
   1.1196315e+04
   1.1196705e+04
   1.1197023e+04
   1.1197387e+04
   1.1197869e+04
   1.1198233e+04
   1.1198627e+04
   1.1199004e+04
   1.1199402e+04
   1.1199808e+04
   1.1430480e+04
   1.1430753e+04
   1.1431046e+04
   1.1431284e+04
   1.1431594e+04
   1.1431925e+04
   1.1432222e+04
   1.1432557e+04
   1.1432855e+04
   1.1433207e+04
   1.1433529e+04
   1.1433797e+04
   1.1434086e+04
   1.1434471e+04
   1.1434722e+04
   1.1435091e+04
   1.1435401e+04
   1.1435744e+04
   1.1436050e+04
   1.1436435e+04
   1.1436778e+04
   1.1437105e+04
   1.1437348e+04
   1.1437691e+04
   1.1438077e+04
   1.1438386e+04
   1.1438638e+04
   1.1438973e+04
   1.1439278e+04
   1.1439563e+04
   1.1439881e+04
   1.1440133e+04
   1.1440447e+04
   1.1440736e+04
   1.1441100e+04
   1.1441489e+04
   1.1441766e+04
   1.1442180e+04
   1.1442532e+04
   1.1442846e+04
   1.1443093e+04
   1.1443424e+04
   1.1443751e+04
   1.1444073e+04
   1.1444362e+04
   1.1444676e+04
   1.1444982e+04
   1.1445308e+04
   1.1445572e+04
   1.1445828e+04
   1.1446213e+04
   1.1446544e+04
   1.1446849e+04
   1.1447176e+04
   1.1447469e+04
   1.1447892e+04
   1.1448215e+04
   1.1448625e+04
   1.1449060e+04
   1.1449617e+04
   1.1450028e+04
   1.1450417e+04
   1.1450769e+04
   1.1451108e+04
   1.1451447e+04
   1.1451753e+04
   1.1452063e+04
   1.1452410e+04
   1.1452762e+04
   1.1453076e+04
   1.1453457e+04
   1.1453796e+04
   1.1454123e+04
   1.1454563e+04
   1.1454961e+04
   1.1455283e+04
   1.1455664e+04
   1.1456020e+04
   1.1456288e+04
   1.1456828e+04
   1.1457163e+04
   1.1457486e+04
   1.1457804e+04
   1.1458231e+04
   1.1458512e+04
   1.1458964e+04
   1.1459337e+04
   1.1459885e+04
   1.1460329e+04
   1.1460727e+04
   1.1461518e+04
   1.1462331e+04
   1.1462666e+04
   1.1463009e+04
   1.1463302e+04
   1.1463704e+04
   1.1464098e+04
   1.1464470e+04
   1.1464864e+04
   1.1465207e+04
   1.1465568e+04
   1.1465965e+04
   1.1466275e+04
   1.1466623e+04
   1.1467029e+04
   1.1467347e+04
   1.1467678e+04
   1.1468017e+04
   1.1468273e+04
   1.1468846e+04
   1.1469893e+04
   1.1470375e+04
   1.1470710e+04
   1.1471036e+04
   1.1471350e+04
   1.1471677e+04
   1.1472058e+04
   1.1472402e+04
   1.1472845e+04
   1.1473201e+04
   1.1473532e+04
   1.1473880e+04
   1.1474206e+04
   1.1474587e+04
   1.1475035e+04
   1.1475400e+04
   1.1475932e+04
   1.1476254e+04
   1.1476631e+04
   1.1476953e+04
   1.1477406e+04
   1.1477720e+04
   1.1478050e+04
   1.1478360e+04
   1.1478679e+04
   1.1478951e+04
   1.1479215e+04
   1.1479541e+04
   1.1479876e+04
   1.1480194e+04
   1.1480521e+04
   1.1480827e+04
   1.1481191e+04
   1.1481539e+04
   1.1483168e+04
   1.1483490e+04
   1.1483741e+04
   1.1483976e+04
   1.1484328e+04
   1.1484633e+04
   1.1484935e+04
   1.1485232e+04
   1.1485534e+04
   1.1486325e+04
   1.1486702e+04
   1.1487070e+04
   1.1487481e+04
   1.1487891e+04
   1.1488230e+04
   1.1488641e+04
   1.1488971e+04
   1.1489315e+04
   1.1489658e+04
   1.1489972e+04
   1.1490299e+04
   1.1490605e+04
   1.1490956e+04
   1.1491266e+04
   1.1491584e+04
   1.1492217e+04
   1.1492803e+04
   1.1493146e+04
   1.1493670e+04
   1.1493984e+04
   1.1494323e+04
   1.1494637e+04
   1.1494964e+04
   1.1495261e+04
   1.1495609e+04
   1.1495910e+04
   1.1496233e+04
   1.1496572e+04
   1.1496869e+04
   1.1497200e+04
   1.1497506e+04
   1.1497824e+04
   1.1498096e+04
   1.1498728e+04
   1.1499298e+04
   1.1499637e+04
   1.1500215e+04
   1.1500621e+04
   1.1500914e+04
   1.1501224e+04
   1.1501567e+04
   1.1501936e+04
   1.1502233e+04
   1.1502556e+04
   1.1502820e+04
   1.1503230e+04
   1.1503523e+04
   1.1503812e+04
   1.1504222e+04
   1.1504683e+04
   1.1505315e+04
   1.1505788e+04
   1.1506266e+04
   1.1506714e+04
   1.1748864e+04
   1.1749266e+04
   1.1749652e+04
   1.1750024e+04
   1.1750301e+04
   1.1750577e+04
   1.1750858e+04
   1.1751176e+04
   1.1751591e+04
   1.1751859e+04
   1.1752152e+04
   1.1752390e+04
   1.1752679e+04
   1.1752985e+04
   1.1753253e+04
   1.1753559e+04
   1.1753848e+04
   1.1754124e+04
   1.1754438e+04
   1.1754811e+04
   1.1755271e+04
   1.1755556e+04
   1.1755937e+04
   1.1756285e+04
   1.1756632e+04
   1.1756951e+04
   1.1757248e+04
   1.1757487e+04
   1.1757826e+04
   1.1758194e+04
   1.1758521e+04
   1.1758894e+04
   1.1759220e+04
   1.1759601e+04
   1.1759915e+04
   1.1760288e+04
   1.1760644e+04
   1.1760971e+04
   1.1761272e+04
   1.1761666e+04
   1.1761976e+04
   1.1762373e+04
   1.1762696e+04
   1.1763098e+04
   1.1763500e+04
   1.1763893e+04
   1.1764166e+04
   1.1764475e+04
   1.1764727e+04
   1.1764991e+04
   1.1765543e+04
   1.1765924e+04
   1.1766280e+04
   1.1766649e+04
   1.1767227e+04
   1.1767557e+04
   1.1767926e+04
   1.1768223e+04
   1.1768504e+04
   1.1768805e+04
   1.1769119e+04
   1.1769404e+04
   1.1769760e+04
   1.1770116e+04
   1.1770485e+04
   1.1770954e+04
   1.1771226e+04
   1.1771540e+04
   1.1771804e+04
   1.1772122e+04
   1.1772503e+04
   1.1772809e+04
   1.1773303e+04
   1.1773617e+04
   1.1774119e+04
   1.1774517e+04
   1.1775057e+04
   1.1775438e+04
   1.1775782e+04
   1.1776108e+04
   1.1776435e+04
   1.1776674e+04
   1.1777042e+04
   1.1777402e+04
   1.1777829e+04
   1.1778160e+04
   1.1778516e+04
   1.1778788e+04
   1.1779525e+04
   1.1779915e+04
   1.1780334e+04
   1.1780773e+04
   1.1781205e+04
   1.1781607e+04
   1.1781933e+04
   1.1782235e+04
   1.1782549e+04
   1.1782846e+04
   1.1783210e+04
   1.1784031e+04
   1.1784387e+04
   1.1784718e+04
   1.1785103e+04
   1.1785476e+04
   1.1785848e+04
   1.1787402e+04
   1.1787729e+04
   1.1788030e+04
   1.1788361e+04
   1.1788683e+04
   1.1789052e+04
   1.1789550e+04
   1.1789931e+04
   1.1790266e+04
   1.1790639e+04
   1.1791192e+04
   1.1791510e+04
   1.1791824e+04
   1.1792201e+04
   1.1792607e+04
   1.1792925e+04
   1.1793482e+04
   1.1793821e+04
   1.1794156e+04
   1.1794525e+04
   1.1794923e+04
   1.1795287e+04
   1.1795672e+04
   1.1796012e+04
   1.1796300e+04
   1.1796640e+04
   1.1796933e+04
   1.1797218e+04
   1.1797795e+04
   1.1798223e+04
   1.1798595e+04
   1.1799014e+04
   1.1799831e+04
   1.1800706e+04
   1.1801032e+04
   1.1801376e+04
   1.1801778e+04
   1.1802100e+04
   1.1802439e+04
   1.1802691e+04
   1.1803080e+04
   1.1803595e+04
   1.1803918e+04
   1.1804253e+04
   1.1804596e+04
   1.1805224e+04
   1.1805865e+04
   1.1806183e+04
   1.1806505e+04
   1.1806899e+04
   1.1807314e+04
   1.1807678e+04
   1.1807996e+04
   1.1808369e+04
   1.1808855e+04
   1.1809772e+04
   1.1810534e+04
   1.1810932e+04
   1.1811267e+04
   1.1811819e+04
   1.1812150e+04
   1.1812527e+04
   1.1813004e+04
   1.1813356e+04
   1.1814315e+04
   1.1814663e+04
   1.1815115e+04
   1.1815982e+04
   1.1816308e+04
   1.1816702e+04
   1.1817079e+04
   1.1817452e+04
   1.1817929e+04
   1.1819244e+04
   1.1819616e+04
   1.1819993e+04
   1.1820374e+04
   1.1820697e+04
   1.1821170e+04
   1.1821505e+04
   1.1822539e+04
   1.1822883e+04
   1.1823314e+04
   1.1823783e+04
   1.1824164e+04
   1.1824495e+04
   1.1824838e+04
   1.1825236e+04
   1.1825680e+04
   1.1826019e+04
   1.1826329e+04
   1.1826723e+04
   1.1827095e+04
   1.1827661e+04
   1.1828356e+04
   1.1828666e+04
   1.1828996e+04
   1.1829378e+04
   1.1829922e+04
   1.1830244e+04
   1.1831237e+04
   1.1831609e+04
   1.1831982e+04
   1.1832434e+04
   1.1832774e+04
   1.1833117e+04
   1.1833506e+04
   1.1834005e+04
   1.2137804e+04
   1.2139174e+04
   1.2139446e+04
   1.2139735e+04
   1.2140304e+04
   1.2140589e+04
   1.2140870e+04
   1.2141217e+04
   1.2141573e+04
   1.2141946e+04
   1.2142285e+04
   1.2142607e+04
   1.2142984e+04
   1.2143353e+04
   1.2143717e+04
   1.2144006e+04
   1.2144253e+04
   1.2144504e+04
   1.2144869e+04
   1.2145145e+04
   1.2145396e+04
   1.2145668e+04
   1.2146087e+04
   1.2146376e+04
   1.2146661e+04
   1.2146941e+04
   1.2147209e+04
   1.2147620e+04
   1.2148013e+04
   1.2148319e+04
   1.2148629e+04
   1.2148951e+04
   1.2149236e+04
   1.2149525e+04
   1.2149818e+04
   1.2150057e+04
   1.2150321e+04
   1.2150643e+04
   1.2150882e+04
   1.2151175e+04
   1.2151481e+04
   1.2151749e+04
   1.2152092e+04
   1.2152519e+04
   1.2152833e+04
   1.2153239e+04
   1.2153554e+04
   1.2153926e+04
   1.2154236e+04
   1.2154521e+04
   1.2154801e+04
   1.2155103e+04
   1.2155375e+04
   1.2155672e+04
   1.2155999e+04
   1.2156330e+04
   1.2156631e+04
   1.2156954e+04
   1.2157280e+04
   1.2157594e+04
   1.2157896e+04
   1.2158227e+04
   1.2158553e+04
   1.2158859e+04
   1.2159173e+04
   1.2159504e+04
   1.2159801e+04
   1.2160065e+04
   1.2160417e+04
   1.2160756e+04
   1.2161049e+04
   1.2161439e+04
   1.2162368e+04
   1.2163185e+04
   1.2163729e+04
   1.2164173e+04
   1.2164604e+04
   1.2165346e+04
   1.2165815e+04
   1.2166217e+04
   1.2166635e+04
   1.2166962e+04
   1.2167276e+04
   1.2167586e+04
   1.2167850e+04
   1.2168155e+04
   1.2168469e+04
   1.2168775e+04
   1.2169118e+04
   1.2169420e+04
   1.2169747e+04
   1.2170073e+04
   1.2170337e+04
   1.2170647e+04
   1.2170961e+04
   1.2171313e+04
   1.2171631e+04
   1.2171870e+04
   1.2172209e+04
   1.2172523e+04
   1.2172783e+04
   1.2173708e+04
   1.2174102e+04
   1.2174424e+04
   1.2174780e+04
   1.2175178e+04
   1.2176233e+04
   1.2176631e+04
   1.2176983e+04
   1.2177385e+04
   1.2177690e+04
   1.2177983e+04
   1.2178318e+04
   1.2178645e+04
   1.2179005e+04
   1.2179298e+04
   1.2179696e+04
   1.2180035e+04
   1.2180374e+04
   1.2180709e+04
   1.2181560e+04
   1.2181878e+04
   1.2182217e+04
   1.2182548e+04
   1.2182858e+04
   1.2183193e+04
   1.2183540e+04
   1.2183913e+04
   1.2184738e+04
   1.3061906e+04
   1.3062563e+04
   1.3063233e+04
   1.3063669e+04
   1.3064037e+04
   1.3064389e+04
   1.3064783e+04
   1.3065118e+04
   1.3065424e+04
   1.3065821e+04
   1.3066165e+04
   1.3066579e+04
   1.3066935e+04
   1.3067216e+04
   1.3067521e+04
   1.3067940e+04
   1.3068242e+04
   1.3068510e+04
   1.3068794e+04
   1.3069096e+04
   1.3069389e+04
   1.3069737e+04
   1.3070042e+04
   1.3070348e+04
   1.3070633e+04
   1.3070913e+04
   1.3071165e+04
   1.3071449e+04
   1.3071734e+04
   1.3071956e+04
   1.3072270e+04
   1.3072559e+04
   1.3072827e+04
   1.3073108e+04
   1.3073413e+04
   1.3073694e+04
   1.3073962e+04
   1.3074238e+04
   1.3074515e+04
   1.3074799e+04
   1.3075088e+04
   1.3075415e+04
   1.3075721e+04
   1.3076035e+04
   1.3076319e+04
   1.3076633e+04
   1.3076956e+04
   1.3077283e+04
   1.3077567e+04
   1.3077886e+04
   1.3078174e+04
   1.3078472e+04
   1.3078786e+04
   1.3079062e+04
   1.3079422e+04
   1.3079736e+04
   1.3080080e+04
   1.3080365e+04
   1.3080653e+04
   1.3080963e+04
   1.3081265e+04
   1.3081604e+04
   1.3081901e+04
   1.3082199e+04
   1.3082521e+04
   1.3082852e+04
   1.3083158e+04
   1.3083476e+04
   1.3083761e+04
   1.3084066e+04
   1.3084326e+04
   1.3084673e+04
   1.3084958e+04
   1.3085352e+04
   1.3086587e+04
   1.3087052e+04
   1.3087416e+04
   1.3087789e+04
   1.3088099e+04
   1.3088492e+04
   1.3088807e+04
   1.3089154e+04
   1.3089481e+04
   1.3089778e+04
   1.3090130e+04
   1.3090410e+04
   1.3090737e+04
   1.3091059e+04
   1.3091323e+04
   1.3091671e+04
   1.3091993e+04
   1.3092240e+04
   1.3092579e+04
   1.3092927e+04
   1.3093237e+04
   1.3093572e+04
   1.3093894e+04
   1.3094234e+04
   1.3094636e+04
   1.3095259e+04
   1.3095653e+04
   1.3095996e+04
   1.3096478e+04
   1.3096863e+04
   1.3097236e+04
   1.3097898e+04
   1.3098233e+04
   1.3098639e+04
   1.3099401e+04
   1.3099761e+04
   1.3100201e+04
   1.3100657e+04
   1.3101273e+04
   1.3101708e+04
   1.3102043e+04
   1.3102370e+04
   1.3102776e+04
   1.3103366e+04
   1.3103701e+04
   1.3103982e+04
   1.3104300e+04
   1.3104723e+04
   1.3105096e+04
   1.3105774e+04
   1.3106113e+04
   1.3106432e+04
   1.3106763e+04
   1.3107068e+04
   1.3107391e+04
   1.3107717e+04
   1.3108044e+04
   1.3108362e+04
   1.3108706e+04
   1.3109028e+04
   1.3109325e+04
   1.3109673e+04
   1.3110062e+04
   1.3110937e+04
   1.3111612e+04
   1.3111984e+04
   1.3112793e+04
   1.3113249e+04
   1.3114350e+04
   1.3114736e+04
   1.3115309e+04
   1.3115627e+04
   1.3116205e+04
   1.3116545e+04
   1.3116997e+04
   1.3117349e+04
   1.3117763e+04
   1.3118086e+04
   1.3118408e+04
   1.3118735e+04
   1.3118973e+04
   1.3119371e+04
   1.3119694e+04
   1.3120389e+04
   1.3121917e+04
   1.3122516e+04
   1.3123023e+04
   1.3123425e+04
   1.3124346e+04
   1.3124869e+04
   1.3125665e+04
   1.3126059e+04
   1.3126385e+04
   1.3126733e+04
   1.3127017e+04
   1.3127352e+04
   1.3127671e+04
   1.3128069e+04
   1.3128404e+04
   1.3129224e+04
   1.3129568e+04
   1.3129961e+04
   1.3130598e+04
   1.3131050e+04
   1.3131494e+04
   1.3131879e+04
   1.3132796e+04
   1.3133173e+04
   1.3133508e+04
   1.3133835e+04
   1.3134178e+04
   1.3134559e+04
   1.3134944e+04
   1.3135372e+04
   1.3136640e+04
   1.3136967e+04
   1.3137495e+04
   1.3137809e+04
   1.3138110e+04
   1.3138424e+04
   1.3138675e+04
   1.3139144e+04
   1.3139471e+04
   1.3139794e+04
   1.3140120e+04
   1.3140359e+04
   1.3140589e+04
   1.3140907e+04
   1.3141209e+04
   1.3141515e+04
   1.3141866e+04
   1.3142185e+04
   1.3142503e+04
   1.3142737e+04
   1.3142963e+04
   1.3143290e+04
   1.3143629e+04
   1.3143922e+04
   1.3144249e+04
   1.3144571e+04
   1.3144877e+04
   1.3145208e+04
   1.3145589e+04
   1.3145824e+04
   1.3146138e+04
   1.3146443e+04
   1.3146757e+04
   1.3147080e+04
   1.3147440e+04
   1.3147725e+04
   1.3148047e+04
   1.3148344e+04
   1.3148638e+04
   1.3149002e+04
   1.3149337e+04
   1.3149714e+04
   1.3150011e+04
   1.3150329e+04
   1.3150668e+04
   1.3151041e+04
   1.3151292e+04
   1.3151615e+04
   1.3151971e+04
   1.3152272e+04
   1.3152586e+04
   1.3152917e+04
   1.3153248e+04
   1.3153566e+04
   1.3153918e+04
   1.3154219e+04
   1.3154542e+04
   1.3154927e+04
   1.3155312e+04
   1.3155668e+04
   1.3156020e+04
   1.3156401e+04
   1.3156757e+04
   1.3157134e+04
   1.3157502e+04
   1.3157863e+04
   1.3158239e+04
   1.3158591e+04
   1.3158901e+04
   1.3159228e+04
   1.3159592e+04
   1.3159961e+04
   1.3160262e+04
   1.3160635e+04
   1.3161012e+04
   1.3161338e+04
   1.3161652e+04
   1.3162033e+04
   1.3162373e+04
   1.3162682e+04
   1.3163026e+04
   1.3163352e+04
   1.3163729e+04
   1.3164085e+04
   1.3164810e+04
   1.3165149e+04
   1.3165559e+04
   1.3165974e+04
   1.3166296e+04
   1.3166614e+04
   1.3166937e+04
   1.3167284e+04
   1.3167624e+04
   1.3168017e+04
   1.3168340e+04
   1.3168880e+04
   1.3169202e+04
   1.3169617e+04
   1.3170538e+04
   1.3171045e+04
   1.3171426e+04
   1.3171966e+04
   1.3172347e+04
   1.3172711e+04
   1.3173021e+04
   1.3173390e+04
   1.3173733e+04
   1.3174093e+04
   1.3174508e+04
   1.3175069e+04
   1.3175458e+04
   1.3175810e+04
   1.3176200e+04
   1.3176572e+04
   1.3176958e+04
   1.3177368e+04
   1.3177799e+04
   1.3178465e+04
   1.3178892e+04
   1.3179365e+04
   1.3179860e+04
   1.3180793e+04
   1.3181246e+04
   1.3181706e+04
   1.3182117e+04
   1.3182665e+04
   1.3183172e+04
   1.3183679e+04
   1.3184085e+04
   1.3184675e+04
   1.3185102e+04
   1.3185676e+04
   1.3186283e+04
   1.3186890e+04
   1.3187690e+04
   1.3188084e+04
   1.3188632e+04
   1.3189039e+04
   1.3189453e+04
   1.3189859e+04
   1.3193465e+04
   1.3194474e+04
   1.3195144e+04
   1.3195529e+04
   1.3195877e+04
   1.3196241e+04
   1.3196563e+04
   1.3196915e+04
   1.3197254e+04
   1.3197669e+04
   1.3198071e+04
   1.3198682e+04
   1.3199407e+04
   1.3199742e+04
   1.3200216e+04
   1.3200680e+04
   1.3201020e+04
   1.3201325e+04
   1.3201681e+04
   1.3202347e+04
   1.3202695e+04
   1.3203021e+04
   1.3203704e+04
   1.3204064e+04
   1.3204462e+04
   1.3204830e+04
   1.3205408e+04
   1.3206597e+04
   1.3207263e+04
   1.3207883e+04
   1.3208260e+04
   1.3208616e+04
   1.3208926e+04
   1.3209298e+04
   1.3209646e+04
   1.3210341e+04
   1.3211007e+04
   1.3211740e+04
   1.3212539e+04
   1.3212983e+04
   1.3213306e+04
   1.3213704e+04
   1.3214194e+04
   1.3214596e+04
   1.3214989e+04
   1.3215521e+04
   1.3215873e+04
   1.3216300e+04
   1.3216643e+04
   1.3217116e+04
   1.3217456e+04
   1.3217832e+04
   1.3218138e+04
   1.3218590e+04
   1.3218951e+04
   1.3219323e+04
   1.3219662e+04
   1.3220031e+04
   1.3220425e+04
   1.3221069e+04
   1.3221706e+04
   1.3222083e+04
   1.3222493e+04
   1.3222870e+04
   1.3223247e+04
   1.3223682e+04
   1.3224675e+04
   1.3225060e+04
   1.3225466e+04
   1.3226161e+04
   1.3226693e+04
   1.3227179e+04
   1.3227623e+04
   1.3227987e+04
   1.3228377e+04
   1.3228800e+04
   1.3230068e+04
   1.3230579e+04
   1.3234432e+04
   1.3235010e+04
   1.3236232e+04
   1.3236597e+04
   1.3237015e+04
   1.3237597e+04
   1.3238628e+04
   1.3239000e+04
   1.3526778e+04
   1.3527578e+04
   1.3528352e+04
   1.3528654e+04
   1.3529001e+04
   1.3529324e+04
   1.3529768e+04
   1.3530027e+04
   1.3530379e+04
   1.3530676e+04
   1.3530932e+04
   1.3531313e+04
   1.3531673e+04
   1.3531987e+04
   1.3532268e+04
   1.3532724e+04
   1.3533210e+04
   1.3533595e+04
   1.3533926e+04
   1.3534424e+04
   1.3534784e+04
   1.3535195e+04
   1.3535718e+04
   1.3536175e+04
   1.3536551e+04
   1.3536861e+04
   1.3537201e+04
   1.3537481e+04
   1.3537749e+04
   1.3538021e+04
   1.3538365e+04
   1.3538662e+04
   1.3538959e+04
   1.3539269e+04
   1.3539596e+04
   1.3539910e+04
   1.3540165e+04
   1.3540454e+04
   1.3540697e+04
   1.3540969e+04
   1.3541300e+04
   1.3541618e+04
   1.3541953e+04
   1.3542280e+04
   1.3542602e+04
   1.3542933e+04
   1.3543222e+04
   1.3543486e+04
   1.3543758e+04
   1.3544060e+04
   1.3544315e+04
   1.3544943e+04
   1.3545412e+04
   1.3545781e+04
   1.3546333e+04
   1.3546865e+04
   1.3547305e+04
   1.3547694e+04
   1.3548168e+04
   1.3548465e+04
   1.3548892e+04
   1.3549227e+04
   1.3549562e+04
   1.3549876e+04
   1.3550173e+04
   1.3550492e+04
   1.3550806e+04
   1.3551120e+04
   1.3551425e+04
   1.3551681e+04
   1.3552104e+04
   1.3552485e+04
   1.3552987e+04
   1.3553293e+04
   1.3553611e+04
   1.3553930e+04
   1.3554227e+04
   1.3554533e+04
   1.3554851e+04
   1.3555169e+04
   1.3555454e+04
   1.3555822e+04
   1.3556145e+04
   1.3556488e+04
   1.3556911e+04
   1.3558829e+04
   1.3559290e+04
   1.3559721e+04
   1.3560098e+04
   1.3560441e+04
   1.3560818e+04
   1.3561676e+04
   1.3562108e+04
   1.3562480e+04
   1.3562811e+04
   1.3563150e+04
   1.3563481e+04
   1.3563774e+04
   1.3564168e+04
   1.3564507e+04
   1.3564892e+04
   1.3565227e+04
   1.3565583e+04
   1.3565910e+04
   1.3566237e+04
   1.3566593e+04
   1.3566898e+04
   1.3567229e+04
   1.3567531e+04
   1.3567866e+04
   1.3568209e+04
   1.3568540e+04
   1.3568854e+04
   1.3569180e+04
   1.3569528e+04
   1.3569897e+04
   1.3570780e+04
   1.3571115e+04
   1.3571471e+04
   1.3571806e+04
   1.3572162e+04
   1.3572451e+04
   1.3572790e+04
   1.3573096e+04
   1.3573406e+04
   1.3573728e+04
   1.3574842e+04
   1.3575248e+04
   1.3575566e+04
   1.3575922e+04
   1.3576253e+04
   1.3576559e+04
   1.3576856e+04
   1.3577170e+04
   1.3577572e+04
   1.3578133e+04
   1.3578761e+04
   1.3579473e+04
   1.3579913e+04
   1.3580365e+04
   1.3580759e+04
   1.3581102e+04
   1.3581446e+04
   1.3583020e+04
   1.3584067e+04
   1.3584775e+04
   1.3586408e+04
   1.3587798e+04
   1.3588255e+04
   1.3588581e+04
   1.3588975e+04
   1.3589318e+04
   1.3589653e+04
   1.3590038e+04
   1.3590394e+04
   1.3590784e+04
   1.3591152e+04
   1.3592086e+04
   1.3592781e+04
   1.3593434e+04
   1.3594624e+04
   1.3594996e+04
   1.3599339e+04
   1.3601571e+04
   1.3602006e+04
   1.3603535e+04
   1.3603962e+04
   1.3604561e+04
   1.3605055e+04
   1.3605457e+04
   1.3606026e+04
   1.3606412e+04
   1.3606805e+04
   1.3607839e+04
   1.3608401e+04
   1.3608807e+04
   1.3609213e+04
   1.3609695e+04
   1.3610050e+04
   1.3610507e+04
   1.3611541e+04
   1.3612580e+04
   1.3612927e+04
   1.3613241e+04
   1.3613568e+04
   1.3613928e+04
   1.3614263e+04
   1.3614682e+04
   1.3615029e+04
   1.3615415e+04
   1.3615762e+04
   1.3616106e+04
   1.3616428e+04
   1.3616776e+04
   1.3617123e+04
   1.3617479e+04
   1.3617869e+04
   1.3618911e+04
   1.3624108e+04
   1.3817034e+04
   1.3817583e+04
   1.3817939e+04
   1.3818274e+04
   1.3818638e+04
   1.3819019e+04
   1.3819342e+04
   1.3819735e+04
   1.3820091e+04
   1.3820439e+04
   1.3820803e+04
   1.3821117e+04
   1.3821465e+04
   1.3821808e+04
   1.3822156e+04
   1.3822520e+04
   1.3822863e+04
   1.3823207e+04
   1.3823525e+04
   1.3823877e+04
   1.3824229e+04
   1.3824610e+04
   1.3825066e+04
   1.3825610e+04
   1.3825962e+04
   1.3826318e+04
   1.3826661e+04
   1.3827080e+04
   1.3828144e+04
   1.3828483e+04
   1.3828839e+04
   1.3829166e+04
   1.3829530e+04
   1.3829857e+04
   1.3830326e+04
   1.3831511e+04
   1.3831896e+04
   1.3832239e+04
   1.3832570e+04
   1.3832955e+04
   1.3833290e+04
   1.3833671e+04
   1.3833994e+04
   1.3834325e+04
   1.3834643e+04
   1.3834986e+04
   1.3835292e+04
   1.3835991e+04
   1.3836335e+04
   1.3836649e+04
   1.3837021e+04
   1.3837495e+04
   1.3838031e+04
   1.3838663e+04
   1.3839015e+04
   1.3839454e+04
   1.3841745e+04
   1.3842143e+04
   1.3842733e+04
   1.3843215e+04
   1.3843608e+04
   1.3843998e+04
   1.3844349e+04
   1.3844693e+04
