# Supplementary material for: Interaction mechanisms quantified from dynamical features of frog choruses
Source: R Soc Open Sci. 2020 Mar 18;7(3):191693. doi: 10.1098/rsos.191693 (PMC7137965; doi:10.1098/rsos.191693)
Supplement: Dataset 3 [file rsos191693supp4.zip › Dataset3_17th_June_2008/CallTiming_Frog3.dat]

   1.0329453e+03
   1.0333514e+03
   1.0337451e+03
   1.0341471e+03
   1.0345574e+03
   1.0349888e+03
   1.0353908e+03
   1.0357969e+03
   1.0365884e+03
   1.0370406e+03
   1.0374510e+03
   1.0378614e+03
   1.0382927e+03
   1.0386947e+03
   1.0391134e+03
   1.0395196e+03
   1.0399342e+03
   1.0403571e+03
   1.0407591e+03
   1.0411737e+03
   1.0415841e+03
   1.0419819e+03
   1.0424090e+03
   1.0428278e+03
   1.0432465e+03
   1.0435564e+03
   1.0439668e+03
   1.0443897e+03
   1.0447708e+03
   1.0451811e+03
   1.0455915e+03
   1.0460186e+03
   1.0464332e+03
   1.0468017e+03
   1.0472246e+03
   1.0476434e+03
   1.0480705e+03
   1.0485311e+03
   1.0489457e+03
   1.0493896e+03
   1.0497958e+03
   1.0502313e+03
   1.0506584e+03
   1.0510771e+03
   1.0515001e+03
   1.0518937e+03
   1.0523250e+03
   1.0527647e+03
   1.0532128e+03
   2.2248089e+03
   2.2254622e+03
   2.2256716e+03
   2.2259019e+03
   2.2261154e+03
   2.2263332e+03
   2.2265426e+03
   2.2267478e+03
   2.2269571e+03
   2.2271833e+03
   2.2273884e+03
   2.2276146e+03
   2.2278365e+03
   2.2280543e+03
   2.2282720e+03
   2.2285023e+03
   2.2288373e+03
   2.2291639e+03
   2.2294864e+03
   2.2297083e+03
   2.2299177e+03
   2.2301313e+03
   2.2304579e+03
   2.2307678e+03
   2.2310944e+03
   2.2313079e+03
   2.2315341e+03
   2.2318607e+03
   2.2321831e+03
   2.2325056e+03
   2.2328029e+03
   2.2331588e+03
   2.2334394e+03
   2.2337493e+03
   2.2340005e+03
   2.2342266e+03
   2.2345114e+03
   2.2348924e+03
   2.2352065e+03
   2.2354368e+03
   2.2356713e+03
   2.2359938e+03
   2.2362911e+03
   2.2365214e+03
   2.2367684e+03
   2.2371160e+03
   2.2374510e+03
   2.2377944e+03
   2.2381336e+03
   2.2384476e+03
   2.2387743e+03
   2.2391511e+03
   2.2395573e+03
   2.2398379e+03
   2.2401854e+03
   2.2404660e+03
   2.2408303e+03
   2.2411234e+03
   2.2414752e+03
   2.2417851e+03
   2.2422080e+03
   2.2425933e+03
   2.2429408e+03
   2.2433219e+03
   2.2437532e+03
   2.2441552e+03
   2.2445153e+03
   2.2448378e+03
   2.2452146e+03
   2.2455454e+03
   2.2459014e+03
   2.2462448e+03
   2.2465714e+03
   2.2469189e+03
   2.2472874e+03
   2.2476224e+03
   2.2480203e+03
   2.2484432e+03
   2.2487908e+03
   2.2491132e+03
   2.2494231e+03
   2.2497664e+03
   2.2500554e+03
   2.2503862e+03
   2.2507128e+03
   2.2510562e+03
   2.2513744e+03
   2.2517471e+03
   2.2520905e+03
   2.2524213e+03
   2.2527605e+03
   2.2531081e+03
   2.2534263e+03
   2.2537739e+03
   2.2541424e+03
   2.2544648e+03
   2.2548249e+03
   2.2551306e+03
   2.2555243e+03
   2.2558844e+03
   2.2561314e+03
   2.2564999e+03
   2.2568894e+03
   2.2572579e+03
   2.2575761e+03
   2.2578232e+03
   2.2580828e+03
   2.2584136e+03
   2.2587277e+03
   2.2590711e+03
   2.2593893e+03
   2.2597285e+03
   2.2600970e+03
   2.2604739e+03
   2.2608298e+03
   2.2611941e+03
   2.2615710e+03
   2.2619353e+03
   2.2621740e+03
   2.2624546e+03
   2.2627812e+03
   2.2630659e+03
   2.2634135e+03
   2.2636731e+03
   2.2639956e+03
   2.2642510e+03
   2.2645944e+03
   2.2648498e+03
   2.2651597e+03
   2.2654109e+03
   2.2657376e+03
   2.2660014e+03
   2.2663071e+03
   2.2665751e+03
   2.2668096e+03
   2.2670734e+03
   2.2673163e+03
   2.2676513e+03
   2.2678816e+03
   2.2682124e+03
   2.2684720e+03
   2.2688196e+03
   2.2691671e+03
   2.2694058e+03
   2.2697408e+03
   2.2700842e+03
   2.2704150e+03
   2.2706956e+03
   2.2710222e+03
   2.2713363e+03
   2.2716796e+03
   2.2719811e+03
   2.2722952e+03
   2.2726386e+03
   2.2729443e+03
   2.2732667e+03
   2.2735556e+03
   2.2738948e+03
   2.2742340e+03
   2.2745146e+03
   2.2748370e+03
   2.2751301e+03
   2.2754819e+03
   2.2758043e+03
   2.2761770e+03
   2.2765581e+03
   2.2769266e+03
   2.2772867e+03
   2.2776301e+03
   2.2779734e+03
   2.2783168e+03
   2.2786644e+03
   2.2789868e+03
   2.2793302e+03
   2.2797071e+03
   2.2800379e+03
   2.2803896e+03
   2.2807498e+03
   2.2810722e+03
   2.2813988e+03
   2.2817171e+03
   2.2820563e+03
   2.2824122e+03
   2.2827346e+03
   2.2830571e+03
   2.2834088e+03
   2.2837354e+03
   2.2840998e+03
   2.2844222e+03
   2.2847698e+03
   2.2850964e+03
   2.2854272e+03
   2.2857622e+03
   2.2861014e+03
   2.2864364e+03
   2.2867714e+03
   2.2870938e+03
   2.2874707e+03
   2.2878559e+03
   2.2882203e+03
   2.2885636e+03
   2.2888986e+03
   2.2893216e+03
   2.2896566e+03
   2.2899916e+03
   2.2903224e+03
   2.2906783e+03
   2.2910636e+03
   2.2913902e+03
   2.2917126e+03
   2.2920644e+03
   2.2923659e+03
   2.2926464e+03
   2.2929982e+03
   2.2932704e+03
   2.2935677e+03
   2.2938901e+03
   2.2942168e+03
   2.2944722e+03
   2.2948030e+03
   2.2951296e+03
   2.2953976e+03
   2.2957578e+03
   2.2961304e+03
   2.2964780e+03
   2.2968465e+03
   2.2971689e+03
   2.2974914e+03
   2.2977552e+03
   2.2980316e+03
   2.2983708e+03
   2.2986848e+03
   2.2990491e+03
   2.2994302e+03
   2.2997652e+03
   2.3001128e+03
   2.3004603e+03
   2.3007953e+03
   2.3011722e+03
   2.3015826e+03
   2.3019301e+03
   2.3023112e+03
   3.2209740e+03
   3.2212671e+03
   3.2215644e+03
   3.2218869e+03
   3.2222009e+03
   3.2224815e+03
   3.2227830e+03
   3.2230761e+03
   3.2233734e+03
   3.2236875e+03
   3.2240099e+03
   3.2243282e+03
   3.2246506e+03
   3.2249396e+03
   3.2252369e+03
   3.2255468e+03
   3.2258524e+03
   3.2261665e+03
   3.2264764e+03
   3.2267821e+03
   3.2270836e+03
   3.2273893e+03
   3.2276991e+03
   3.2280132e+03
   3.2283021e+03
   3.2285827e+03
   3.2288884e+03
   3.2292024e+03
   3.2294914e+03
   3.2298473e+03
   3.2301404e+03
   3.2304336e+03
   3.2307434e+03
   3.2310491e+03
   3.2313716e+03
   3.2316479e+03
   3.2318908e+03
   3.2321463e+03
   3.2324184e+03
   3.2327409e+03
   3.2330801e+03
   3.2333941e+03
   3.2337543e+03
   3.2340725e+03
   3.2343824e+03
   3.2346504e+03
   3.2349561e+03
   3.2352743e+03
   3.2356009e+03
   3.2359276e+03
   3.2362500e+03
   3.2365641e+03
   3.2368739e+03
   3.2372006e+03
   3.2374937e+03
   3.2378287e+03
   3.2381344e+03
   3.2384568e+03
   3.2387583e+03
   3.2390891e+03
   3.2393823e+03
   3.2397298e+03
   3.2400481e+03
   3.2403873e+03
   3.2406469e+03
   3.2410363e+03
   3.2413378e+03
   3.2416728e+03
   3.2419534e+03
   3.2423428e+03
   3.2427113e+03
   3.2430296e+03
   3.2433353e+03
   3.2436577e+03
   3.2439634e+03
   3.2442565e+03
   3.2445831e+03
   3.2448804e+03
   3.2452071e+03
   3.2455295e+03
   3.2458478e+03
   3.2461534e+03
   3.2464717e+03
   3.2468025e+03
   3.2471249e+03
   3.2474809e+03
   3.2478326e+03
   3.2481258e+03
   3.2484440e+03
   3.2487706e+03
   3.2490973e+03
   3.2494113e+03
   3.2497296e+03
   3.2500436e+03
   3.2507304e+03
   3.2510989e+03
   3.2514590e+03
   3.2518191e+03
   3.2521667e+03
   3.2524682e+03
   3.2528074e+03
   3.2531298e+03
   3.2534523e+03
   3.2538040e+03
   3.2541306e+03
   3.2544698e+03
   3.2547881e+03
   3.2551314e+03
   3.2554581e+03
   3.2557973e+03
   3.2561281e+03
   3.2564589e+03
   3.2567729e+03
   3.2570828e+03
   3.2574094e+03
   3.2576984e+03
   3.2580208e+03
   3.2583642e+03
   3.2586866e+03
   3.2590091e+03
   3.2593273e+03
   3.2596958e+03
   3.2600099e+03
   3.2603365e+03
   3.2606841e+03
   3.2610065e+03
   3.2613122e+03
   3.2616430e+03
   3.2619319e+03
   3.2622502e+03
   3.2625643e+03
   3.2628909e+03
   3.2632343e+03
   3.2635399e+03
   3.2638708e+03
   3.2642183e+03
   3.2645408e+03
   3.2648925e+03
   3.2651898e+03
   3.2655039e+03
   3.2658640e+03
   3.2661823e+03
   3.2665759e+03
   3.2669109e+03
   3.2672375e+03
   3.2675516e+03
   3.2678656e+03
   3.2681881e+03
   3.2685189e+03
   3.2688371e+03
   3.2691470e+03
   3.2694611e+03
   3.2698086e+03
   3.2701394e+03
   3.2704535e+03
   3.2707843e+03
   3.2711109e+03
   3.2714376e+03
   3.2717516e+03
   3.2721536e+03
   3.2724803e+03
   3.2728111e+03
   3.2731586e+03
   3.2734601e+03
   3.2738161e+03
   3.2741720e+03
   3.2745070e+03
   3.2748671e+03
   3.2752356e+03
   3.2755999e+03
   3.2759266e+03
   3.2762867e+03
   3.2766510e+03
   3.2770069e+03
   3.2773587e+03
   3.2777021e+03
   3.2780496e+03
   3.2783511e+03
   3.2786987e+03
   3.2790211e+03
   3.2793561e+03
   3.2796828e+03
   3.2800303e+03
   3.2803988e+03
   3.2807422e+03
   3.2810981e+03
   3.2814206e+03
   3.2817472e+03
   3.2821241e+03
   3.2824716e+03
   3.2827857e+03
   3.2831374e+03
   3.2834766e+03
   3.2837991e+03
   3.2841801e+03
   3.2844900e+03
   3.2848459e+03
   3.2851433e+03
   3.2854950e+03
   3.2858509e+03
   3.2861692e+03
   3.7851901e+03
   3.7860527e+03
   3.7862746e+03
   3.7864714e+03
   3.7866724e+03
   3.7869446e+03
   3.7871498e+03
   3.7873759e+03
   3.7876900e+03
   3.7880292e+03
   3.7883433e+03
   3.7886364e+03
   3.7889421e+03
   3.7892310e+03
   3.7895283e+03
   3.7898340e+03
   3.7901313e+03
   3.7904579e+03
   3.7907636e+03
   3.7910316e+03
   3.7913080e+03
   3.7915969e+03
   3.7918859e+03
   3.7921078e+03
   3.7923381e+03
   3.7925978e+03
   3.7927988e+03
   3.7930374e+03
   3.7933096e+03
   3.7935358e+03
   3.7937870e+03
   3.7940424e+03
   3.7943523e+03
   3.7946413e+03
   3.7949302e+03
   3.7952275e+03
   3.7955164e+03
   3.7958179e+03
   3.7960692e+03
   3.7963665e+03
   3.7966136e+03
   3.7968690e+03
   3.7971914e+03
   3.7975097e+03
   3.7977777e+03
   3.7980876e+03
   3.7984184e+03
   3.7987408e+03
   3.7990339e+03
   3.7993689e+03
   3.7996579e+03
   3.7999887e+03
   3.8002776e+03
   3.8005791e+03
   3.8008848e+03
   3.8011947e+03
   3.8015004e+03
   3.8017349e+03
   3.8020406e+03
   3.8023421e+03
   3.8026436e+03
   3.8029576e+03
   3.8031963e+03
   3.8034308e+03
   3.8037030e+03
   3.8040129e+03
   3.8043521e+03
   3.8046745e+03
   3.8049886e+03
   3.8053236e+03
   3.8056293e+03
   3.8058763e+03
   3.8061862e+03
   3.8064961e+03
   3.8068311e+03
   3.8071577e+03
   3.8074676e+03
   3.8077900e+03
   3.8081083e+03
   3.8084307e+03
   3.8087280e+03
   3.8090546e+03
   3.8093729e+03
   3.8096786e+03
   3.8100052e+03
   3.8103695e+03
   3.8106459e+03
   3.8109683e+03
   3.8112531e+03
   3.8115713e+03
   3.8119063e+03
   3.8122078e+03
   3.8125135e+03
   3.8128066e+03
   3.8131416e+03
   3.8134557e+03
   3.8137698e+03
   3.8140880e+03
   3.8143979e+03
   3.8147161e+03
   3.8150260e+03
   3.8153484e+03
   3.8156709e+03
   3.8160059e+03
   3.8163199e+03
   3.8166173e+03
   3.8169146e+03
   3.8172328e+03
   3.8175636e+03
   3.8178903e+03
   3.8182378e+03
   3.8185351e+03
   3.8188492e+03
   3.8192428e+03
   4.5197906e+03
   4.5202010e+03
   4.5206198e+03
   4.5208249e+03
   4.5211181e+03
   4.5213484e+03
   4.5215578e+03
   4.5217755e+03
   4.5219891e+03
   4.5222026e+03
   4.5224162e+03
   4.5226339e+03
   4.5229145e+03
   4.5231993e+03
   4.5235133e+03
   4.5237981e+03
   4.5240912e+03
   4.5243885e+03
   4.5246314e+03
   4.5248533e+03
   4.5250585e+03
   4.5252637e+03
   4.5254773e+03
   4.5256824e+03
   4.5258876e+03
   4.5260886e+03
   4.5263315e+03
   4.5265283e+03
   4.5268131e+03
   4.5271564e+03
   4.5274956e+03
   4.5277678e+03
   4.5280568e+03
   4.5283122e+03
   4.5286304e+03
   4.5289236e+03
   4.5292753e+03
   4.5295768e+03
   4.5298406e+03
   4.5301170e+03
   4.5304185e+03
   4.5306698e+03
   4.5309587e+03
   4.5312602e+03
   4.5315659e+03
   4.5318967e+03
   4.5322024e+03
   4.5325583e+03
   4.5329310e+03
   4.5332953e+03
   4.5336052e+03
   4.5339779e+03
   4.5342710e+03
   4.5345641e+03
   4.5348447e+03
   4.5351629e+03
   4.5354603e+03
   4.5358162e+03
   4.5362475e+03
   4.5365406e+03
   4.5368756e+03
   4.5372064e+03
   4.5375163e+03
   4.5378388e+03
   4.5381612e+03
   4.5384753e+03
   4.5387977e+03
   4.5391494e+03
   4.5394133e+03
   4.5396771e+03
   4.5399786e+03
   4.5403052e+03
   4.5406402e+03
   4.5409543e+03
   4.5412558e+03
   4.5415489e+03
   4.5418211e+03
   4.5421184e+03
   4.5424324e+03
   4.5427549e+03
   4.5430731e+03
   4.5433788e+03
   4.5436887e+03
   4.5440069e+03
   4.5443461e+03
   4.5446267e+03
   4.5448905e+03
   4.5451711e+03
   4.5455019e+03
   4.5457699e+03
   4.5460504e+03
   4.5463561e+03
   4.5466618e+03
   4.5469047e+03
   4.5471601e+03
   4.5473779e+03
   4.5475998e+03
   4.5478050e+03
   4.5480730e+03
   4.5482866e+03
   4.5485085e+03
   4.5487221e+03
   4.5489356e+03
   4.5491576e+03
   4.5493963e+03
   4.5496726e+03
   4.5498904e+03
   4.5501919e+03
   4.5505101e+03
   4.5508200e+03
   4.5511257e+03
   4.5515319e+03
   4.5518585e+03
   4.5521391e+03
   4.5524699e+03
   4.5527756e+03
   4.5530813e+03
   4.5533828e+03
   4.5538015e+03
   4.5541616e+03
   4.5544883e+03
   4.5548233e+03
   4.5552294e+03
   4.5555477e+03
   4.5558618e+03
   4.5561549e+03
   4.5564857e+03
   4.5568123e+03
   4.5571013e+03
   4.5574488e+03
   4.5577168e+03
   4.5580434e+03
   4.5583366e+03
   4.5586590e+03
   4.5589856e+03
   4.5593081e+03
   4.5596263e+03
   4.5599906e+03
   4.5603214e+03
   4.5606313e+03
   4.5609161e+03
   4.5612301e+03
   4.5615651e+03
   4.5618834e+03
   4.5621849e+03
   4.5624906e+03
   4.5628046e+03
   4.5631396e+03
   4.5634495e+03
   5.0387566e+03
   5.0390204e+03
   5.0394684e+03
   5.0396736e+03
   5.0400756e+03
   5.0400756e+03
   5.0402808e+03
   5.0404902e+03
   5.0407666e+03
   5.0410513e+03
   5.0413277e+03
   5.0416208e+03
   5.0419139e+03
   5.0422280e+03
   5.0425044e+03
   5.0428101e+03
   5.0431199e+03
   5.0434298e+03
   5.0437229e+03
   5.0440119e+03
   5.0443553e+03
   5.0446903e+03
   5.0449373e+03
   5.0451928e+03
   5.0454901e+03
   5.0458041e+03
   5.0460679e+03
   5.0463276e+03
   5.0466333e+03
   5.0469013e+03
   5.0471483e+03
   5.0474540e+03
   5.0477346e+03
   5.0480068e+03
   5.0483124e+03
   5.0486014e+03
   5.0489196e+03
   5.0492337e+03
   5.0494808e+03
   5.0496985e+03
   5.0500000e+03
   5.0502889e+03
   5.0505863e+03
   5.0509045e+03
   5.0511976e+03
   5.0514321e+03
   5.0516750e+03
   5.0519430e+03
   5.0522529e+03
   5.0525376e+03
   5.0528224e+03
   5.0531113e+03
   5.0534254e+03
   5.0537311e+03
   5.0540326e+03
   5.0543843e+03
   5.0546733e+03
   5.0549161e+03
   5.0551841e+03
   5.0555024e+03
   5.0558164e+03
   5.0561179e+03
   5.0564362e+03
   5.0567461e+03
   5.0570727e+03
   5.0573533e+03
   5.0576673e+03
   5.0579688e+03
   5.0582954e+03
   5.0586346e+03
   5.0589487e+03
   5.0592209e+03
   5.0595182e+03
   5.0598783e+03
   5.0602426e+03
   5.0605525e+03
   5.0608163e+03
   5.0610759e+03
   5.0613021e+03
   5.0615156e+03
   5.0617250e+03
   5.0619469e+03
   5.0621647e+03
   5.0623950e+03
   5.0626211e+03
   5.0628933e+03
   5.0632325e+03
   5.0635382e+03
   5.0638481e+03
   5.0641496e+03
   5.0644343e+03
   5.0647316e+03
   5.0650289e+03
   5.0653514e+03
   5.0656654e+03
   5.0659711e+03
   5.0662894e+03
   5.0666160e+03
   5.0669761e+03
   5.0673237e+03
   5.0676671e+03
   5.0680146e+03
   5.0683287e+03
   5.0686344e+03
   5.0689233e+03
   5.0692541e+03
   5.0695766e+03
   5.0699158e+03
   5.0702382e+03
   5.0705774e+03
   5.0708873e+03
   5.0712013e+03
   5.0714986e+03
   5.0718588e+03
   5.0721812e+03
   5.0724911e+03
   5.0728051e+03
   5.0731359e+03
   5.0734333e+03
   5.0737473e+03
   5.0740656e+03
   5.0743964e+03
   5.0747146e+03
   5.0750119e+03
   5.0753134e+03
   5.0756526e+03
   5.0759918e+03
   5.0763268e+03
   5.0766660e+03
   5.0770471e+03
   5.0773737e+03
   5.0777087e+03
   5.0780102e+03
   5.0783536e+03
   5.0786844e+03
   5.0789733e+03
   5.0792623e+03
   5.0795219e+03
   5.5584504e+03
   5.5586682e+03
   5.5589613e+03
   5.5592670e+03
   5.5595308e+03
   5.5598072e+03
   5.5600333e+03
   5.5602469e+03
   5.5604437e+03
   5.5606489e+03
   5.5608499e+03
   5.5610760e+03
   5.5612812e+03
   5.5614906e+03
   5.5616999e+03
   5.5619093e+03
   5.5622024e+03
   5.5625081e+03
   5.5628180e+03
   5.5631195e+03
   5.5634001e+03
   5.5636848e+03
   5.5639905e+03
   5.5642543e+03
   5.5645516e+03
   5.5648657e+03
   5.5651630e+03
   5.5654729e+03
   5.5657911e+03
   5.5660884e+03
   5.5663397e+03
   5.5666244e+03
   5.5669301e+03
   5.5672358e+03
   5.5674871e+03
   5.5678095e+03
   5.5681068e+03
   5.5683874e+03
   5.5687098e+03
   5.5690197e+03
   5.5693003e+03
   5.5695599e+03
   5.5699033e+03
   5.5702383e+03
   5.5704979e+03
   5.5708078e+03
   5.5711176e+03
   5.5714275e+03
   5.5716536e+03
   5.5718714e+03
   5.5720849e+03
   5.5723488e+03
   5.5725749e+03
   5.5728052e+03
   5.5730941e+03
   5.5733831e+03
   5.5736888e+03
   5.5739484e+03
   5.5742499e+03
   5.5745849e+03
   5.5748696e+03
   5.5751083e+03
   5.5754308e+03
   5.5756820e+03
   5.5760128e+03
   5.5762850e+03
   5.5766033e+03
   5.5769173e+03
   5.5772230e+03
   5.5775203e+03
   5.5778260e+03
   5.5781317e+03
   5.5784751e+03
   5.5787347e+03
   5.5790571e+03
   5.5793628e+03
   5.5796894e+03
   5.5799868e+03
   5.5803301e+03
   5.5806358e+03
   5.5809499e+03
   5.5812346e+03
   5.5814775e+03
   5.5817790e+03
   5.5820973e+03
   5.5824113e+03
   5.5827296e+03
   5.5830394e+03
   5.5833577e+03
   5.5836843e+03
   5.5839900e+03
   5.5843376e+03
   5.5846516e+03
   5.5849657e+03
   5.5852756e+03
   5.5855561e+03
   5.5859121e+03
   5.5862303e+03
   5.5865360e+03
   6.1140738e+03
   6.1143041e+03
   6.1145218e+03
   6.1147312e+03
   6.1149531e+03
   6.1151751e+03
   6.1153886e+03
   6.1155938e+03
   6.1158032e+03
   6.1160126e+03
   6.1162261e+03
   6.1164397e+03
   6.1166658e+03
   6.1168668e+03
   6.1171558e+03
   6.1174489e+03
   6.1177420e+03
   6.1180435e+03
   6.1182738e+03
   6.1184874e+03
   6.1187051e+03
   6.1189857e+03
   6.1192202e+03
   6.1194463e+03
   6.1196641e+03
   6.1198651e+03
   6.1200786e+03
   6.1202964e+03
   6.1204974e+03
   6.1207570e+03
   6.1210083e+03
   6.1213265e+03
   6.1216238e+03
   6.1218918e+03
   6.1221096e+03
   6.1223231e+03
   6.1225451e+03
   6.1227796e+03
   6.1230685e+03
   6.1233616e+03
   6.1237594e+03
   6.1239688e+03
   6.1243206e+03
   6.1247184e+03
   6.1250534e+03
   6.1253298e+03
   6.1256564e+03
   6.1259621e+03
   6.1262719e+03
   6.1266028e+03
   6.1269378e+03
   6.1271764e+03
   6.1275073e+03
   6.1278255e+03
   6.1281228e+03
   6.1284494e+03
   6.1287049e+03
   6.1290148e+03
   6.1293498e+03
   6.1296010e+03
   6.1298983e+03
   6.1302208e+03
   6.1305264e+03
   6.1308949e+03
   6.1312299e+03
   6.1315691e+03
   6.1319251e+03
   6.1322643e+03
   6.1326076e+03
   6.1329594e+03
   6.1333153e+03
   6.1336461e+03
   6.1339895e+03
   6.1343538e+03
   6.1346972e+03
   6.1350615e+03
   6.1354049e+03
   6.1357483e+03
   6.1361209e+03
   6.1364685e+03
   6.1368286e+03
   6.1371804e+03
   6.1375489e+03
   6.1379132e+03
   6.1382775e+03
   6.1385162e+03
   6.1387674e+03
   6.1389852e+03
   6.1392155e+03
   6.1394333e+03
   6.1396594e+03
   6.1399567e+03
   6.1402875e+03
   6.1406016e+03
   6.1409240e+03
   6.1412674e+03
   6.1415731e+03
   6.1418913e+03
   6.1422347e+03
   6.1425278e+03
   6.1428377e+03
   6.1431727e+03
   6.1434909e+03
   6.1438134e+03
   6.1441735e+03
   6.1445001e+03
   6.1448477e+03
   6.1451911e+03
   6.1455428e+03
   6.1458862e+03
   6.1462338e+03
   6.1465771e+03
   6.1469205e+03
   6.1472304e+03
   6.1475654e+03
   6.1478459e+03
   6.1481265e+03
   6.1484573e+03
   6.1487839e+03
   6.1491524e+03
   6.1494079e+03
   6.1496382e+03
   6.1498936e+03
   6.1501323e+03
   6.1503961e+03
   6.1506013e+03
   6.1508233e+03
   6.1510536e+03
   6.1513006e+03
   6.1515016e+03
   6.1518241e+03
   6.1520586e+03
   6.1522889e+03
   6.1526029e+03
   6.1528500e+03
   6.1531013e+03
   6.1533190e+03
   6.1535577e+03
   6.1537671e+03
   6.1540225e+03
   6.1542486e+03
   6.1544831e+03
   6.1547972e+03
   6.1551029e+03
   6.1554463e+03
   6.1557645e+03
   6.1560869e+03
   6.1564261e+03
   6.1567946e+03
   6.1571673e+03
   6.1574688e+03
   6.1577954e+03
   6.1581263e+03
   6.1584613e+03
   6.1588046e+03
   6.1591061e+03
   6.1594914e+03
   6.1598264e+03
   6.1602242e+03
   6.1606429e+03
   6.1609863e+03
   6.1613548e+03
   6.1616521e+03
   6.1619746e+03
   6.1623138e+03
   6.1626906e+03
   6.1630466e+03
   6.1633732e+03
   6.1637291e+03
   6.1640390e+03
   6.1644117e+03
   6.1647760e+03
   6.7784876e+03
   6.7788143e+03
   6.7790446e+03
   6.7792581e+03
   6.7794884e+03
   6.7796853e+03
   6.7799072e+03
   6.7801208e+03
   6.7803427e+03
   6.7805563e+03
   6.7807740e+03
   6.7809834e+03
   6.7811969e+03
   6.7814063e+03
   6.7816157e+03
   6.7818418e+03
   6.7820805e+03
   6.7824155e+03
   6.7826500e+03
   6.7829013e+03
   6.7832488e+03
   6.7835503e+03
   6.7837974e+03
   6.7840361e+03
   6.7843376e+03
   6.7845804e+03
   6.7848149e+03
   6.7850034e+03
   6.7852337e+03
   6.7854682e+03
   6.7857069e+03
   6.7859498e+03
   6.7862471e+03
   6.7865863e+03
   6.7868752e+03
   6.7872311e+03
   6.7874824e+03
   6.7877839e+03
   6.7880938e+03
   6.7883953e+03
   6.7887093e+03
   6.7890276e+03
   6.7893374e+03
   6.7896431e+03
   6.7899572e+03
   6.7902545e+03
   6.7905518e+03
   6.7908617e+03
   6.7911925e+03
   6.7914814e+03
   6.7917871e+03
   6.7921138e+03
   6.7924111e+03
   6.7927209e+03
   6.7930266e+03
   6.7933407e+03
   6.7936799e+03
   6.7939772e+03
   6.7942913e+03
   6.7946095e+03
   6.7949403e+03
   6.7951999e+03
   6.7954889e+03
   6.7957066e+03
   6.7960207e+03
   6.7962510e+03
   6.7965106e+03
   6.7967577e+03
   6.7969880e+03
   6.7972183e+03
   6.7974528e+03
   6.7976789e+03
   6.7979009e+03
   6.7981270e+03
   6.7983657e+03
   6.7985960e+03
   6.7988347e+03
   6.7990692e+03
   6.7993833e+03
   6.7997392e+03
   6.8000156e+03
   6.8003380e+03
   6.8006102e+03
   6.8009159e+03
   6.8012467e+03
   6.8015649e+03
   6.8018958e+03
   6.8022182e+03
   6.8025364e+03
   6.8028631e+03
   6.8032399e+03
   6.8035875e+03
   6.8039434e+03
   6.8043203e+03
   6.8046888e+03
   6.8050699e+03
   6.8054426e+03
   6.8058069e+03
   6.8061796e+03
   6.8065564e+03
   6.8069208e+03
   6.8072893e+03
   6.8076661e+03
   6.8080304e+03
   6.8084031e+03
   6.8087633e+03
   6.8091192e+03
   6.8095044e+03
   6.8098813e+03
   6.8102666e+03
   6.8106225e+03
   6.8109868e+03
   6.8113637e+03
   6.8117280e+03
   6.8121258e+03
   6.8124441e+03
   6.8127539e+03
   6.8131183e+03
   6.8134658e+03
   6.8137673e+03
   6.8141191e+03
   6.8144331e+03
   6.8147514e+03
   6.8151073e+03
   6.8154256e+03
   6.8157564e+03
   6.8160830e+03
   6.8164054e+03
   6.8167237e+03
   6.8170713e+03
   6.8173937e+03
   6.8177580e+03
   6.8180930e+03
   6.8184280e+03
   6.8187504e+03
   6.8190729e+03
   6.8194372e+03
   6.8197471e+03
   6.8199858e+03
   6.8202203e+03
   6.8204715e+03
   6.8206893e+03
   6.8209238e+03
   6.8211583e+03
   6.8213802e+03
   6.8216021e+03
   6.8218283e+03
   6.8220376e+03
   6.8223643e+03
   6.8226825e+03
   6.8229882e+03
   6.8233734e+03
   6.8236959e+03
   6.8240058e+03
   6.8243240e+03
   6.8246674e+03
   6.8249898e+03
   6.8253164e+03
   6.8256179e+03
   6.8259655e+03
   6.8262754e+03
   6.8265601e+03
   6.8268281e+03
   6.8271422e+03
   6.8275023e+03
   6.8278624e+03
   6.8281849e+03
   6.8285659e+03
   6.8289428e+03
   6.8292527e+03
   6.8296254e+03
   6.8299897e+03
   6.8303414e+03
   6.8306932e+03
   6.8310366e+03
   6.8312920e+03
   6.8315433e+03
   6.8318866e+03
   6.8322342e+03
   6.8326320e+03
   6.8329335e+03
   6.8332685e+03
   6.8336203e+03
   6.8339511e+03
   6.8343447e+03
   6.8347132e+03
   6.8350775e+03
   6.8354376e+03
   6.8358229e+03
   6.8361872e+03
   6.8364678e+03
   6.8367441e+03
   6.8370708e+03
   6.8374183e+03
   6.8377701e+03
   6.8381302e+03
   6.8384903e+03
   6.8388588e+03
   6.8391268e+03
   6.8394367e+03
   6.8396796e+03
   6.8399601e+03
   6.8403161e+03
   6.8405799e+03
   6.8408437e+03
   6.8411578e+03
   6.8414969e+03
   6.8418613e+03
   6.8421711e+03
   6.8425271e+03
   6.8429039e+03
   6.8433269e+03
   6.8436786e+03
   6.8440555e+03
   6.8444073e+03
   6.8447799e+03
   6.8451443e+03
   6.8455002e+03
   6.8458561e+03
   6.8462037e+03
   6.8465136e+03
   6.8468653e+03
   6.8472548e+03
   6.8475981e+03
   6.8479959e+03
   6.8483393e+03
   6.8487036e+03
   6.8490470e+03
   6.8494323e+03
   6.8497924e+03
   6.8501609e+03
   6.8505252e+03
   6.8508895e+03
   6.8512371e+03
   6.8515763e+03
   6.8519489e+03
   6.8522839e+03
   6.8526441e+03
   6.8530335e+03
   6.8533936e+03
   6.8537621e+03
   6.8541432e+03
   6.8545159e+03
   6.8548509e+03
   6.8551817e+03
   6.8555376e+03
   6.8559103e+03
   6.8562244e+03
   6.8565803e+03
   6.8569572e+03
   6.8573383e+03
   6.8577193e+03
   6.8580962e+03
   6.8584605e+03
   6.8588332e+03
   6.8592101e+03
   6.8596539e+03
   6.8600392e+03
   6.8604412e+03
   6.8606966e+03
   6.8609939e+03
   6.8613959e+03
   6.8617561e+03
   6.8621120e+03
   6.8624219e+03
   6.8627988e+03
   6.8631379e+03
   6.8634646e+03
   6.8638121e+03
   6.8641346e+03
   6.8644486e+03
   6.8647753e+03
   6.8650977e+03
   6.8653783e+03
   6.8657258e+03
   6.8660608e+03
   6.8664168e+03
   6.8667308e+03
   6.8670826e+03
   6.8674385e+03
   6.8677484e+03
   6.8680666e+03
   6.8684268e+03
   6.8687366e+03
   6.8690968e+03
   6.8694527e+03
   6.8698128e+03
   6.8702190e+03
   6.8705247e+03
   6.8708639e+03
   6.8712659e+03
   6.8716846e+03
   7.2456416e+03
   7.2458971e+03
   7.2461064e+03
   7.2463116e+03
   7.2465210e+03
   7.2467388e+03
   7.2470738e+03
   7.2473753e+03
   7.2477061e+03
   7.2479322e+03
   7.2481709e+03
   7.2483677e+03
   7.2486106e+03
   7.2488869e+03
   7.2491466e+03
   7.2494690e+03
   7.2497663e+03
   7.2500553e+03
   7.2503400e+03
   7.2505745e+03
   7.2508551e+03
   7.2511021e+03
   7.2514162e+03
   7.2516633e+03
   7.2519229e+03
   7.2521448e+03
   7.2523626e+03
   7.2525594e+03
   7.2528023e+03
   7.2530828e+03
   7.2533718e+03
   7.2536816e+03
   7.2539706e+03
   7.2542930e+03
   7.2545736e+03
   7.2549086e+03
   7.2551891e+03
   7.2554948e+03
   7.2557754e+03
   7.2560936e+03
   7.2563951e+03
   7.2566966e+03
   7.2570023e+03
   7.2572829e+03
   7.2576053e+03
   7.2579445e+03
   7.2582711e+03
   7.2585391e+03
   7.2588281e+03
   7.2591547e+03
   7.2594646e+03
   7.2597619e+03
   7.2600718e+03
   7.2603816e+03
   7.2606664e+03
   7.2609763e+03
   7.2612903e+03
   7.2615709e+03
   7.2617928e+03
   7.2620148e+03
   7.2623037e+03
   7.2626052e+03
   7.2629067e+03
   7.2632375e+03
   7.2635725e+03
   7.2638531e+03
   7.2642006e+03
   7.2645273e+03
   7.2648581e+03
   7.2651679e+03
   7.2654778e+03
   7.2657709e+03
   7.2660892e+03
   7.2664577e+03
   7.2667424e+03
   7.2670356e+03
   7.2673831e+03
   7.2677223e+03
   7.2680364e+03
   7.2683421e+03
   7.2686561e+03
   7.2690874e+03
   7.2693680e+03
   7.2697323e+03
   7.2701553e+03
   7.2704568e+03
   7.2707918e+03
   7.2712063e+03
   7.2715078e+03
   7.2718303e+03
   7.2720983e+03
   7.2723411e+03
   7.2725840e+03
   7.2728897e+03
   7.2731493e+03
   7.2734089e+03
   7.2737398e+03
   7.2739826e+03
   7.2742339e+03
   7.2745354e+03
   7.2747908e+03
   7.2750128e+03
   7.2752891e+03
   7.2755194e+03
   7.2757791e+03
   7.2760219e+03
   7.2762481e+03
   7.2764826e+03
   7.2767129e+03
   7.2770228e+03
   7.2773619e+03
   7.2776593e+03
   7.2779859e+03
   7.2782999e+03
   7.2786098e+03
   7.2789239e+03
   7.2792296e+03
   7.2795436e+03
   7.2798744e+03
   7.2802262e+03
   7.2805528e+03
   7.2808878e+03
   7.2811893e+03
   7.2815159e+03
   7.2818342e+03
   7.2820813e+03
   7.2823158e+03
   7.2825963e+03
   7.2828266e+03
   7.2830569e+03
   7.2833794e+03
   7.2836013e+03
   7.2839238e+03
   7.2842127e+03
   7.2845686e+03
   7.2848743e+03
   7.2852135e+03
   7.2855694e+03
   7.2858919e+03
   7.2862101e+03
   7.2865619e+03
   7.2869011e+03
   7.2871398e+03
   7.2874454e+03
   7.2877176e+03
   7.2879689e+03
   7.2881950e+03
   7.2884379e+03
   7.2886598e+03
   7.2888943e+03
   7.2891372e+03
   7.2893759e+03
   7.2895936e+03
   7.2898239e+03
   7.2900584e+03
   7.2902846e+03
   7.2905065e+03
   7.2907243e+03
   7.2909923e+03
   7.2912100e+03
   7.2915283e+03
   7.2918716e+03
   7.2921857e+03
   7.2924872e+03
   7.2928096e+03
   7.2931488e+03
   7.2934796e+03
   7.2938104e+03
   7.2941538e+03
   7.2944637e+03
   7.2947945e+03
   7.2951169e+03
   7.2954310e+03
   7.2957451e+03
   7.2961010e+03
   7.2964528e+03
   7.2967794e+03
   7.2971186e+03
   7.2974452e+03
   7.2977509e+03
   7.2980691e+03
   7.2983748e+03
   7.2986931e+03
   7.2989234e+03
   7.2992333e+03
   7.2995641e+03
   7.2997986e+03
   7.3000414e+03
   7.3002676e+03
   7.3004895e+03
   7.3007910e+03
   7.3010381e+03
   7.3012726e+03
   7.3015992e+03
   7.3018295e+03
   7.3020556e+03
   7.3022734e+03
   7.3024995e+03
   7.3028387e+03
   7.3031653e+03
   7.3034919e+03
   7.3037474e+03
   7.3040531e+03
   7.3043881e+03
   7.3047440e+03
   7.3049911e+03
   7.3053344e+03
   7.3056820e+03
   7.3060128e+03
   7.3063855e+03
   7.3067038e+03
   7.3070513e+03
   7.3073821e+03
   7.3077171e+03
   7.3080438e+03
   7.3083913e+03
   7.3087640e+03
   7.3091618e+03
   7.3095596e+03
   7.3099323e+03
   7.3103176e+03
   7.5573256e+03
   7.5575518e+03
   7.5577653e+03
   7.5580040e+03
   7.5583139e+03
   7.5585107e+03
   7.5587159e+03
   7.5589588e+03
   7.5591723e+03
   7.5593901e+03
   7.5595994e+03
   7.5598088e+03
   7.5600391e+03
   7.5602527e+03
   7.5604704e+03
   7.5606798e+03
   7.5609018e+03
   7.5611237e+03
   7.5613163e+03
   7.5615257e+03
   7.5617518e+03
   7.5620491e+03
   7.5623339e+03
   7.5626103e+03
   7.5628615e+03
   7.5630793e+03
   7.5632803e+03
   7.5634980e+03
   7.5637241e+03
   7.5639963e+03
   7.5642308e+03
   7.5644486e+03
   7.5646496e+03
   7.5648841e+03
   7.5650893e+03
   7.5653866e+03
   7.5656336e+03
   7.5659351e+03
   7.5661571e+03
   7.5665004e+03
   7.5668145e+03
   7.5670532e+03
   7.5673505e+03
   7.5676436e+03
   7.5679158e+03
   7.5682048e+03
   7.5684644e+03
   7.5687952e+03
   7.5691009e+03
   7.5693689e+03
   7.5696578e+03
   7.5699049e+03
   7.5701143e+03
   7.5704158e+03
   7.5706879e+03
   7.5710229e+03
   7.5713705e+03
   7.5717139e+03
   7.5719944e+03
   7.5723420e+03
   7.5726142e+03
   7.5728696e+03
   7.5731251e+03
   7.5734475e+03
   7.5736736e+03
   7.5738998e+03
   7.5741803e+03
   7.5744106e+03
   7.5746200e+03
   7.5748754e+03
   7.5751644e+03
   7.5754198e+03
   7.5757046e+03
   7.5759684e+03
   7.5762280e+03
   7.5765379e+03
   7.5767933e+03
   7.5771199e+03
   7.5774214e+03
   7.5777104e+03
   7.5780161e+03
   7.5782799e+03
   7.5785311e+03
   7.5788368e+03
   7.5791467e+03
   7.5794440e+03
   7.5797288e+03
   7.5800638e+03
   7.5803694e+03
   7.5806165e+03
   7.5808552e+03
   7.5811399e+03
   7.5814205e+03
   7.5817429e+03
   7.5820696e+03
   7.5823585e+03
   7.5826684e+03
   7.5830494e+03
   7.5834263e+03
   7.5837446e+03
   7.5840754e+03
   7.5843894e+03
   7.5846826e+03
   7.5850134e+03
   7.5852814e+03
   7.5855159e+03
   7.5857420e+03
   7.5860477e+03
   7.5862654e+03
   7.5866046e+03
   7.5869229e+03
   7.5872034e+03
   7.5875259e+03
   7.5878441e+03
   7.5881582e+03
   7.5884639e+03
   7.5887779e+03
   7.5890334e+03
   7.5893516e+03
   7.5896950e+03
   7.5899965e+03
   7.5903189e+03
   7.5906288e+03
   7.5909554e+03
   7.5912988e+03
   7.5916171e+03
   7.5919604e+03
   7.5922578e+03
   7.5925676e+03
   7.5928943e+03
   7.5932083e+03
   7.5935601e+03
   7.5938783e+03
   7.5941924e+03
   7.5945023e+03
   7.5948331e+03
   7.5951429e+03
   7.5955240e+03
   7.5958506e+03
   7.5962149e+03
   7.5965625e+03
   7.5969059e+03
   7.5971655e+03
   7.5974461e+03
   7.5976764e+03
   7.5979151e+03
   7.5981579e+03
   7.5983883e+03
   7.5986228e+03
   7.5988279e+03
   7.5990750e+03
   7.5993011e+03
   7.5995984e+03
   7.5999125e+03
   7.6002266e+03
   7.6005490e+03
   7.6008128e+03
   7.6011855e+03
   7.6015205e+03
   7.6018304e+03
   7.6021570e+03
   7.6025046e+03
   7.6028270e+03
   7.6031536e+03
   7.6034844e+03
   7.6037818e+03
   7.6041000e+03
   7.6044224e+03
   7.6046779e+03
   7.6049878e+03
   7.6053269e+03
   7.6056954e+03
   7.6060556e+03
   7.6062984e+03
   7.6066209e+03
   7.6068554e+03
   7.6071736e+03
   7.6075421e+03
   7.6079441e+03
   7.6083001e+03
   7.6086686e+03
   7.6090454e+03
   7.6093637e+03
   7.6096987e+03
   8.9476936e+03
   8.9481123e+03
   8.9483426e+03
   8.9485771e+03
   8.9487907e+03
   8.9490043e+03
   8.9492220e+03
   8.9494188e+03
   8.9496366e+03
   8.9498585e+03
   8.9500972e+03
   8.9503359e+03
   8.9505411e+03
   8.9507546e+03
   8.9509724e+03
   8.9512194e+03
   8.9514330e+03
   8.9516717e+03
   8.9519271e+03
   8.9521658e+03
   8.9523710e+03
   8.9526474e+03
   8.9529405e+03
   8.9531583e+03
   8.9533928e+03
   8.9536147e+03
   8.9538450e+03
   8.9540795e+03
   8.9542596e+03
   8.9545024e+03
   8.9547076e+03
   8.9549421e+03
   8.9552143e+03
   8.9554823e+03
   8.9557378e+03
   8.9559681e+03
   8.9561984e+03
   8.9565041e+03
   8.9567972e+03
   8.9570401e+03
   8.9572453e+03
   8.9574630e+03
   8.9576933e+03
   8.9579111e+03
   8.9582126e+03
   8.9584764e+03
   8.9587025e+03
   8.9589998e+03
   8.9593013e+03
   8.9595986e+03
   8.9599085e+03
   8.9601933e+03
   8.9604780e+03
   8.9607795e+03
   8.9610266e+03
   8.9613281e+03
   8.9616379e+03
   8.9619143e+03
   8.9622074e+03
   8.9624880e+03
   8.9627518e+03
   8.9630491e+03
   8.9633213e+03
   8.9636270e+03
   8.9638950e+03
   8.9641630e+03
   8.9643933e+03
   8.9646278e+03
   8.9648707e+03
   8.9651010e+03
   8.9653774e+03
   8.9656789e+03
   8.9659971e+03
   8.9662484e+03
   8.9665876e+03
   8.9668346e+03
   8.9671487e+03
   8.9674167e+03
   8.9676638e+03
   8.9679318e+03
   8.9682668e+03
   8.9685641e+03
   8.9688363e+03
   8.9691587e+03
   8.9694686e+03
   8.9697826e+03
   8.9700464e+03
   8.9703647e+03
   8.9706243e+03
   8.9709384e+03
   8.9712106e+03
   8.9714953e+03
   8.9718052e+03
   8.9721486e+03
   8.9723914e+03
   8.9726469e+03
   8.9729233e+03
   8.9731745e+03
   8.9734509e+03
   8.9737398e+03
   8.9740581e+03
   8.9743470e+03
   8.9746694e+03
   8.9749793e+03
   8.9752850e+03
   8.9755404e+03
   8.9758838e+03
   8.9761937e+03
   8.9764994e+03
   8.9767590e+03
   8.9770228e+03
   8.9774123e+03
   8.9777389e+03
   8.9780571e+03
   8.9783754e+03
   8.9786894e+03
   8.9790286e+03
   8.9793176e+03
   8.9796191e+03
   8.9798913e+03
   8.9802556e+03
   8.9805989e+03
   8.9808963e+03
   8.9812061e+03
   8.9814783e+03
   8.9818008e+03
   8.9821106e+03
   8.9823996e+03
   8.9827136e+03
   8.9829816e+03
   8.9833041e+03
   8.9836181e+03
   8.9838819e+03
   8.9842044e+03
   8.9845268e+03
   8.9847906e+03
   8.9850879e+03
   8.9853350e+03
   8.9856407e+03
   8.9859715e+03
   8.9862898e+03
   8.9865536e+03
   8.9868718e+03
   8.9871398e+03
   8.9875251e+03
   8.9878852e+03
   8.9881406e+03
   8.9884714e+03
   8.9887897e+03
   8.9890996e+03
   8.9894094e+03
   8.9897151e+03
   8.9900501e+03
   8.9903474e+03
   8.9906364e+03
   8.9909504e+03
   8.9912478e+03
   8.9916037e+03
   8.9919178e+03
   8.9921899e+03
   8.9925291e+03
   8.9927971e+03
   8.9930526e+03
   8.9933624e+03
   8.9936179e+03
   8.9939654e+03
   8.9942921e+03
   8.9945601e+03
   8.9948281e+03
   8.9951421e+03
   8.9954939e+03
   8.9957535e+03
   8.9960676e+03
   8.9963356e+03
   8.9966245e+03
   8.9969302e+03
   8.9971940e+03
   8.9975039e+03
   8.9978431e+03
   8.9981236e+03
   8.9984586e+03
   8.9987350e+03
   8.9989695e+03
   8.9992794e+03
   8.9995097e+03
   8.9998112e+03
   9.0000834e+03
   9.0003388e+03
   9.0006403e+03
   9.0009669e+03
   9.0012475e+03
   9.0015867e+03
   9.0019301e+03
   9.0021813e+03
   9.0024451e+03
   9.0027299e+03
   9.0029937e+03
   9.0033119e+03
   9.0035925e+03
   9.0038898e+03
   9.0041453e+03
   9.0044551e+03
   9.0047148e+03
   9.0051084e+03
   9.0054141e+03
   9.0056821e+03
   9.0060129e+03
   9.0063144e+03
   9.0066368e+03
   9.0070179e+03
   9.0073780e+03
   9.0076502e+03
   9.0079098e+03
   9.0081527e+03
   9.0084416e+03
   9.0087096e+03
   9.0090698e+03
   9.0093461e+03
   9.0096853e+03
   9.0100287e+03
   9.0103093e+03
   9.0106317e+03
   9.0108829e+03
   9.0111384e+03
   9.0114566e+03
   9.0117456e+03
   9.0120513e+03
   9.0123276e+03
   9.0126961e+03
   9.0129558e+03
   9.0132070e+03
   9.0135378e+03
   9.0137891e+03
   9.0141031e+03
   9.0143963e+03
   9.0147145e+03
   9.0149783e+03
   9.0153301e+03
   9.0156064e+03
   9.0159373e+03
   9.0161927e+03
   9.0164649e+03
   9.0167915e+03
   9.0170553e+03
   9.0174029e+03
   9.0176709e+03
   9.0179933e+03
   9.0183702e+03
   9.0186591e+03
   9.0189397e+03
   9.0192747e+03
   9.0195385e+03
   9.0198107e+03
   9.0200954e+03
   9.0204472e+03
   9.0207571e+03
   9.0210753e+03
   9.0213517e+03
   9.0217076e+03
   9.0219840e+03
   9.0222771e+03
   9.0225619e+03
   9.0228508e+03
   9.0231733e+03
   9.0234664e+03
   9.0237134e+03
   9.0240652e+03
   9.0243374e+03
   9.0246138e+03
   9.0248985e+03
   9.0252209e+03
   9.0254889e+03
   9.0257444e+03
   9.0260208e+03
   9.0263223e+03
   9.0266196e+03
   9.0269420e+03
   9.0273273e+03
   9.0275911e+03
   9.0278842e+03
   9.0281689e+03
   9.0284914e+03
   9.0288766e+03
   9.0292870e+03
   9.0296890e+03
   9.0299821e+03
   9.0302962e+03
   9.0305977e+03
   9.0309620e+03
   9.0312761e+03
   9.0316278e+03
   9.0319586e+03
   9.0322643e+03
   9.0326328e+03
   9.0329092e+03
   9.0332442e+03
   9.0335499e+03
   9.0338849e+03
   9.0341487e+03
   9.0344879e+03
   9.0347810e+03
   9.0351202e+03
   9.0354887e+03
   9.0357734e+03
   9.0360540e+03
   9.0364183e+03
   9.0366738e+03
   9.0370590e+03
   9.0373396e+03
   9.0376913e+03
   9.0380347e+03
   9.0384032e+03
   9.0387843e+03
   9.0391528e+03
   9.0395422e+03
   9.0398102e+03
   9.0401326e+03
   9.0405388e+03
   9.0408864e+03
   9.0412591e+03
   9.0415313e+03
   9.0417741e+03
   9.0420589e+03
   9.0424358e+03
   9.0427205e+03
   9.0430178e+03
   9.0433235e+03
   9.0437004e+03
   9.0439768e+03
   9.0442950e+03
   9.0445714e+03
   9.0448980e+03
   9.0451493e+03
   9.0454005e+03
   9.0457020e+03
   9.0459449e+03
   9.0462841e+03
   9.0465437e+03
   9.0469122e+03
   9.0472221e+03
   9.0475822e+03
   9.0478711e+03
   9.0481726e+03
   9.0484616e+03
   9.0488133e+03
   9.0492237e+03
   9.0496006e+03
   9.0499356e+03
   9.0502454e+03
   9.0505637e+03
   9.0508819e+03
   9.0512044e+03
   9.0515268e+03
   9.0518367e+03
   9.0521549e+03
   9.0524439e+03
   9.0527579e+03
   9.0530846e+03
   9.0534028e+03
   9.0537169e+03
   9.0540393e+03
   9.0543827e+03
   9.0547009e+03
   9.0550192e+03
   9.0553249e+03
   9.0556473e+03
   9.0559572e+03
   9.0562461e+03
   9.0565644e+03
   9.0569119e+03
   9.0572344e+03
   9.0575987e+03
   9.9104717e+03
   9.9107690e+03
   9.9110747e+03
   9.9113385e+03
   9.9115772e+03
   9.9118284e+03
   9.9120336e+03
   9.9122639e+03
   9.9125780e+03
   9.9128167e+03
   9.9130386e+03
   9.9132648e+03
   9.9134909e+03
   9.9137254e+03
   9.9139850e+03
   9.9142530e+03
   9.9145001e+03
   9.9147220e+03
   9.9149649e+03
   9.9151784e+03
   9.9153920e+03
   9.9156098e+03
   9.9158443e+03
   9.9160788e+03
   9.9162923e+03
   9.9165184e+03
   9.9167362e+03
   9.9169456e+03
   9.9171466e+03
   9.9173811e+03
   9.9176156e+03
   9.9178626e+03
   9.9180888e+03
   9.9183191e+03
   9.9185787e+03
   9.9188844e+03
   9.9191859e+03
   9.9194958e+03
   9.9197889e+03
   9.9200946e+03
   9.9203835e+03
   9.9206515e+03
   9.9208776e+03
   9.9211038e+03
   9.9213299e+03
   9.9215560e+03
   9.9217738e+03
   9.9219789e+03
   9.9222009e+03
   9.9224647e+03
   9.9227411e+03
   9.9229714e+03
   9.9232352e+03
   9.9235158e+03
   9.9237503e+03
   9.9240308e+03
   9.9243198e+03
   9.9245752e+03
   9.9248264e+03
   9.9250777e+03
   9.9253415e+03
   9.9256388e+03
   9.9259571e+03
   9.9262711e+03
   9.9265517e+03
   9.9267904e+03
   9.9270123e+03
   9.9272552e+03
   9.9274939e+03
   9.9277409e+03
   9.9279880e+03
   9.9282099e+03
   9.9284319e+03
   9.9286622e+03
   9.9288799e+03
   9.9291563e+03
   9.9293866e+03
   9.9296128e+03
   9.9298473e+03
   9.9301153e+03
   9.9304209e+03
   9.9307308e+03
   9.9309863e+03
   9.9312878e+03
   9.9315474e+03
   9.9318112e+03
   9.9321629e+03
   9.9324686e+03
   9.9328078e+03
   9.9331219e+03
   9.9334276e+03
   9.9337333e+03
   9.9340766e+03
   9.9343949e+03
   9.9346629e+03
   9.9349728e+03
   9.9352491e+03
   9.9355046e+03
   9.9357642e+03
   9.9360615e+03
   9.9363672e+03
   9.9366268e+03
   9.9368864e+03
   9.9371503e+03
   9.9374392e+03
   9.9377365e+03
   9.9380589e+03
   9.9383353e+03
   9.9386284e+03
   9.9388923e+03
   9.9392021e+03
   9.9394659e+03
   9.9397339e+03
   9.9400019e+03
   9.9403579e+03
   9.9406971e+03
   9.9410237e+03
   9.9413294e+03
   9.9416811e+03
   9.9420161e+03
   9.9422967e+03
   9.9425605e+03
   9.9428369e+03
   9.9432305e+03
   9.9435488e+03
   9.9438000e+03
   9.9440764e+03
   9.9443569e+03
   9.9446668e+03
   9.9449809e+03
   9.9452949e+03
   9.9456132e+03
   9.9459273e+03
   9.9462371e+03
   9.9465679e+03
   9.9468862e+03
   9.9471416e+03
   9.9474431e+03
   9.9477614e+03
   9.9480922e+03
   9.9483434e+03
   9.9487413e+03
   9.9490721e+03
   9.9493861e+03
   9.9497086e+03
   9.9500143e+03
   9.9502739e+03
   9.9505628e+03
   9.9508434e+03
   9.9511030e+03
   9.9513752e+03
   9.9516767e+03
   9.9519531e+03
   9.9522043e+03
   9.9525184e+03
   9.9528618e+03
   9.9532009e+03
   9.9534480e+03
   9.9536909e+03
   9.9539505e+03
   9.9541766e+03
   9.9544069e+03
   9.9546331e+03
   9.9548424e+03
   9.9550560e+03
   9.9552989e+03
   9.9555208e+03
   9.9558139e+03
   9.9561029e+03
   9.9564421e+03
   9.9567394e+03
   9.9570911e+03
   9.9574303e+03
   9.9577486e+03
   9.9580584e+03
   9.9583264e+03
   9.9586196e+03
   9.9588624e+03
   9.9590928e+03
   9.9593105e+03
   9.9595324e+03
   9.9597711e+03
   9.9600433e+03
   9.9603783e+03
   9.9607301e+03
   9.9610483e+03
   9.9613624e+03
   9.9617309e+03
   9.9620408e+03
   9.9623004e+03
   9.9626061e+03
   9.9628866e+03
   9.9631546e+03
   9.9634310e+03
   9.9636948e+03
   9.9639628e+03
   9.9642601e+03
   9.9645574e+03
   9.9648464e+03
   9.9651102e+03
   9.9654871e+03
   9.9658388e+03
   9.9661026e+03
   9.9664293e+03
   9.9667182e+03
   9.9669736e+03
   9.9673086e+03
   9.9675724e+03
   9.9678614e+03
   9.9681419e+03
   9.9684434e+03
   9.9687198e+03
   9.9689920e+03
   9.9693521e+03
   9.9697164e+03
   9.9699970e+03
   9.9703613e+03
   9.9706921e+03
   9.9710188e+03
   9.9712868e+03
   9.9715631e+03
   9.9718395e+03
   9.9721578e+03
   9.9724509e+03
   9.9728026e+03
   9.9731669e+03
   9.9734936e+03
   9.9738034e+03
   9.9741301e+03
   9.9743646e+03
   9.9746954e+03
   9.9749759e+03
   9.9753068e+03
   9.9755622e+03
   9.9758804e+03
   9.9762406e+03
   9.9764960e+03
   9.9767933e+03
   9.9770990e+03
   9.9774214e+03
   9.9776769e+03
   9.9779658e+03
   9.9782924e+03
   9.9785898e+03
   9.9788452e+03
   9.9791551e+03
   9.9794273e+03
   9.9797790e+03
   9.9801475e+03
   9.9803946e+03
   9.9807379e+03
   9.9810101e+03
   9.9813577e+03
   9.9816341e+03
   9.9819314e+03
   9.9822161e+03
   9.9826056e+03
   9.9829531e+03
   9.9832086e+03
   9.9834598e+03
   9.9837027e+03
   9.9839288e+03
   9.9841424e+03
   9.9843936e+03
   9.9846198e+03
   9.9848501e+03
   9.9850762e+03
   9.9853065e+03
   9.9855243e+03
   9.9858174e+03
   9.9860603e+03
   9.9863073e+03
   9.9865753e+03
   9.9869396e+03
   9.9873165e+03
   9.9876641e+03
   9.9879949e+03
   9.9882671e+03
   9.9886314e+03
   9.9889245e+03
   9.9892009e+03
   9.9894689e+03
   9.9897662e+03
   9.9900426e+03
   9.9903859e+03
   9.9907503e+03
   9.9911146e+03
   9.9914244e+03
   9.9917762e+03
   9.9920651e+03
   9.9923708e+03
   9.9927477e+03
   9.9930659e+03
   9.9933465e+03
   9.9936564e+03
   9.9939704e+03
   9.9943264e+03
   9.9946446e+03
   9.9949168e+03
   9.9952141e+03
   9.9955282e+03
   9.9958548e+03
   9.9961814e+03
   9.9965123e+03
   9.9968431e+03
   9.9970985e+03
   9.9974628e+03
   9.9977518e+03
   9.9981119e+03
   9.9983757e+03
   9.9986772e+03
   9.9990289e+03
   9.9993974e+03
   9.9996738e+03
   9.9999376e+03
   1.0000227e+04
   1.0000587e+04
   1.0000934e+04
   1.0001244e+04
   1.0001583e+04
   1.0001851e+04
   1.0002199e+04
   1.0002572e+04
   1.0002886e+04
   1.0003204e+04
   1.0003556e+04
   1.0003874e+04
   1.0004238e+04
   1.0004611e+04
   1.0004912e+04
   1.0005273e+04
   1.0005549e+04
   1.0005825e+04
   1.0006089e+04
   1.0006391e+04
   1.0006654e+04
   1.0006906e+04
   1.0007144e+04
   1.0007366e+04
   1.0007651e+04
   1.0007948e+04
   1.0008187e+04
   1.0008434e+04
   1.0008664e+04
   1.0008911e+04
   1.0009129e+04
   1.0009339e+04
   1.0009561e+04
   1.0009778e+04
   1.0010038e+04
   1.0010298e+04
   1.0010561e+04
   1.0010846e+04
   1.0011177e+04
   1.0011516e+04
   1.0011801e+04
   1.0012065e+04
   1.0012437e+04
   1.0012764e+04
   1.0013107e+04
   1.0013430e+04
   1.0013706e+04
   1.0013970e+04
   1.0014242e+04
   1.0014535e+04
   1.0014828e+04
   1.0015193e+04
   1.0015469e+04
   1.0015745e+04
   1.0016097e+04
   1.0016428e+04
   1.0016763e+04
   1.0017098e+04
   1.0017404e+04
   1.0017730e+04
   1.0018065e+04
   1.0018413e+04
   1.0018740e+04
   1.0019066e+04
   1.0019430e+04
   1.0019690e+04
   1.0020038e+04
   1.0020360e+04
   1.0020737e+04
   1.0021143e+04
   1.0021457e+04
   1.0021725e+04
   1.0022002e+04
   1.0022232e+04
   1.0022458e+04
   1.0022701e+04
   1.0022931e+04
   1.0023136e+04
   1.0023383e+04
   1.0023597e+04
   1.0023823e+04
   1.0024062e+04
   1.0024301e+04
   1.0024539e+04
   1.0024774e+04
   1.0024983e+04
   1.0025230e+04
   1.0025502e+04
   1.0025733e+04
   1.0025976e+04
   1.0026210e+04
   1.0026453e+04
   1.0026687e+04
   1.0026926e+04
   1.0027144e+04
   1.0027475e+04
   1.0027814e+04
   1.0028124e+04
   1.0028442e+04
   1.0028785e+04
   1.0029112e+04
   1.0029434e+04
   1.0359309e+04
   1.0359527e+04
   1.0359736e+04
   1.0360017e+04
   1.0360243e+04
   1.0360448e+04
   1.0360661e+04
   1.0360862e+04
   1.0361101e+04
   1.0361382e+04
   1.0361616e+04
   1.0361838e+04
   1.0362048e+04
   1.0362269e+04
   1.0362475e+04
   1.0362688e+04
   1.0362927e+04
   1.0363191e+04
   1.0363421e+04
   1.0363630e+04
   1.0363827e+04
   1.0364045e+04
   1.0364292e+04
   1.0364556e+04
   1.0364853e+04
   1.0365142e+04
   1.0365402e+04
   1.0365691e+04
   1.0365963e+04
   1.0366210e+04
   1.0366440e+04
   1.0366687e+04
   1.0366922e+04
   1.0367131e+04
   1.0367357e+04
   1.0367542e+04
   1.0367759e+04
   1.0367944e+04
   1.0368182e+04
   1.0368396e+04
   1.0368605e+04
   1.0368861e+04
   1.0369091e+04
   1.0369321e+04
   1.0369552e+04
   1.0369807e+04
   1.0370113e+04
   1.0370423e+04
   1.0370728e+04
   1.0371042e+04
   1.0371277e+04
   1.0371520e+04
   1.0371746e+04
   1.0371959e+04
   1.0372194e+04
   1.0372420e+04
   1.0372684e+04
   1.0372948e+04
   1.0373287e+04
   1.0373576e+04
   1.0373860e+04
   1.0374145e+04
   1.0374392e+04
   1.0374669e+04
   1.0375012e+04
   1.0375272e+04
   1.0375569e+04
   1.0375816e+04
   1.0376101e+04
   1.0376398e+04
   1.0376721e+04
   1.0377030e+04
   1.0377336e+04
   1.0377650e+04
   1.0377956e+04
   1.0378211e+04
   1.0378521e+04
   1.0378764e+04
   1.0378999e+04
   1.0379225e+04
   1.0379505e+04
   1.0379740e+04
   1.0379987e+04
   1.0380246e+04
   1.0380502e+04
   1.0380778e+04
   1.0381000e+04
   1.0381226e+04
   1.0381448e+04
   1.0381687e+04
   1.0381913e+04
   1.0382231e+04
   1.0382474e+04
   1.0382763e+04
   1.0383019e+04
   1.0383270e+04
   1.0383517e+04
   1.0383810e+04
   1.0384183e+04
   1.0384442e+04
   1.0384723e+04
   1.0385037e+04
   1.0385368e+04
   1.0385678e+04
   1.0385941e+04
   1.0386264e+04
   1.0386561e+04
   1.0386829e+04
   1.0387106e+04
   1.0387424e+04
   1.0387650e+04
   1.0387910e+04
   1.0388182e+04
   1.0388441e+04
   1.0388768e+04
   1.0389099e+04
   1.0389421e+04
   1.0389719e+04
   1.0390045e+04
   1.0390326e+04
   1.0390627e+04
   1.0390950e+04
   1.0391260e+04
   1.0391544e+04
   1.0391837e+04
   1.0392114e+04
   1.0392482e+04
   1.0392842e+04
   1.0393173e+04
   1.0393491e+04
   1.0393822e+04
   1.0394141e+04
   1.0394421e+04
   1.0394718e+04
   1.0394986e+04
   1.0395296e+04
   1.0395648e+04
   1.0395970e+04
   1.0396297e+04
   1.0396624e+04
   1.0396959e+04
   1.0397331e+04
   1.0397641e+04
   1.0398001e+04
   1.0398320e+04
   1.0398579e+04
   1.0398881e+04
   1.0399145e+04
   1.0399396e+04
   1.0399647e+04
   1.0399915e+04
   1.0400250e+04
   1.0400526e+04
   1.0400811e+04
   1.0401062e+04
   1.0401385e+04
   1.0401712e+04
   1.0402063e+04
   1.0402331e+04
   1.0402599e+04
   1.0402855e+04
   1.0403102e+04
   1.0403357e+04
   1.0403667e+04
   1.0404002e+04
   1.0404312e+04
   1.0404655e+04
   1.0404978e+04
   1.0405350e+04
   1.0405543e+04
   1.0405732e+04
   1.0405928e+04
   1.0406322e+04
   1.0406527e+04
   1.0406527e+04
   1.0406929e+04
   1.0406929e+04
   1.0407155e+04
   1.0407360e+04
   1.0407608e+04
   1.0407813e+04
   1.0408026e+04
   1.0408240e+04
   1.0408458e+04
   1.0408692e+04
   1.0408893e+04
   1.0409086e+04
   1.0409303e+04
   1.0409517e+04
   1.0409739e+04
   1.0409999e+04
   1.0410212e+04
   1.0410451e+04
   1.0410664e+04
   1.0410882e+04
   1.0411104e+04
   1.0411322e+04
   1.0411556e+04
   1.0411770e+04
   1.0411979e+04
   1.0412214e+04
   1.0412432e+04
   1.0412649e+04
   1.0412905e+04
   1.0413127e+04
   1.0413361e+04
   1.0413575e+04
   1.0413788e+04
   1.0413998e+04
   1.0414236e+04
   1.0414521e+04
   1.0414747e+04
   1.0414994e+04
   1.0415233e+04
   1.0415463e+04
   1.0415694e+04
   1.0415920e+04
   1.0416133e+04
   1.0416422e+04
   1.0416703e+04
   1.0416962e+04
   1.0417243e+04
   1.0417469e+04
   1.0417695e+04
   1.0418013e+04
   1.0418244e+04
   1.0418520e+04
   1.0418792e+04
   1.0419039e+04
   1.0419282e+04
   1.0419554e+04
   1.0419793e+04
   1.0420111e+04
   1.0420392e+04
   1.0420710e+04
   1.0421066e+04
   1.0421410e+04
   1.0421753e+04
   1.0421987e+04
   1.0422230e+04
   1.0422494e+04
   1.0422724e+04
   1.0422997e+04
   1.0423235e+04
   1.0423461e+04
   1.0423721e+04
   1.0423972e+04
   1.0424198e+04
   1.0424508e+04
   1.0424772e+04
   1.0424994e+04
   1.0425216e+04
   1.0425522e+04
   1.0425785e+04
   1.0426104e+04
   1.0426397e+04
   1.0426665e+04
   1.0426950e+04
   1.0427234e+04
   1.0427494e+04
   1.0427770e+04
   1.0428022e+04
   1.0428302e+04
   1.0428591e+04
   1.0428909e+04
   1.0429177e+04
   1.0429416e+04
   1.0429680e+04
   1.0429965e+04
   1.0430279e+04
   1.0430580e+04
   1.0430903e+04
   1.0431133e+04
   1.0431380e+04
   1.0431665e+04
   1.0431937e+04
   1.0432272e+04
   1.0432527e+04
   1.0432862e+04
   1.0433143e+04
   1.0433453e+04
   1.0433725e+04
   1.0433985e+04
   1.0434324e+04
   1.0434579e+04
   1.0434902e+04
   1.0435220e+04
   1.0435521e+04
   1.0435865e+04
   1.0436204e+04
   1.0436531e+04
   1.0436891e+04
   1.0437242e+04
   1.0437577e+04
   1.0437829e+04
   1.0438084e+04
   1.0438340e+04
   1.0438587e+04
   1.0438813e+04
   1.0439039e+04
   1.0439265e+04
   1.0439491e+04
   1.0439717e+04
   1.0439935e+04
   1.0440165e+04
   1.0440387e+04
   1.0440613e+04
   1.0440840e+04
   1.0441095e+04
   1.0441334e+04
   1.0441556e+04
   1.0441815e+04
   1.0442066e+04
   1.0442293e+04
   1.0442510e+04
   1.0442791e+04
   1.0443051e+04
   1.0443314e+04
   1.0443628e+04
   1.0443892e+04
   1.0444131e+04
   1.0444353e+04
   1.0444579e+04
   1.0444801e+04
   1.0445090e+04
   1.0445337e+04
   1.0445571e+04
   1.0445839e+04
   1.0446103e+04
   1.0446371e+04
   1.0446610e+04
   1.0446865e+04
   1.0447129e+04
   1.0447376e+04
   1.0447682e+04
   1.0448038e+04
   1.0448360e+04
   1.0448658e+04
   1.0449014e+04
   1.0449323e+04
   1.0449637e+04
   1.0449981e+04
   1.0450295e+04
   1.0450605e+04
   1.0450936e+04
   1.0451250e+04
   1.0451589e+04
   1.0451890e+04
   1.0452242e+04
   1.0452556e+04
   1.0452895e+04
   1.0453188e+04
   1.0453448e+04
   1.0453670e+04
   1.0453900e+04
   1.0454126e+04
   1.0454344e+04
   1.0454575e+04
   1.0454796e+04
   1.0455014e+04
   1.0455236e+04
   1.0455462e+04
   1.0455684e+04
   1.0455906e+04
   1.0456136e+04
   1.0456358e+04
   1.0456585e+04
   1.0456811e+04
   1.0457108e+04
   1.0457426e+04
   1.0457761e+04
   1.0458075e+04
   1.0458448e+04
   1.0458762e+04
   1.0459089e+04
   1.0459407e+04
   1.0459725e+04
   1.0460056e+04
   1.0460366e+04
   1.0460579e+04
   1.0460797e+04
   1.0461007e+04
   1.0461208e+04
   1.0461417e+04
   1.0461643e+04
   1.0461873e+04
   1.0462087e+04
   1.0462372e+04
   1.0462602e+04
   1.0462828e+04
   1.0463054e+04
   1.0463293e+04
   1.0463515e+04
   1.0463808e+04
   1.0464143e+04
   1.0464444e+04
   1.0464784e+04
   1.0465098e+04
   1.0465357e+04
   1.0465634e+04
   1.0465914e+04
   1.0466161e+04
   1.0466392e+04
   1.0466643e+04
   1.0466957e+04
   1.0467217e+04
   1.0467485e+04
   1.0467811e+04
   1.0468075e+04
   1.0468368e+04
   1.0468640e+04
   1.0468917e+04
   1.0469260e+04
   1.0469536e+04
   1.0469838e+04
   1.0470206e+04
   1.0470474e+04
   1.0470751e+04
   1.0471107e+04
   1.0471396e+04
   1.0471701e+04
   1.0472062e+04
   1.0472430e+04
   1.0472757e+04
   1.0473062e+04
   1.0473335e+04
   1.0473632e+04
   1.0473912e+04
   1.0474197e+04
   1.0474474e+04
   1.0474792e+04
   1.0475085e+04
   1.0475382e+04
   1.0475767e+04
   1.0476069e+04
   1.0476387e+04
   1.0476668e+04
   1.0476961e+04
   1.0477254e+04
   1.0477522e+04
   1.0477849e+04
   1.0478175e+04
   1.0478531e+04
   1.0478883e+04
   1.0479214e+04
   1.0479524e+04
   1.0479838e+04
   1.0480164e+04
   1.0480432e+04
   1.0480755e+04
   1.0481090e+04
   1.0481362e+04
   1.0481651e+04
   1.0481931e+04
   1.0482271e+04
   1.0482585e+04
   1.0482886e+04
   1.0483188e+04
   1.0483527e+04
   1.0483824e+04
   1.0484109e+04
   1.0484406e+04
   1.0484741e+04
   1.0485068e+04
   1.0485361e+04
   1.0485637e+04
   1.0485993e+04
   1.0486324e+04
   1.0486642e+04
   1.0486982e+04
   1.0487241e+04
   1.0487580e+04
   1.0487861e+04
   1.0488183e+04
   1.0488539e+04
   1.0488820e+04
   1.0489113e+04
   1.0489435e+04
   1.0489754e+04
   1.0490030e+04
   1.0490357e+04
   1.0490717e+04
   1.0491018e+04
   1.0491345e+04
   1.0491676e+04
   1.0491998e+04
   1.0492325e+04
   1.0492672e+04
   1.0493037e+04
   1.0493342e+04
   1.0493648e+04
   1.0493966e+04
   1.0494226e+04
   1.0494519e+04
   1.0494800e+04
   1.0495160e+04
   1.0495499e+04
   1.0495805e+04
   1.0496073e+04
   1.0496328e+04
   1.0496575e+04
   1.0496847e+04
   1.0497182e+04
   1.0497463e+04
   1.0497806e+04
   1.0498120e+04
   1.0498426e+04
   1.0498694e+04
   1.0498975e+04
   1.0499297e+04
   1.0499615e+04
   1.0499954e+04
   1.0500231e+04
   1.0500516e+04
   1.0500855e+04
   1.0501102e+04
   1.0501361e+04
   1.0501734e+04
   1.0502065e+04
   1.0502392e+04
   1.0502685e+04
   1.0502982e+04
   1.0503330e+04
   1.0503715e+04
   1.0504004e+04
   1.0783243e+04
   1.0783540e+04
   1.0783838e+04
   1.0784068e+04
   1.0784336e+04
   1.0784579e+04
   1.0784818e+04
   1.0785056e+04
   1.0785295e+04
   1.0785534e+04
   1.0785764e+04
   1.0786007e+04
   1.0786241e+04
   1.0786480e+04
   1.0786710e+04
   1.0786949e+04
   1.0787175e+04
   1.0787372e+04
   1.0787577e+04
   1.0787799e+04
   1.0788054e+04
   1.0788281e+04
   1.0788507e+04
   1.0788796e+04
   1.0789001e+04
   1.0789210e+04
   1.0789441e+04
   1.0789679e+04
   1.0789914e+04
   1.0790136e+04
   1.0790358e+04
   1.0790605e+04
   1.0790810e+04
   1.0791019e+04
   1.0791254e+04
   1.0791518e+04
   1.0791811e+04
   1.0792062e+04
   1.0792305e+04
   1.0792552e+04
   1.0792803e+04
   1.0793075e+04
   1.0793373e+04
   1.0793682e+04
   1.0793913e+04
   1.0794126e+04
   1.0794361e+04
   1.0794604e+04
   1.0794851e+04
   1.0795140e+04
   1.0795357e+04
   1.0795579e+04
   1.0795835e+04
   1.0796099e+04
   1.0796375e+04
   1.0796664e+04
   1.0796961e+04
   1.0797259e+04
   1.0797522e+04
   1.0797811e+04
   1.0798025e+04
   1.0798276e+04
   1.0798506e+04
   1.0798745e+04
   1.0799051e+04
   1.0799327e+04
   1.0799625e+04
   1.0799913e+04
   1.0800216e+04
   1.0800526e+04
   1.0800835e+04
   1.0801095e+04
   1.0801330e+04
   1.0801564e+04
   1.0801828e+04
   1.0802142e+04
   1.0802389e+04
   1.0802649e+04
   1.0802908e+04
   1.0803193e+04
   1.0803453e+04
   1.0803775e+04
   1.0804106e+04
   1.0804395e+04
   1.0804717e+04
   1.0804973e+04
   1.0805283e+04
   1.0805538e+04
   1.0805781e+04
   1.0806057e+04
   1.0806317e+04
   1.0806614e+04
   1.0806878e+04
   1.0807150e+04
   1.0807418e+04
   1.0807674e+04
   1.0807963e+04
   1.0808210e+04
   1.0808528e+04
   1.0808859e+04
   1.0809164e+04
   1.0809424e+04
   1.0809742e+04
   1.0809998e+04
   1.0810320e+04
   1.0810613e+04
   1.0810927e+04
   1.0811225e+04
   1.0811530e+04
   1.0811782e+04
   1.0812024e+04
   1.0812330e+04
   1.0812657e+04
   1.0812954e+04
   1.0813226e+04
   1.0813494e+04
   1.0813804e+04
   1.0814118e+04
   1.0814323e+04
   1.0814596e+04
   1.0814855e+04
   1.0815123e+04
   1.0815400e+04
   1.0815688e+04
   1.0816011e+04
   1.0816342e+04
   1.0816660e+04
   1.0816953e+04
   1.0817259e+04
   1.0817590e+04
   1.0817841e+04
   1.0818092e+04
   1.0818348e+04
   1.0818582e+04
   1.0818817e+04
   1.0819068e+04
   1.0819298e+04
   1.0819520e+04
   1.0819775e+04
   1.0820048e+04
   1.0820295e+04
   1.0820559e+04
   1.0820889e+04
   1.0821216e+04
   1.0821559e+04
   1.0821869e+04
   1.0822179e+04
   1.0822527e+04
   1.0822853e+04
   1.0823163e+04
   1.0823465e+04
   1.0823766e+04
   1.0824089e+04
   1.0824411e+04
   1.0824738e+04
   1.0825064e+04
   1.0825374e+04
   1.0825638e+04
   1.0825910e+04
   1.0826178e+04
   1.0826480e+04
   1.0826743e+04
   1.0827091e+04
   1.0827355e+04
   1.0827686e+04
   1.0827945e+04
   1.0828234e+04
   1.0828494e+04
   1.0828875e+04
   1.0829143e+04
   1.0829407e+04
   1.0829658e+04
   1.0829918e+04
   1.0830194e+04
   1.0830462e+04
   1.0830734e+04
   1.0830994e+04
   1.0831299e+04
   1.0831655e+04
   1.0831978e+04
   1.0832288e+04
   1.0832639e+04
   1.0832949e+04
   1.0833209e+04
   1.0833485e+04
   1.0833837e+04
   1.0834143e+04
   1.0834428e+04
   1.0834679e+04
   1.0834917e+04
   1.0835139e+04
   1.0835382e+04
   1.0835663e+04
   1.0835922e+04
   1.0836161e+04
   1.0836387e+04
   1.0836664e+04
   1.0836932e+04
   1.0837279e+04
   1.0837547e+04
   1.0837828e+04
   1.0838092e+04
   1.0838431e+04
   1.0838787e+04
   1.0839101e+04
   1.0839453e+04
   1.0839771e+04
   1.0840102e+04
   1.0840428e+04
   1.0840759e+04
   1.0841073e+04
   1.0841383e+04
   1.0841676e+04
   1.0842053e+04
   1.0842409e+04
   1.0842748e+04
   1.0843079e+04
   1.0843347e+04
   1.0843636e+04
   1.0843908e+04
   1.0844214e+04
   1.0844469e+04
   1.0844733e+04
   1.0845101e+04
   1.0845436e+04
   1.0845721e+04
   1.0846010e+04
   1.0846312e+04
   1.0846580e+04
   1.0846894e+04
   1.0847162e+04
   1.0847413e+04
   1.0847698e+04
   1.0847999e+04
   1.0848238e+04
   1.0848485e+04
   1.0848728e+04
   1.0848987e+04
   1.0849222e+04
   1.0849473e+04
   1.0849733e+04
   1.0850072e+04
   1.0850344e+04
   1.0850646e+04
   1.0850905e+04
   1.0851182e+04
   1.0851500e+04
   1.0851797e+04
   1.0852044e+04
   1.0852300e+04
   1.0852601e+04
   1.0852878e+04
   1.0853208e+04
   1.0853472e+04
   1.0853820e+04
   1.0854084e+04
   1.0854385e+04
   1.0854662e+04
   1.0855005e+04
   1.0855340e+04
   1.0855616e+04
   1.0855930e+04
   1.0856244e+04
   1.0856521e+04
   1.0856868e+04
   1.0857262e+04
   1.0857530e+04
   1.0857857e+04
   1.0858137e+04
   1.0858405e+04
   1.0858765e+04
   1.0859033e+04
   1.0859297e+04
   1.0859615e+04
   1.0859892e+04
   1.0860156e+04
   1.0860499e+04
   1.0860725e+04
   1.0860968e+04
   1.0861194e+04
   1.0861420e+04
   1.0861692e+04
   1.0861948e+04
   1.0862316e+04
   1.0862639e+04
   1.0862940e+04
   1.0863338e+04
   1.0863669e+04
   1.0864004e+04
   1.0864385e+04
   1.0864703e+04
   1.0864971e+04
   1.0865239e+04
   1.0865499e+04
   1.0865754e+04
   1.0866014e+04
   1.0866290e+04
   1.0866579e+04
   1.0866864e+04
   1.0867128e+04
   1.0867358e+04
   1.0867588e+04
   1.0867902e+04
   1.0868175e+04
   1.0868505e+04
   1.0868840e+04
   1.0869159e+04
   1.0869473e+04
   1.0869749e+04
   1.0870084e+04
   1.0870323e+04
   1.0870591e+04
   1.0870834e+04
   1.0871131e+04
   1.0871403e+04
   1.0871680e+04
   1.0871981e+04
   1.0872312e+04
   1.0872563e+04
   1.0872831e+04
   1.0873095e+04
   1.0873476e+04
   1.0873761e+04
   1.0874092e+04
   1.0874477e+04
   1.0874774e+04
   1.0875109e+04
   1.0875427e+04
   1.0875808e+04
   1.0876169e+04
   1.0876504e+04
   1.0876859e+04
   1.0877182e+04
   1.0877559e+04
   1.0877906e+04
   1.1161069e+04
   1.1161526e+04
   1.1161756e+04
   1.1161961e+04
   1.1162183e+04
   1.1162388e+04
   1.1162602e+04
   1.1162811e+04
   1.1163021e+04
   1.1163247e+04
   1.1163477e+04
   1.1163720e+04
   1.1163959e+04
   1.1164176e+04
   1.1164386e+04
   1.1164591e+04
   1.1164813e+04
   1.1165026e+04
   1.1165274e+04
   1.1165525e+04
   1.1165747e+04
   1.1165964e+04
   1.1166165e+04
   1.1166387e+04
   1.1166597e+04
   1.1166810e+04
   1.1167032e+04
   1.1167237e+04
   1.1167480e+04
   1.1167698e+04
   1.1167954e+04
   1.1168205e+04
   1.1168469e+04
   1.1168774e+04
   1.1169034e+04
   1.1169277e+04
   1.1169486e+04
   1.1169729e+04
   1.1170022e+04
   1.1170307e+04
   1.1170550e+04
   1.1170814e+04
   1.1171056e+04
   1.1171316e+04
   1.1171576e+04
   1.1171810e+04
   1.1172087e+04
   1.1172334e+04
   1.1172585e+04
   1.1172853e+04
   1.1173096e+04
   1.1173376e+04
   1.1173644e+04
   1.1173954e+04
   1.1174247e+04
   1.1174494e+04
   1.1174741e+04
   1.1174997e+04
   1.1175290e+04
   1.1175592e+04
   1.1175839e+04
   1.1176144e+04
   1.1176437e+04
   1.1176739e+04
   1.1177040e+04
   1.1177342e+04
   1.1177560e+04
   1.1177832e+04
   1.1178087e+04
   1.1178339e+04
   1.1178586e+04
   1.1178849e+04
   1.1179084e+04
   1.1179314e+04
   1.1179561e+04
   1.1179817e+04
   1.1180072e+04
   1.1180336e+04
   1.1180637e+04
   1.1180972e+04
   1.1181291e+04
   1.1181559e+04
   1.1181797e+04
   1.1182040e+04
   1.1182308e+04
   1.1182606e+04
   1.1182878e+04
   1.1183154e+04
   1.1183431e+04
   1.1183690e+04
   1.1183975e+04
   1.1184255e+04
   1.1184561e+04
   1.1184783e+04
   1.1185034e+04
   1.1185286e+04
   1.1185587e+04
   1.1185847e+04
   1.1186148e+04
   1.1186462e+04
   1.1186726e+04
   1.1187040e+04
   1.1187342e+04
   1.1187614e+04
   1.1187936e+04
   1.1188296e+04
   1.1188623e+04
   1.1188925e+04
   1.1189180e+04
   1.1189473e+04
   1.1189762e+04
   1.1190034e+04
   1.1190315e+04
   1.1190600e+04
   1.1190859e+04
   1.1191110e+04
   1.1191378e+04
   1.1191642e+04
   1.1191864e+04
   1.1192094e+04
   1.1192375e+04
   1.1192685e+04
   1.1192999e+04
   1.1193259e+04
   1.1193568e+04
   1.1193878e+04
   1.1194142e+04
   1.1194448e+04
   1.1194754e+04
   1.1195047e+04
   1.1195310e+04
   1.1195599e+04
   1.1195943e+04
   1.1196198e+04
   1.1196466e+04
   1.1196810e+04
   1.1197124e+04
   1.1197383e+04
   1.1197655e+04
   1.1197970e+04
   1.1198229e+04
   1.1198476e+04
   1.1198753e+04
   1.1199033e+04
   1.1199293e+04
   1.1199557e+04
   1.1199825e+04
   1.1424513e+04
   1.1424840e+04
   1.1425066e+04
   1.1425288e+04
   1.1425560e+04
   1.1425790e+04
   1.1426004e+04
   1.1426247e+04
   1.1426460e+04
   1.1426670e+04
   1.1426875e+04
   1.1427118e+04
   1.1427336e+04
   1.1427541e+04
   1.1427780e+04
   1.1428014e+04
   1.1428249e+04
   1.1428470e+04
   1.1428667e+04
   1.1428856e+04
   1.1429069e+04
   1.1429262e+04
   1.1429480e+04
   1.1429702e+04
   1.1429932e+04
   1.1430154e+04
   1.1430342e+04
   1.1430606e+04
   1.1430878e+04
   1.1431079e+04
   1.1431268e+04
   1.1431473e+04
   1.1431749e+04
   1.1431971e+04
   1.1432193e+04
   1.1432419e+04
   1.1432658e+04
   1.1432867e+04
   1.1433102e+04
   1.1433357e+04
   1.1433663e+04
   1.1433927e+04
   1.1434224e+04
   1.1434463e+04
   1.1434727e+04
   1.1434965e+04
   1.1435175e+04
   1.1435384e+04
   1.1435614e+04
   1.1435899e+04
   1.1436192e+04
   1.1436431e+04
   1.1436661e+04
   1.1436912e+04
   1.1437126e+04
   1.1437335e+04
   1.1437541e+04
   1.1437763e+04
   1.1437947e+04
   1.1438206e+04
   1.1438407e+04
   1.1438625e+04
   1.1438855e+04
   1.1439086e+04
   1.1439299e+04
   1.1439513e+04
   1.1439743e+04
   1.1440011e+04
   1.1440271e+04
   1.1440493e+04
   1.1440719e+04
   1.1440983e+04
   1.1441242e+04
   1.1441515e+04
   1.1441757e+04
   1.1441975e+04
   1.1442193e+04
   1.1442432e+04
   1.1442670e+04
   1.1442976e+04
   1.1443236e+04
   1.1443554e+04
   1.1443876e+04
   1.1444174e+04
   1.1444488e+04
   1.1444798e+04
   1.1445107e+04
   1.1445334e+04
   1.1445568e+04
   1.1445823e+04
   1.1446083e+04
   1.1446339e+04
   1.1446665e+04
   1.1446983e+04
   1.1447289e+04
   1.1447524e+04
   1.1447762e+04
   1.1448014e+04
   1.1448357e+04
   1.1448612e+04
   1.1448914e+04
   1.1449215e+04
   1.1449467e+04
   1.1449760e+04
   1.1450032e+04
   1.1450296e+04
   1.1450639e+04
   1.1450907e+04
   1.1451246e+04
   1.1451585e+04
   1.1451870e+04
   1.1452197e+04
   1.1452511e+04
   1.1452779e+04
   1.1453076e+04
   1.1453340e+04
   1.1453658e+04
   1.1453918e+04
   1.1454182e+04
   1.1454441e+04
   1.1454718e+04
   1.1455086e+04
   1.1455417e+04
   1.1455798e+04
   1.1456146e+04
   1.1456447e+04
   1.1456707e+04
   1.1456979e+04
   1.1457310e+04
   1.1457615e+04
   1.1457846e+04
   1.1458105e+04
   1.1458399e+04
   1.1458696e+04
   1.1458951e+04
   1.1459203e+04
   1.1459491e+04
   1.1459764e+04
   1.1460061e+04
   1.1460342e+04
   1.1460593e+04
   1.1460852e+04
   1.1461116e+04
   1.1461401e+04
   1.1461652e+04
   1.1461920e+04
   1.1462151e+04
   1.1462465e+04
   1.1462749e+04
   1.1463030e+04
   1.1463323e+04
   1.1463587e+04
   1.1463863e+04
   1.1464202e+04
   1.1464491e+04
   1.1464751e+04
   1.1465006e+04
   1.1465320e+04
   1.1465580e+04
   1.1465815e+04
   1.1466087e+04
   1.1466401e+04
   1.1466648e+04
   1.1466899e+04
   1.1467159e+04
   1.1467473e+04
   1.1467799e+04
   1.1468130e+04
   1.1468398e+04
   1.1468687e+04
   1.1468976e+04
   1.1469345e+04
   1.1469671e+04
   1.1469935e+04
   1.1470245e+04
   1.1470521e+04
   1.1470840e+04
   1.1471166e+04
   1.1471497e+04
   1.1471815e+04
   1.1472079e+04
   1.1472393e+04
   1.1472707e+04
   1.1472975e+04
   1.1473335e+04
   1.1473658e+04
   1.1473997e+04
   1.1474336e+04
   1.1474596e+04
   1.1474901e+04
   1.1475186e+04
   1.1475525e+04
   1.1475793e+04
   1.1476082e+04
   1.1476401e+04
   1.1476656e+04
   1.1476937e+04
   1.1477272e+04
   1.1477535e+04
   1.1477849e+04
   1.1478172e+04
   1.1478486e+04
   1.1478804e+04
   1.1479064e+04
   1.1479365e+04
   1.1479671e+04
   1.1479993e+04
   1.1480333e+04
   1.1480663e+04
   1.1480952e+04
   1.1481296e+04
   1.1481568e+04
   1.1481844e+04
   1.1482100e+04
   1.1482351e+04
   1.1482581e+04
   1.1482799e+04
   1.1483008e+04
   1.1483289e+04
   1.1483511e+04
   1.1483733e+04
   1.1483955e+04
   1.1484173e+04
   1.1484436e+04
   1.1484750e+04
   1.1485060e+04
   1.1485353e+04
   1.1485647e+04
   1.1485902e+04
   1.1486132e+04
   1.1486354e+04
   1.1486572e+04
   1.1486844e+04
   1.1487062e+04
   1.1487292e+04
   1.1487518e+04
   1.1487740e+04
   1.1488017e+04
   1.1488251e+04
   1.1488498e+04
   1.1488787e+04
   1.1489105e+04
   1.1489428e+04
   1.1489801e+04
   1.1490094e+04
   1.1490441e+04
   1.1490747e+04
   1.1491090e+04
   1.1491379e+04
   1.1491718e+04
   1.1492045e+04
   1.1492363e+04
   1.1492627e+04
   1.1492924e+04
   1.1493180e+04
   1.1493481e+04
   1.1493816e+04
   1.1494139e+04
   1.1494465e+04
   1.1494771e+04
   1.1495106e+04
   1.1495412e+04
   1.1495747e+04
   1.1496053e+04
   1.1496375e+04
   1.1496714e+04
   1.1497011e+04
   1.1497317e+04
   1.1497627e+04
   1.1497958e+04
   1.1498251e+04
   1.1498519e+04
   1.1498850e+04
   1.1499105e+04
   1.1499436e+04
   1.1499691e+04
   1.1499959e+04
   1.1500202e+04
   1.1500437e+04
   1.1500688e+04
   1.1501048e+04
   1.1501350e+04
   1.1501710e+04
   1.1502053e+04
   1.1502384e+04
   1.1502694e+04
   1.1502962e+04
   1.1503360e+04
   1.1503670e+04
   1.1503950e+04
   1.1504218e+04
   1.1504486e+04
   1.1504813e+04
   1.1505077e+04
   1.1505345e+04
   1.1505592e+04
   1.1505826e+04
   1.1506048e+04
   1.1506283e+04
   1.1506513e+04
   1.1506739e+04
   1.1506965e+04
   1.1507195e+04
   1.1507409e+04
   1.1507644e+04
   1.1507870e+04
   1.1508092e+04
   1.1508305e+04
   1.1508535e+04
   1.1508736e+04
   1.1508975e+04
   1.1509205e+04
   1.1509432e+04
   1.1509658e+04
   1.1509871e+04
   1.1510102e+04
   1.1510332e+04
   1.1510558e+04
   1.1510784e+04
   1.1511010e+04
   1.1511236e+04
   1.1511458e+04
   1.1511680e+04
   1.1511932e+04
   1.1512158e+04
   1.1512396e+04
   1.1512618e+04
   1.1512857e+04
   1.1513117e+04
   1.1513439e+04
   1.1745556e+04
   1.1745983e+04
   1.1746197e+04
   1.1746411e+04
   1.1746645e+04
   1.1746842e+04
   1.1747051e+04
   1.1747273e+04
   1.1747487e+04
   1.1747721e+04
   1.1747981e+04
   1.1748220e+04
   1.1748442e+04
   1.1748655e+04
   1.1748902e+04
   1.1749128e+04
   1.1749375e+04
   1.1749660e+04
   1.1749886e+04
   1.1750146e+04
   1.1750414e+04
   1.1750690e+04
   1.1750979e+04
   1.1751197e+04
   1.1751448e+04
   1.1751704e+04
   1.1751963e+04
   1.1752256e+04
   1.1752512e+04
   1.1752788e+04
   1.1753090e+04
   1.1753379e+04
   1.1753672e+04
   1.1753881e+04
   1.1754074e+04
   1.1754283e+04
   1.1754476e+04
   1.1754689e+04
   1.1754907e+04
   1.1755116e+04
   1.1755359e+04
   1.1755577e+04
   1.1755807e+04
   1.1756054e+04
   1.1756285e+04
   1.1756498e+04
   1.1756758e+04
   1.1757038e+04
   1.1757265e+04
   1.1757482e+04
   1.1757692e+04
   1.1757951e+04
   1.1758198e+04
   1.1758504e+04
   1.1758747e+04
   1.1759002e+04
   1.1759229e+04
   1.1759442e+04
   1.1759664e+04
   1.1759886e+04
   1.1760167e+04
   1.1760422e+04
   1.1760770e+04
   1.1760996e+04
   1.1761268e+04
   1.1761540e+04
   1.1761829e+04
   1.1762114e+04
   1.1762398e+04
   1.1762700e+04
   1.1762964e+04
   1.1763257e+04
   1.1763504e+04
   1.1763738e+04
   1.1764048e+04
   1.1764300e+04
   1.1764609e+04
   1.1764873e+04
   1.1765141e+04
   1.1765430e+04
   1.1765681e+04
   1.1766046e+04
   1.1766310e+04
   1.1766624e+04
   1.1766967e+04
   1.1767222e+04
   1.1767532e+04
   1.1767796e+04
   1.1768081e+04
   1.1768370e+04
   1.1768625e+04
   1.1768939e+04
   1.1769228e+04
   1.1769530e+04
   1.1769789e+04
   1.1770036e+04
   1.1770271e+04
   1.1770535e+04
   1.1770811e+04
   1.1771108e+04
   1.1771385e+04
   1.1771661e+04
   1.1771938e+04
   1.1772243e+04
   1.1772528e+04
   1.1772804e+04
   1.1773169e+04
   1.1773495e+04
   1.1773784e+04
   1.1774098e+04
   1.1774404e+04
   1.1774668e+04
   1.1774953e+04
   1.1775208e+04
   1.1775564e+04
   1.1775907e+04
   1.1776247e+04
   1.1776552e+04
   1.1776812e+04
   1.1777076e+04
   1.1777402e+04
   1.1777716e+04
   1.1778030e+04
   1.1778273e+04
   1.1778533e+04
   1.1778793e+04
   1.1779065e+04
   1.1779312e+04
   1.1779534e+04
   1.1779751e+04
   1.1779990e+04
   1.1780212e+04
   1.1780468e+04
   1.1780782e+04
   1.1781020e+04
   1.1781242e+04
   1.1781473e+04
   1.1781732e+04
   1.1781962e+04
   1.1782205e+04
   1.1782561e+04
   1.1782863e+04
   1.1783210e+04
   1.1783554e+04
   1.1783897e+04
   1.1784261e+04
   1.1784563e+04
   1.1784986e+04
   1.1785354e+04
   1.1785727e+04
   1.1786003e+04
   1.1786322e+04
   1.1786623e+04
   1.1786916e+04
   1.1787276e+04
   1.1787540e+04
   1.1787867e+04
   1.1788168e+04
   1.1788503e+04
   1.1788813e+04
   1.1789069e+04
   1.1789420e+04
   1.1789789e+04
   1.1790086e+04
   1.1790384e+04
   1.1790668e+04
   1.1791007e+04
   1.1791334e+04
   1.1791677e+04
   1.1791950e+04
   1.1792197e+04
   1.1792473e+04
   1.1792737e+04
   1.1793047e+04
   1.1793315e+04
   1.1793608e+04
   1.1793943e+04
   1.1794207e+04
   1.1794521e+04
   1.1794743e+04
   1.1795061e+04
   1.1795287e+04
   1.1795538e+04
   1.1795806e+04
   1.1796137e+04
   1.1796451e+04
   1.1796757e+04
   1.1797067e+04
   1.1797368e+04
   1.1797615e+04
   1.1797841e+04
   1.1798109e+04
   1.1798361e+04
   1.1798612e+04
   1.1798876e+04
   1.1799152e+04
   1.1799437e+04
   1.1799717e+04
   1.1799981e+04
   1.1800279e+04
   1.1800538e+04
   1.1800848e+04
   1.1801166e+04
   1.1801401e+04
   1.1801623e+04
   1.1801908e+04
   1.1802238e+04
   1.1802561e+04
   1.1802833e+04
   1.1803105e+04
   1.1803419e+04
   1.1803721e+04
   1.1804052e+04
   1.1804311e+04
   1.1804583e+04
   1.1804973e+04
   1.1805354e+04
   1.1805697e+04
   1.1806028e+04
   1.1806330e+04
   1.1806644e+04
   1.1806903e+04
   1.1807180e+04
   1.1807443e+04
   1.1807804e+04
   1.1808134e+04
   1.1808398e+04
   1.1808733e+04
   1.1809005e+04
   1.1809298e+04
   1.1809604e+04
   1.1809901e+04
   1.1810199e+04
   1.1810538e+04
   1.1810814e+04
   1.1811091e+04
   1.1811409e+04
   1.1811681e+04
   1.1811945e+04
   1.1812284e+04
   1.1812569e+04
   1.1812866e+04
   1.1813138e+04
   1.1813490e+04
   1.1813825e+04
   1.1814148e+04
   1.1814437e+04
   1.1814700e+04
   1.1814973e+04
   1.1815245e+04
   1.1815521e+04
   1.1815823e+04
   1.1816116e+04
   1.1816442e+04
   1.1816815e+04
   1.1817196e+04
   1.1817472e+04
   1.1817787e+04
   1.1818088e+04
   1.1818390e+04
   1.1818678e+04
   1.1819051e+04
   1.1819420e+04
   1.1819763e+04
   1.1820132e+04
   1.1820400e+04
   1.1820718e+04
   1.1821040e+04
   1.1821325e+04
   1.1821643e+04
   1.1822033e+04
   1.1822363e+04
   1.1822673e+04
   1.1823025e+04
   1.1823327e+04
   1.1823645e+04
   1.1824030e+04
   1.1824273e+04
   1.1824633e+04
   1.1824981e+04
   1.1825265e+04
   1.1825554e+04
   1.1825822e+04
   1.1826149e+04
   1.1826471e+04
   1.1826852e+04
   1.1827137e+04
   1.1827510e+04
   1.1827820e+04
   1.1828184e+04
   1.1828494e+04
   1.1828808e+04
   1.1829126e+04
   1.1829386e+04
   1.1829742e+04
   1.1830048e+04
   1.1830370e+04
   1.1830743e+04
   1.1831073e+04
   1.1831383e+04
   1.1831723e+04
   1.1831974e+04
   1.1832309e+04
   1.1832577e+04
   1.1832912e+04
   1.1833264e+04
   1.1833523e+04
   1.1833871e+04
   1.1834181e+04
   1.2133830e+04
   1.2134065e+04
   1.2134266e+04
   1.2134479e+04
   1.2134693e+04
   1.2134902e+04
   1.2135116e+04
   1.2135334e+04
   1.2135551e+04
   1.2135765e+04
   1.2136016e+04
   1.2136238e+04
   1.2136473e+04
   1.2136699e+04
   1.2136946e+04
   1.2137206e+04
   1.2137453e+04
   1.2137666e+04
   1.2137917e+04
   1.2138164e+04
   1.2138378e+04
   1.2138600e+04
   1.2138809e+04
   1.2139040e+04
   1.2139253e+04
   1.2139484e+04
   1.2139705e+04
   1.2139940e+04
   1.2140187e+04
   1.2140468e+04
   1.2140706e+04
   1.2140991e+04
   1.2141230e+04
   1.2141464e+04
   1.2141695e+04
   1.2141942e+04
   1.2142189e+04
   1.2142406e+04
   1.2142620e+04
   1.2142854e+04
   1.2143114e+04
   1.2143361e+04
   1.2143571e+04
   1.2143822e+04
   1.2144048e+04
   1.2144274e+04
   1.2144500e+04
   1.2144722e+04
   1.2144931e+04
   1.2145137e+04
   1.2145380e+04
   1.2145664e+04
   1.2145957e+04
   1.2146204e+04
   1.2146531e+04
   1.2146816e+04
   1.2147071e+04
   1.2147369e+04
   1.2147632e+04
   1.2147875e+04
   1.2148135e+04
   1.2148445e+04
   1.2148746e+04
   1.2149060e+04
   1.2149362e+04
   1.2149647e+04
   1.2149952e+04
   1.2150195e+04
   1.2150446e+04
   1.2150731e+04
   1.2150999e+04
   1.2151305e+04
   1.2151623e+04
   1.2151891e+04
   1.2152142e+04
   1.2152389e+04
   1.2152645e+04
   1.2152871e+04
   1.2153101e+04
   1.2153357e+04
   1.2153558e+04
   1.2153830e+04
   1.2154031e+04
   1.2154370e+04
   1.2154651e+04
   1.2154927e+04
   1.2155224e+04
   1.2155522e+04
   1.2155806e+04
   1.2156116e+04
   1.2156455e+04
   1.2156761e+04
   1.2157079e+04
   1.2157406e+04
   1.2157728e+04
   1.2158030e+04
   1.2158361e+04
   1.2158687e+04
   1.2158989e+04
   1.2159311e+04
   1.2159621e+04
   1.2159927e+04
   1.2160187e+04
   1.2160542e+04
   1.2160928e+04
   1.2161305e+04
   1.2161585e+04
   1.2161949e+04
   1.2162238e+04
   1.2162511e+04
   1.2162800e+04
   1.2163063e+04
   1.2163327e+04
   1.2163587e+04
   1.2163859e+04
   1.2164177e+04
   1.2164487e+04
   1.2164759e+04
   1.2165224e+04
   1.2165505e+04
   1.2165840e+04
   1.2166095e+04
   1.2166363e+04
   1.2166757e+04
   1.2167083e+04
   1.2167402e+04
   1.2167724e+04
   1.2167992e+04
   1.2168285e+04
   1.2168599e+04
   1.2168892e+04
   1.2169236e+04
   1.2169550e+04
   1.2169876e+04
   1.2170195e+04
   1.2170463e+04
   1.2170773e+04
   1.2171091e+04
   1.2171426e+04
   1.2171752e+04
   1.2172025e+04
   1.2172343e+04
   1.2172653e+04
   1.2172917e+04
   1.2173222e+04
   1.2173486e+04
   1.2173721e+04
   1.2173938e+04
   1.2174215e+04
   1.2174445e+04
   1.2174767e+04
   1.2175035e+04
   1.2175303e+04
   1.2175576e+04
   1.2175802e+04
   1.2176024e+04
   1.2176254e+04
   1.2176484e+04
   1.2176782e+04
   1.2177016e+04
   1.2177238e+04
   1.2177498e+04
   1.2177808e+04
   1.2178117e+04
   1.2178431e+04
   1.2178754e+04
   1.2179034e+04
   1.2179307e+04
   1.2179566e+04
   1.2179834e+04
   1.2180165e+04
   1.2180500e+04
   1.2180843e+04
   1.2181191e+04
   1.2181446e+04
   1.2181706e+04
   1.2182012e+04
   1.2182338e+04
   1.2182669e+04
   1.2182996e+04
   1.2183318e+04
   1.2183670e+04
   1.2183942e+04
   1.2184290e+04
   1.2184612e+04
   1.2184905e+04
   1.3060084e+04
   1.3060378e+04
   1.3060641e+04
   1.3060926e+04
   1.3061198e+04
   1.3061433e+04
   1.3061676e+04
   1.3061893e+04
   1.3062115e+04
   1.3062337e+04
   1.3062555e+04
   1.3062781e+04
   1.3062999e+04
   1.3063225e+04
   1.3063451e+04
   1.3063673e+04
   1.3063891e+04
   1.3064180e+04
   1.3064423e+04
   1.3064645e+04
   1.3064888e+04
   1.3065156e+04
   1.3065407e+04
   1.3065671e+04
   1.3065939e+04
   1.3066177e+04
   1.3066424e+04
   1.3066701e+04
   1.3066969e+04
   1.3067253e+04
   1.3067547e+04
   1.3067785e+04
   1.3068053e+04
   1.3068351e+04
   1.3068627e+04
   1.3068920e+04
   1.3069134e+04
   1.3069364e+04
   1.3069611e+04
   1.3069871e+04
   1.3070147e+04
   1.3070461e+04
   1.3070746e+04
   1.3071026e+04
   1.3071282e+04
   1.3071562e+04
   1.3071856e+04
   1.3072140e+04
   1.3072400e+04
   1.3072672e+04
   1.3072948e+04
   1.3073242e+04
   1.3073522e+04
   1.3073824e+04
   1.3074079e+04
   1.3074364e+04
   1.3074611e+04
   1.3074912e+04
   1.3075210e+04
   1.3075528e+04
   1.3075846e+04
   1.3076152e+04
   1.3076453e+04
   1.3076730e+04
   1.3077077e+04
   1.3077404e+04
   1.3077701e+04
   1.3077994e+04
   1.3078279e+04
   1.3078585e+04
   1.3078803e+04
   1.3079054e+04
   1.3079276e+04
   1.3079527e+04
   1.3079866e+04
   1.3080168e+04
   1.3080482e+04
   1.3080779e+04
   1.3081097e+04
   1.3081378e+04
   1.3081709e+04
   1.3081998e+04
   1.3082320e+04
   1.3082643e+04
   1.3082969e+04
   1.3083254e+04
   1.3083576e+04
   1.3083861e+04
   1.3084188e+04
   1.3084431e+04
   1.3084707e+04
   1.3084962e+04
   1.3085214e+04
   1.3085461e+04
   1.3085704e+04
   1.3086005e+04
   1.3086357e+04
   1.3086625e+04
   1.3086893e+04
   1.3087190e+04
   1.3087559e+04
   1.3087906e+04
   1.3088233e+04
   1.3088601e+04
   1.3088924e+04
   1.3089276e+04
   1.3089598e+04
   1.3089916e+04
   1.3090243e+04
   1.3090536e+04
   1.3090837e+04
   1.3091160e+04
   1.3091453e+04
   1.3091784e+04
   1.3092106e+04
   1.3092370e+04
   1.3092705e+04
   1.3093061e+04
   1.3093358e+04
   1.3093681e+04
   1.3094024e+04
   1.3094271e+04
   1.3094497e+04
   1.3094732e+04
   1.3095021e+04
   1.3095264e+04
   1.3095490e+04
   1.3095762e+04
   1.3096017e+04
   1.3096244e+04
   1.3096449e+04
   1.3096675e+04
   1.3096859e+04
   1.3097098e+04
   1.3097357e+04
   1.3097667e+04
   1.3097914e+04
   1.3098212e+04
   1.3098522e+04
   1.3098760e+04
   1.3099166e+04
   1.3099514e+04
   1.3099740e+04
   1.3100004e+04
   1.3100339e+04
   1.3100691e+04
   1.3100967e+04
   1.3101264e+04
   1.3101511e+04
   1.3101876e+04
   1.3102194e+04
   1.3102508e+04
   1.3102814e+04
   1.3103119e+04
   1.3103509e+04
   1.3103819e+04
   1.3104154e+04
   1.3104539e+04
   1.3104866e+04
   1.3105226e+04
   1.3105510e+04
   1.3105896e+04
   1.3106239e+04
   1.3106549e+04
   1.3106880e+04
   1.3107198e+04
   1.3107516e+04
   1.3107843e+04
   1.3108178e+04
   1.3108496e+04
   1.3108814e+04
   1.3109141e+04
   1.3109455e+04
   1.3109765e+04
   1.3110092e+04
   1.3110393e+04
   1.3110732e+04
   1.3111059e+04
   1.3111394e+04
   1.3111729e+04
   1.3111989e+04
   1.3112319e+04
   1.3112625e+04
   1.3112943e+04
   1.3113249e+04
   1.3113567e+04
   1.3113890e+04
   1.3114120e+04
   1.3114338e+04
   1.3114568e+04
   1.3114832e+04
   1.3115071e+04
   1.3115318e+04
   1.3115636e+04
   1.3115971e+04
   1.3116335e+04
   1.3116670e+04
   1.3116988e+04
   1.3117298e+04
   1.3117587e+04
   1.3117897e+04
   1.3118194e+04
   1.3118525e+04
   1.3118856e+04
   1.3119107e+04
   1.3119505e+04
   1.3119828e+04
   1.3120137e+04
   1.3120401e+04
   1.3120736e+04
   1.3121029e+04
   1.3121335e+04
   1.3121662e+04
   1.3121925e+04
   1.3122252e+04
   1.3122512e+04
   1.3122838e+04
   1.3123165e+04
   1.3123416e+04
   1.3123751e+04
   1.3124069e+04
   1.3124346e+04
   1.3124664e+04
   1.3124987e+04
   1.3125334e+04
   1.3125657e+04
   1.3125908e+04
   1.3126201e+04
   1.3126528e+04
   1.3126850e+04
   1.3127156e+04
   1.3127474e+04
   1.3127784e+04
   1.3128048e+04
   1.3128395e+04
   1.3128718e+04
   1.3129027e+04
   1.3129358e+04
   1.3129681e+04
   1.3129970e+04
   1.3130288e+04
   1.3130602e+04
   1.3130857e+04
   1.3131188e+04
   1.3131624e+04
   1.3132013e+04
   1.3132285e+04
   1.3132625e+04
   1.3132930e+04
   1.3133286e+04
   1.3133650e+04
   1.3133973e+04
   1.3134300e+04
   1.3134572e+04
   1.3134810e+04
   1.3135083e+04
   1.3135409e+04
   1.3135727e+04
   1.3136025e+04
   1.3136314e+04
   1.3136636e+04
   1.3136967e+04
   1.3137298e+04
   1.3137629e+04
   1.3137955e+04
   1.3138223e+04
   1.3138659e+04
   1.3138956e+04
   1.3139278e+04
   1.3139618e+04
   1.3139932e+04
   1.3140367e+04
   1.3140732e+04
   1.3141025e+04
   1.3141355e+04
   1.3141686e+04
   1.3142005e+04
   1.3142302e+04
   1.3142712e+04
   1.3143118e+04
   1.3143437e+04
   1.3143747e+04
   1.3144065e+04
   1.3144387e+04
   1.3144718e+04
   1.3145053e+04
   1.3145317e+04
   1.3145572e+04
   1.3145958e+04
   1.3146272e+04
   1.3146552e+04
   1.3146912e+04
   1.3147218e+04
   1.3147553e+04
   1.3147850e+04
   1.3148181e+04
   1.3148474e+04
   1.3148792e+04
   1.3149119e+04
   1.3149475e+04
   1.3149848e+04
   1.3150153e+04
   1.3150493e+04
   1.3150782e+04
   1.3151075e+04
   1.3151435e+04
   1.3151782e+04
   1.3152067e+04
   1.3152394e+04
   1.3152725e+04
   1.3153039e+04
   1.3153378e+04
   1.3153700e+04
   1.3153993e+04
   1.3154341e+04
   1.3154693e+04
   1.3155065e+04
   1.3155421e+04
   1.3155798e+04
   1.3156150e+04
   1.3156514e+04
   1.3156879e+04
   1.3157272e+04
   1.3157620e+04
   1.3157988e+04
   1.3158378e+04
   1.3158692e+04
   1.3159039e+04
   1.3159378e+04
   1.3159718e+04
   1.3160057e+04
   1.3160392e+04
   1.3160744e+04
   1.3161112e+04
   1.3161476e+04
   1.3161770e+04
   1.3162176e+04
   1.3162515e+04
   1.3162800e+04
   1.3163143e+04
   1.3163482e+04
   1.3163817e+04
   1.3164198e+04
   1.3164567e+04
   1.3164923e+04
   1.3165300e+04
   1.3165697e+04
   1.3166074e+04
   1.3166426e+04
   1.3166719e+04
   1.3167075e+04
   1.3167427e+04
   1.3167758e+04
   1.3167984e+04
   1.3168331e+04
   1.3168624e+04
   1.3168985e+04
   1.3169341e+04
   1.3169617e+04
   1.3169906e+04
   1.3170262e+04
   1.3170542e+04
   1.3170840e+04
   1.3171158e+04
   1.3171459e+04
   1.3171778e+04
   1.3172113e+04
   1.3172469e+04
   1.3172820e+04
   1.3173185e+04
   1.3173507e+04
   1.3173888e+04
   1.3174244e+04
   1.3174479e+04
   1.3174830e+04
   1.3175211e+04
   1.3175588e+04
   1.3175965e+04
   1.3176342e+04
   1.3176610e+04
   1.3176928e+04
   1.3177196e+04
   1.3177515e+04
   1.3177766e+04
   1.3178009e+04
   1.3178214e+04
   1.3178432e+04
   1.3178662e+04
   1.3178892e+04
   1.3179110e+04
   1.3179361e+04
   1.3179571e+04
   1.3179855e+04
   1.3180086e+04
   1.3180308e+04
   1.3180563e+04
   1.3180793e+04
   1.3180994e+04
   1.3181254e+04
   1.3181480e+04
   1.3181710e+04
   1.3181911e+04
   1.3182154e+04
   1.3182401e+04
   1.3182678e+04
   1.3182916e+04
   1.3183151e+04
   1.3183465e+04
   1.3183817e+04
   1.3184101e+04
   1.3184483e+04
   1.3184822e+04
   1.3185081e+04
   1.3185374e+04
   1.3185684e+04
   1.3186011e+04
   1.3186300e+04
   1.3186597e+04
   1.3186878e+04
   1.3187158e+04
   1.3187481e+04
   1.3187803e+04
   1.3188096e+04
   1.3188406e+04
   1.3188750e+04
   1.3189022e+04
   1.3189286e+04
   1.3189600e+04
   1.3189855e+04
   1.3190194e+04
   1.3190533e+04
   1.3190898e+04
   1.3191149e+04
   1.3191451e+04
   1.3191756e+04
   1.3192049e+04
   1.3192296e+04
   1.3192564e+04
   1.3192925e+04
   1.3193226e+04
   1.3193603e+04
   1.3193913e+04
   1.3194256e+04
   1.3194604e+04
   1.3194876e+04
   1.3195270e+04
   1.3195651e+04
   1.3195998e+04
   1.3196350e+04
   1.3196706e+04
   1.3197041e+04
   1.3197372e+04
   1.3197790e+04
   1.3198067e+04
   1.3198431e+04
   1.3198850e+04
   1.3199164e+04
   1.3199516e+04
   1.3199863e+04
   1.3200195e+04
   1.3200534e+04
   1.3200802e+04
   1.3201137e+04
   1.3201484e+04
   1.3201794e+04
   1.3202113e+04
   1.3202481e+04
   1.3202812e+04
   1.3203189e+04
   1.3203524e+04
   1.3203834e+04
   1.3204181e+04
   1.3204579e+04
   1.3204927e+04
   1.3205224e+04
   1.3205542e+04
   1.3205927e+04
   1.3206145e+04
   1.3206371e+04
   1.3206585e+04
   1.3206794e+04
   1.3207062e+04
   1.3207406e+04
   1.3207686e+04
   1.3208017e+04
   1.3208394e+04
   1.3208712e+04
   1.3209055e+04
   1.3209319e+04
   1.3209608e+04
   1.3209868e+04
   1.3210090e+04
   1.3210324e+04
   1.3210538e+04
   1.3210806e+04
   1.3211036e+04
   1.3211237e+04
   1.3211509e+04
   1.3211752e+04
   1.3212016e+04
   1.3212263e+04
   1.3212527e+04
   1.3212778e+04
   1.3213117e+04
   1.3213427e+04
   1.3213704e+04
   1.3214022e+04
   1.3214361e+04
   1.3214730e+04
   1.3215014e+04
   1.3215299e+04
   1.3215647e+04
   1.3216011e+04
   1.3216279e+04
   1.3216626e+04
   1.3216903e+04
   1.3217217e+04
   1.3217598e+04
   1.3217958e+04
   1.3218306e+04
   1.3218691e+04
   1.3219139e+04
   1.3219474e+04
   1.3219834e+04
   1.3220194e+04
   1.3220542e+04
   1.3220873e+04
   1.3221203e+04
   1.3221509e+04
   1.3221869e+04
   1.3222250e+04
   1.3222631e+04
   1.3223008e+04
   1.3223414e+04
   1.3223783e+04
   1.3224130e+04
   1.3224440e+04
   1.3224805e+04
   1.3225173e+04
   1.3225466e+04
   1.3225831e+04
   1.3226140e+04
   1.3226442e+04
   1.3226844e+04
   1.3227154e+04
   1.3227422e+04
   1.3227748e+04
   1.3228125e+04
   1.3228490e+04
   1.3228825e+04
   1.3229151e+04
   1.3229465e+04
   1.3229792e+04
   1.3230073e+04
   1.3230370e+04
   1.3230734e+04
   1.3231040e+04
   1.3231341e+04
   1.3231605e+04
   1.3231957e+04
   1.3232275e+04
   1.3232543e+04
   1.3232857e+04
   1.3233167e+04
   1.3233469e+04
   1.3233770e+04
   1.3234139e+04
   1.3234402e+04
   1.3234746e+04
   1.3235018e+04
   1.3235336e+04
   1.3235634e+04
   1.3235943e+04
   1.3236341e+04
   1.3236718e+04
   1.3237053e+04
   1.3237376e+04
   1.3237723e+04
   1.3238058e+04
   1.3238385e+04
   1.3238749e+04
   1.3239126e+04
   1.3239457e+04
   1.3239796e+04
   1.3240118e+04
   1.3240470e+04
   1.3240772e+04
   1.3241040e+04
   1.3241349e+04
   1.3241731e+04
   1.3242070e+04
   1.3242409e+04
   1.3242761e+04
   1.3243096e+04
   1.3243435e+04
   1.3243728e+04
   1.3244071e+04
   1.3244344e+04
   1.3244704e+04
   1.3245068e+04
   1.3245395e+04
   1.3245700e+04
   1.3246002e+04
   1.3246316e+04
   1.3246655e+04
   1.3246990e+04
   1.3247325e+04
   1.3247660e+04
   1.3247957e+04
   1.3248334e+04
   1.3248682e+04
   1.3249008e+04
   1.3249360e+04
   1.3249695e+04
   1.3250072e+04
   1.3250378e+04
   1.3250713e+04
   1.3250993e+04
   1.3251299e+04
   1.3251634e+04
   1.3251990e+04
   1.3252329e+04
   1.3252660e+04
   1.3252987e+04
   1.3253313e+04
   1.3253623e+04
   1.3253941e+04
   1.3254293e+04
   1.3254615e+04
   1.3254921e+04
   1.3255189e+04
   1.3255486e+04
   1.3255855e+04
   1.3256169e+04
   1.3256483e+04
   1.3256806e+04
   1.3257124e+04
   1.3257459e+04
   1.3257727e+04
   1.3257961e+04
   1.3258242e+04
   1.3258485e+04
   1.3258723e+04
   1.3259054e+04
   1.3259377e+04
   1.3259678e+04
   1.3260038e+04
   1.3260352e+04
   1.3260662e+04
   1.3261031e+04
   1.3261345e+04
   1.3261634e+04
   1.3261910e+04
   1.3262203e+04
   1.3262530e+04
   1.3262861e+04
   1.3263187e+04
   1.3263518e+04
   1.3263878e+04
   1.3264213e+04
   1.3264519e+04
   1.3264837e+04
   1.3265084e+04
   1.3265344e+04
   1.3265645e+04
   1.3265980e+04
   1.3266332e+04
   1.3266696e+04
   1.3267002e+04
   1.3267304e+04
   1.3267580e+04
   1.3267881e+04
   1.3268196e+04
   1.3268489e+04
   1.3268849e+04
   1.3269117e+04
   1.3269418e+04
   1.3269816e+04
   1.3270139e+04
   1.3270461e+04
   1.3270796e+04
   1.3271114e+04
   1.3271449e+04
   1.3271747e+04
   1.3272065e+04
   1.3272408e+04
   1.3272764e+04
   1.3273074e+04
   1.3273405e+04
   1.3273710e+04
   1.3273966e+04
   1.3274301e+04
   1.3274548e+04
   1.3274858e+04
   1.3275193e+04
   1.3275457e+04
   1.3275758e+04
   1.3276106e+04
   1.3521849e+04
   1.3522121e+04
   1.3522410e+04
   1.3522695e+04
   1.3522997e+04
   1.3523294e+04
   1.3523553e+04
   1.3523792e+04
   1.3524031e+04
   1.3524249e+04
   1.3524483e+04
   1.3524718e+04
   1.3524960e+04
   1.3525174e+04
   1.3525413e+04
   1.3525664e+04
   1.3525894e+04
   1.3526133e+04
   1.3526372e+04
   1.3526598e+04
   1.3526816e+04
   1.3527021e+04
   1.3527226e+04
   1.3527431e+04
   1.3527703e+04
   1.3527938e+04
   1.3528164e+04
   1.3528415e+04
   1.3528654e+04
   1.3528888e+04
   1.3529131e+04
   1.3529362e+04
   1.3529588e+04
   1.3529797e+04
   1.3530023e+04
   1.3530233e+04
   1.3530471e+04
   1.3530689e+04
   1.3530915e+04
   1.3531124e+04
   1.3531338e+04
   1.3531556e+04
   1.3531790e+04
   1.3532042e+04
   1.3532263e+04
   1.3532477e+04
   1.3532720e+04
   1.3532971e+04
   1.3533197e+04
   1.3533444e+04
   1.3533700e+04
   1.3533951e+04
   1.3534173e+04
   1.3534407e+04
   1.3534663e+04
   1.3534948e+04
   1.3535199e+04
   1.3535492e+04
   1.3535739e+04
   1.3535990e+04
   1.3536330e+04
   1.3536681e+04
   1.3537020e+04
   1.3537314e+04
   1.3537640e+04
   1.3537879e+04
   1.3538151e+04
   1.3538494e+04
   1.3538788e+04
   1.3539085e+04
   1.3539382e+04
   1.3539692e+04
   1.3540019e+04
   1.3540283e+04
   1.3540563e+04
   1.3540844e+04
   1.3541112e+04
   1.3541426e+04
   1.3541757e+04
   1.3542083e+04
   1.3542414e+04
   1.3542720e+04
   1.3543042e+04
   1.3543318e+04
   1.3543603e+04
   1.3543863e+04
   1.3544173e+04
   1.3544428e+04
   1.3544738e+04
   1.3544964e+04
   1.3545228e+04
   1.3545521e+04
   1.3545781e+04
   1.3546061e+04
   1.3546325e+04
   1.3546576e+04
   1.3546882e+04
   1.3547167e+04
   1.3547426e+04
   1.3547703e+04
   1.3548029e+04
   1.3548323e+04
   1.3548658e+04
   1.3549022e+04
   1.3549357e+04
   1.3549683e+04
   1.3549985e+04
   1.3550312e+04
   1.3550596e+04
   1.3550919e+04
   1.3551224e+04
   1.3551534e+04
   1.3551832e+04
   1.3552129e+04
   1.3552456e+04
   1.3552807e+04
   1.3553126e+04
   1.3553423e+04
   1.3553716e+04
   1.3554018e+04
   1.3554344e+04
   1.3554658e+04
   1.3554972e+04
   1.3555274e+04
   1.3555584e+04
   1.3555931e+04
   1.3556254e+04
   1.3556593e+04
   1.3556928e+04
   1.3557259e+04
   1.3557535e+04
   1.3557841e+04
   1.3558100e+04
   1.3558427e+04
   1.3558624e+04
   1.3558846e+04
   1.3559114e+04
   1.3559424e+04
   1.3559708e+04
   1.3559947e+04
   1.3560232e+04
   1.3560462e+04
   1.3560730e+04
   1.3561078e+04
   1.3561421e+04
   1.3561685e+04
   1.3561974e+04
   1.3562300e+04
   1.3562627e+04
   1.3562949e+04
   1.3563276e+04
   1.3563590e+04
   1.3563925e+04
   1.3564164e+04
   1.3564490e+04
   1.3564742e+04
   1.3565114e+04
   1.3565387e+04
   1.3565713e+04
   1.3566040e+04
   1.3566379e+04
   1.3566706e+04
   1.3566999e+04
   1.3567367e+04
   1.3567660e+04
   1.3567991e+04
   1.3568330e+04
   1.3568640e+04
   1.3568984e+04
   1.3569314e+04
   1.3569637e+04
   1.3570018e+04
   1.3570303e+04
   1.3570617e+04
   1.3570893e+04
   1.3571257e+04
   1.3571613e+04
   1.3571944e+04
   1.3572283e+04
   1.3572568e+04
   1.3572912e+04
   1.3573230e+04
   1.3573544e+04
   1.3573854e+04
   1.3574126e+04
   1.3574373e+04
   1.3574624e+04
   1.3574825e+04
   1.3575072e+04
   1.3575357e+04
   1.3575705e+04
   1.3576040e+04
   1.3576354e+04
   1.3576680e+04
   1.3576973e+04
   1.3577313e+04
   1.3577555e+04
   1.3577907e+04
   1.3578246e+04
   1.3578506e+04
   1.3578728e+04
   1.3578967e+04
   1.3579201e+04
   1.3579473e+04
   1.3579699e+04
   1.3579909e+04
   1.3580139e+04
   1.3580399e+04
   1.3580629e+04
   1.3580897e+04
   1.3581111e+04
   1.3581467e+04
   1.3581747e+04
   1.3582099e+04
   1.3582417e+04
   1.3582756e+04
   1.3583029e+04
   1.3583288e+04
   1.3583602e+04
   1.3583849e+04
   1.3584084e+04
   1.3584302e+04
   1.3584578e+04
   1.3584896e+04
   1.3585244e+04
   1.3585604e+04
   1.3585893e+04
   1.3586182e+04
   1.3586521e+04
   1.3586898e+04
   1.3587208e+04
   1.3587484e+04
   1.3587794e+04
   1.3588054e+04
   1.3588372e+04
   1.3588703e+04
   1.3589079e+04
   1.3589435e+04
   1.3589770e+04
   1.3590160e+04
   1.3590507e+04
   1.3590817e+04
   1.3591119e+04
   1.3591450e+04
   1.3591801e+04
   1.3592048e+04
   1.3592438e+04
   1.3592777e+04
   1.3593099e+04
   1.3593426e+04
   1.3593753e+04
   1.3594096e+04
   1.3594402e+04
   1.3594787e+04
   1.3595135e+04
   1.3595424e+04
   1.3595721e+04
   1.3596060e+04
   1.3596341e+04
   1.3596604e+04
   1.3596923e+04
   1.3597220e+04
   1.3597492e+04
   1.3597752e+04
   1.3598003e+04
   1.3598229e+04
   1.3598506e+04
   1.3598786e+04
   1.3599079e+04
   1.3599343e+04
   1.3599678e+04
   1.3600042e+04
   1.3600369e+04
   1.3600633e+04
   1.3600855e+04
   1.3601135e+04
   1.3601387e+04
   1.3601717e+04
   1.3602031e+04
   1.3602345e+04
   1.3602668e+04
   1.3602990e+04
   1.3603258e+04
   1.3603660e+04
   1.3603958e+04
   1.3604326e+04
   1.3604561e+04
   1.3604900e+04
   1.3605185e+04
   1.3605448e+04
   1.3605813e+04
   1.3606169e+04
   1.3606520e+04
   1.3606834e+04
   1.3607186e+04
   1.3607571e+04
   1.3607865e+04
   1.3608145e+04
   1.3608518e+04
   1.3608924e+04
   1.3609230e+04
   1.3609552e+04
   1.3609933e+04
   1.3610285e+04
   1.3610633e+04
   1.3610942e+04
   1.3611303e+04
   1.3611663e+04
   1.3612044e+04
   1.3612366e+04
   1.3612705e+04
   1.3613074e+04
   1.3613417e+04
   1.3613689e+04
   1.3614054e+04
   1.3614380e+04
   1.3614770e+04
   1.3615226e+04
   1.3615557e+04
   1.3615913e+04
   1.3616235e+04
   1.3616545e+04
   1.3616918e+04
   1.3617240e+04
   1.3617601e+04
   1.3617986e+04
   1.3618321e+04
   1.3618668e+04
   1.3619016e+04
   1.3619363e+04
   1.3619665e+04
   1.3620008e+04
   1.3620339e+04
   1.3620691e+04
   1.3621009e+04
   1.3621281e+04
   1.3621612e+04
   1.3621868e+04
   1.3622211e+04
   1.3622542e+04
   1.3622877e+04
   1.3623212e+04
   1.3623526e+04
   1.3623848e+04
   1.3624091e+04
   1.3624351e+04
   1.3624615e+04
   1.3624870e+04
   1.3625121e+04
   1.3625427e+04
   1.3625749e+04
   1.3626013e+04
   1.3626365e+04
   1.3626704e+04
   1.3627043e+04
   1.3627349e+04
   1.3627659e+04
   1.3627960e+04
   1.3628266e+04
   1.3628635e+04
   1.3628957e+04
   1.3629288e+04
   1.3629715e+04
   1.3630000e+04
   1.3630205e+04
   1.3630418e+04
   1.3630670e+04
   1.3630913e+04
   1.3631214e+04
   1.3631528e+04
   1.3631796e+04
   1.3632077e+04
   1.3632341e+04
   1.3632575e+04
   1.3632776e+04
   1.3633011e+04
   1.3633270e+04
   1.3633534e+04
   1.3633827e+04
   1.3634166e+04
   1.3634422e+04
   1.3634648e+04
   1.3634895e+04
   1.3635096e+04
   1.3635343e+04
   1.3635590e+04
   1.3635829e+04
   1.3636059e+04
   1.3636277e+04
   1.3636499e+04
   1.3636733e+04
   1.3636938e+04
   1.3637236e+04
   1.3637562e+04
   1.3637893e+04
   1.3638190e+04
   1.3638505e+04
   1.3638785e+04
   1.3639120e+04
   1.3639376e+04
   1.3639719e+04
   1.3639974e+04
   1.3640314e+04
   1.3640594e+04
   1.3640925e+04
   1.3641252e+04
   1.3641511e+04
   1.3641758e+04
   1.3641968e+04
   1.3642311e+04
   1.3642621e+04
   1.3642947e+04
   1.3643320e+04
   1.3643651e+04
   1.3643961e+04
   1.3644292e+04
   1.3644576e+04
   1.3644903e+04
   1.3645251e+04
   1.3645615e+04
   1.3645983e+04
   1.3646318e+04
   1.3646628e+04
   1.3646976e+04
   1.3647302e+04
   1.3647633e+04
   1.3647947e+04
   1.3648249e+04
   1.3648592e+04
   1.3648906e+04
   1.3649241e+04
   1.3649547e+04
   1.3649886e+04
   1.3650225e+04
   1.3650581e+04
   1.3650929e+04
   1.3651251e+04
   1.3651553e+04
   1.3651896e+04
   1.3652177e+04
   1.3652520e+04
   1.3652876e+04
   1.3653186e+04
   1.3653471e+04
   1.3653776e+04
   1.3654149e+04
   1.3654459e+04
   1.3654798e+04
   1.3655116e+04
   1.3655485e+04
   1.3655811e+04
   1.3656126e+04
   1.3656440e+04
   1.3656762e+04
   1.3657089e+04
   1.3657440e+04
   1.3657746e+04
   1.3658119e+04
   1.3658424e+04
   1.3658759e+04
   1.3659082e+04
   1.3659375e+04
   1.3659727e+04
   1.3660104e+04
   1.3660481e+04
   1.3660769e+04
   1.3661113e+04
   1.3661410e+04
   1.3661774e+04
   1.3662126e+04
   1.3662449e+04
   1.3662805e+04
   1.3663135e+04
   1.3663466e+04
   1.3663843e+04
   1.3664161e+04
   1.3664513e+04
   1.3664819e+04
   1.3665208e+04
   1.3665556e+04
   1.3665866e+04
   1.3666243e+04
   1.3666565e+04
   1.3666921e+04
   1.3667248e+04
   1.3667570e+04
   1.3667901e+04
   1.3668261e+04
   1.3668583e+04
   1.3668914e+04
   1.3669241e+04
   1.3669601e+04
   1.3669986e+04
   1.3670330e+04
   1.3670669e+04
   1.3671012e+04
   1.3671309e+04
   1.3671661e+04
   1.3672005e+04
   1.3672365e+04
   1.3672704e+04
   1.3673060e+04
   1.3673395e+04
   1.3673734e+04
   1.3674044e+04
   1.3674417e+04
   1.3674735e+04
   1.3675066e+04
   1.3675409e+04
   1.3675731e+04
   1.3676087e+04
   1.3676385e+04
   1.3676736e+04
   1.3677030e+04
   1.3677377e+04
   1.3677733e+04
   1.3678089e+04
   1.3678428e+04
   1.3678730e+04
   1.3679090e+04
   1.3679425e+04
   1.3679718e+04
   1.3680045e+04
   1.3680409e+04
   1.3680765e+04
   1.3681066e+04
   1.3681435e+04
   1.3681761e+04
   1.3682138e+04
   1.3682461e+04
   1.3682771e+04
   1.3683055e+04
   1.3683374e+04
   1.3683717e+04
   1.3684094e+04
   1.3684358e+04
   1.3684613e+04
   1.3684931e+04
   1.3685199e+04
   1.3685459e+04
   1.3685702e+04
   1.3685936e+04
   1.3686183e+04
   1.3686380e+04
   1.3686627e+04
   1.3686853e+04
   1.3687067e+04
   1.3687306e+04
   1.3687515e+04
   1.3687766e+04
   1.3687980e+04
   1.3688219e+04
   1.3688445e+04
   1.3688641e+04
   1.3688897e+04
   1.3689123e+04
   1.3689353e+04
   1.3689563e+04
   1.3689818e+04
   1.3690069e+04
   1.3690304e+04
   1.3690576e+04
   1.3690894e+04
   1.3691221e+04
   1.3691602e+04
   1.3691904e+04
   1.3692293e+04
   1.3692636e+04
   1.3692942e+04
   1.3693256e+04
   1.3693591e+04
   1.3693914e+04
   1.3694240e+04
   1.3694600e+04
   1.3694914e+04
   1.3695262e+04
   1.3695622e+04
   1.3695961e+04
   1.3696279e+04
   1.3696656e+04
   1.3696954e+04
   1.3697301e+04
   1.3697619e+04
   1.3697988e+04
   1.3698306e+04
   1.3698650e+04
   1.3698993e+04
   1.3699328e+04
   1.3699650e+04
   1.3699973e+04
   1.3700341e+04
   1.3700630e+04
   1.3700978e+04
   1.3701334e+04
   1.3701631e+04
   1.3701979e+04
   1.3702289e+04
   1.3702569e+04
   1.3702892e+04
   1.3703247e+04
   1.3703566e+04
   1.3703876e+04
   1.3704185e+04
   1.3704525e+04
   1.3704847e+04
   1.3705178e+04
   1.3705475e+04
   1.3705793e+04
   1.3706128e+04
   1.3706455e+04
   1.3706807e+04
   1.3707133e+04
   1.3707431e+04
   1.3707791e+04
   1.3708155e+04
   1.3708398e+04
   1.3708771e+04
   1.3709118e+04
   1.3709428e+04
   1.3709797e+04
   1.3710157e+04
   1.3710475e+04
   1.3710835e+04
   1.3711179e+04
   1.3711505e+04
   1.3711840e+04
   1.3712154e+04
   1.3712493e+04
   1.3712824e+04
   1.3713134e+04
   1.3713457e+04
   1.3713741e+04
   1.3714076e+04
   1.3714399e+04
   1.3714746e+04
   1.3715077e+04
   1.3715404e+04
   1.3715722e+04
   1.3716065e+04
   1.3716367e+04
   1.3716706e+04
   1.3717029e+04
   1.3717301e+04
   1.3717686e+04
   1.3718013e+04
   1.3718360e+04
   1.3718670e+04
   1.3718967e+04
   1.3719298e+04
   1.3719566e+04
   1.3719834e+04
   1.3720136e+04
   1.3720462e+04
   1.3720722e+04
   1.3721053e+04
   1.3721409e+04
   1.3721735e+04
   1.3722066e+04
   1.3722359e+04
   1.3722677e+04
   1.3723017e+04
   1.3723352e+04
   1.3723662e+04
   1.3723955e+04
   1.3724218e+04
   1.3724562e+04
   1.3724905e+04
   1.3725257e+04
   1.3725592e+04
   1.3725898e+04
   1.3726249e+04
   1.3726614e+04
   1.3726919e+04
   1.3727242e+04
   1.3727568e+04
   1.3727908e+04
   1.3728255e+04
   1.3728594e+04
   1.3728925e+04
   1.3729260e+04
   1.3729541e+04
   1.3729918e+04
   1.3730240e+04
   1.3730537e+04
   1.3730864e+04
   1.3731207e+04
   1.3731568e+04
   1.3731827e+04
   1.3732171e+04
   1.3732480e+04
   1.3732761e+04
   1.3733096e+04
   1.3733418e+04
   1.3733766e+04
   1.3734088e+04
   1.3734369e+04
   1.3734691e+04
   1.3735014e+04
   1.3735320e+04
   1.3735638e+04
   1.3735948e+04
   1.3736274e+04
   1.3736634e+04
   1.3736886e+04
   1.3737250e+04
   1.3737593e+04
   1.3737912e+04
   1.3738234e+04
   1.3738573e+04
   1.3738912e+04
   1.3739222e+04
   1.3739528e+04
   1.3739817e+04
   1.3740077e+04
   1.3740416e+04
   1.3740751e+04
   1.3741048e+04
   1.3741400e+04
   1.3741726e+04
   1.3742053e+04
   1.3742375e+04
   1.3742731e+04
   1.3743050e+04
   1.3743313e+04
   1.3743569e+04
   1.3743824e+04
   1.3744088e+04
   1.3744385e+04
   1.3744716e+04
   1.3745089e+04
   1.3745395e+04
   1.3745738e+04
   1.3746069e+04
   1.3746416e+04
   1.3746722e+04
   1.3747082e+04
   1.3747396e+04
   1.3747731e+04
   1.3748079e+04
   1.3748343e+04
   1.3748673e+04
   1.3749008e+04
   1.3749360e+04
   1.3749687e+04
   1.3750005e+04
   1.3750315e+04
   1.3750688e+04
   1.3751018e+04
   1.3751266e+04
   1.3751613e+04
   1.3751952e+04
   1.3752204e+04
   1.3752547e+04
   1.3752886e+04
   1.3753171e+04
   1.3753678e+04
   1.3754000e+04
   1.3754310e+04
   1.3754611e+04
   1.3754942e+04
   1.3755248e+04
   1.3755591e+04
   1.3755922e+04
   1.3756240e+04
   1.3756621e+04
   1.3756965e+04
   1.3757316e+04
   1.3757605e+04
   1.3757957e+04
   1.3758263e+04
   1.3758610e+04
   1.3758945e+04
   1.3759301e+04
   1.3759565e+04
   1.3759896e+04
   1.3760202e+04
   1.3760474e+04
   1.3760826e+04
   1.3761202e+04
   1.3761542e+04
   1.3761885e+04
   1.3762207e+04
   1.3762568e+04
   1.3762831e+04
   1.3763196e+04
   1.3763552e+04
   1.3763895e+04
   1.3764201e+04
   1.3764548e+04
   1.3764883e+04
   1.3765264e+04
   1.3765616e+04
   1.3765964e+04
   1.3766290e+04
   1.3766600e+04
   1.3766935e+04
   1.3767266e+04
   1.3767584e+04
   1.3767944e+04
   1.3768258e+04
   1.3768581e+04
   1.3768924e+04
   1.3769217e+04
   1.3769552e+04
   1.3769833e+04
   1.3770151e+04
   1.3770486e+04
   1.3770817e+04
   1.3771152e+04
   1.3771453e+04
   1.3771809e+04
   1.3772140e+04
   1.3772391e+04
   1.3772693e+04
   1.3773095e+04
   1.3773409e+04
   1.3773723e+04
   1.3774092e+04
   1.3774414e+04
   1.3774745e+04
   1.3775017e+04
   1.3775331e+04
   1.3775599e+04
   1.3775972e+04
   1.3776286e+04
   1.3776600e+04
   1.3776918e+04
   1.3777245e+04
   1.3777571e+04
   1.3777906e+04
   1.3778153e+04
   1.3778455e+04
   1.3778798e+04
   1.3779125e+04
   1.3779456e+04
   1.3779787e+04
   1.3780109e+04
   1.3780419e+04
   1.3780670e+04
   1.3780913e+04
   1.3781177e+04
   1.3781445e+04
   1.3781704e+04
   1.3782031e+04
   1.3782358e+04
   1.3782722e+04
   1.3783040e+04
   1.3783346e+04
   1.3783719e+04
   1.3783987e+04
   1.3784267e+04
   1.3784619e+04
   1.3784941e+04
   1.3785264e+04
   1.3785599e+04
   1.3785938e+04
   1.3786302e+04
   1.3786616e+04
   1.3786972e+04
   1.3787295e+04
   1.3787609e+04
   1.3787935e+04
   1.3788304e+04
   1.3788631e+04
   1.3788995e+04
   1.3789342e+04
   1.3789619e+04
   1.3789933e+04
   1.3790364e+04
   1.3790695e+04
   1.3791026e+04
   1.3791369e+04
   1.3791696e+04
   1.3792027e+04
   1.3792295e+04
   1.3792634e+04
   1.3793019e+04
   1.3793300e+04
   1.3793630e+04
   1.3794028e+04
   1.3794338e+04
   1.3794686e+04
   1.3795012e+04
   1.3795289e+04
   1.3795536e+04
   1.3795850e+04
   1.3796101e+04
   1.3796352e+04
   1.3796666e+04
   1.3796909e+04
   1.3797194e+04
   1.3797466e+04
   1.3797789e+04
   1.3798128e+04
   1.3798417e+04
   1.3798681e+04
   1.3798961e+04
   1.3799288e+04
   1.3799589e+04
   1.3799920e+04
   1.3800293e+04
   1.3800628e+04
   1.3800996e+04
   1.3801315e+04
   1.3801645e+04
   1.3801985e+04
   1.3802332e+04
   1.3802625e+04
   1.3802990e+04
   1.3803362e+04
   1.3803685e+04
   1.3804011e+04
   1.3804317e+04
   1.3804631e+04
   1.3804991e+04
   1.3805322e+04
   1.3805695e+04
   1.3806005e+04
   1.3806352e+04
   1.3806729e+04
   1.3807081e+04
   1.3807353e+04
   1.3807617e+04
   1.3807931e+04
   1.3808262e+04
   1.3808609e+04
   1.3808965e+04
   1.3809292e+04
   1.3809652e+04
   1.3809924e+04
   1.3810213e+04
   1.3810527e+04
   1.3810837e+04
   1.3811184e+04
   1.3811461e+04
   1.3811813e+04
   1.3812160e+04
   1.3812483e+04
   1.3812822e+04
   1.3813165e+04
   1.3813479e+04
   1.3813823e+04
   1.3814153e+04
   1.3814497e+04
   1.3814807e+04
   1.3815125e+04
   1.3815485e+04
   1.3815799e+04
   1.3816138e+04
   1.3816477e+04
   1.3816766e+04
   1.3817026e+04
   1.3817365e+04
   1.3817700e+04
   1.3818065e+04
   1.3818416e+04
   1.3818781e+04
   1.3819137e+04
   1.3819568e+04
   1.3819907e+04
   1.3820242e+04
   1.3820581e+04
   1.3820937e+04
   1.3821230e+04
   1.3821578e+04
   1.3821951e+04
   1.3822306e+04
   1.3822650e+04
   1.3823006e+04
   1.3823311e+04
   1.3823655e+04
   1.3823998e+04
   1.3824354e+04
   1.3824756e+04
   1.3825058e+04
   1.3825372e+04
   1.3825715e+04
   1.3826100e+04
   1.3826452e+04
   1.3826821e+04
   1.3827214e+04
   1.3827545e+04
   1.3827909e+04
   1.3828265e+04
   1.3828625e+04
   1.3828977e+04
   1.3829279e+04
   1.3829676e+04
   1.3829965e+04
   1.3830326e+04
   1.3830652e+04
   1.3830954e+04
   1.3831301e+04
   1.3831640e+04
   1.3832042e+04
   1.3832356e+04
   1.3832733e+04
   1.3833077e+04
   1.3833441e+04
   1.3833797e+04
   1.3834119e+04
   1.3834413e+04
   1.3834760e+04
   1.3835103e+04
   1.3835405e+04
   1.3835753e+04
   1.3836100e+04
   1.3836448e+04
   1.3836783e+04
   1.3837151e+04
   1.3837503e+04
   1.3837809e+04
   1.3838152e+04
   1.3838437e+04
   1.3838755e+04
   1.3839149e+04
   1.3839463e+04
   1.3839852e+04
   1.3840141e+04
   1.3840493e+04
   1.3840840e+04
   1.3841188e+04
   1.3841515e+04
   1.3841866e+04
   1.3842151e+04
   1.3842499e+04
   1.3842880e+04
   1.3843340e+04
   1.3843734e+04
   1.3844123e+04
   1.3844450e+04
   1.3844839e+04
   1.3845166e+04
   1.3845488e+04
   1.3845832e+04
   1.3846158e+04
   1.3846422e+04
   1.3846720e+04
   1.3846983e+04
   1.3847214e+04
   1.3847448e+04
   1.3847687e+04
   1.3847917e+04
   1.3848143e+04
   1.3848369e+04
   1.3848591e+04
   1.3848797e+04
   1.4064105e+04
   1.4064394e+04
   1.4064637e+04
   1.4064880e+04
   1.4065253e+04
   1.4065508e+04
   1.4065743e+04
   1.4065981e+04
   1.4066203e+04
   1.4066434e+04
   1.4066643e+04
   1.4066877e+04
   1.4067091e+04
   1.4067309e+04
   1.4067526e+04
   1.4067753e+04
   1.4067975e+04
   1.4068251e+04
   1.4068531e+04
   1.4068766e+04
   1.4068980e+04
   1.4069185e+04
   1.4069402e+04
   1.4069612e+04
   1.4069825e+04
   1.4070060e+04
   1.4070282e+04
   1.4070487e+04
   1.4070688e+04
   1.4070918e+04
   1.4071119e+04
   1.4071350e+04
   1.4071555e+04
   1.4071785e+04
   1.4071999e+04
   1.4072216e+04
   1.4072443e+04
   1.4072648e+04
   1.4072857e+04
   1.4073079e+04
   1.4073326e+04
   1.4073569e+04
   1.4073795e+04
   1.4074017e+04
   1.4074252e+04
   1.4074465e+04
   1.4074695e+04
   1.4074984e+04
   1.4075311e+04
   1.4075562e+04
   1.4075839e+04
   1.4076136e+04
   1.4076446e+04
   1.4076714e+04
   1.4077020e+04
   1.4077292e+04
   1.4077572e+04
   1.4077865e+04
   1.4078163e+04
   1.4078456e+04
   1.4078728e+04
   1.4078983e+04
   1.4079247e+04
   1.4079595e+04
   1.4079892e+04
   1.4080181e+04
   1.4080491e+04
   1.4080784e+04
   1.4081040e+04
   1.4081358e+04
   1.4081592e+04
   1.4081906e+04
   1.4082208e+04
   1.4082467e+04
   1.4082777e+04
   1.4083016e+04
   1.4083251e+04
   1.4083485e+04
   1.4083703e+04
   1.4083916e+04
   1.4084142e+04
   1.4084377e+04
   1.4084595e+04
   1.4084842e+04
   1.4085106e+04
   1.4085411e+04
   1.4085633e+04
   1.4085876e+04
   1.4086102e+04
   1.4086316e+04
   1.4086554e+04
   1.4086772e+04
   1.4086990e+04
   1.4087195e+04
   1.4087434e+04
   1.4087681e+04
   1.4087911e+04
   1.4088129e+04
   1.4088397e+04
   1.4088661e+04
   1.4088958e+04
   1.4089255e+04
   1.4089553e+04
   1.4089800e+04
   1.4090139e+04
   1.4090453e+04
   1.4090721e+04
   1.4091085e+04
   1.4091324e+04
   1.4091596e+04
   1.4091860e+04
   1.4092208e+04
   1.4092509e+04
   1.4092760e+04
   1.4093108e+04
   1.4093443e+04
   1.4093761e+04
   1.4094130e+04
   1.4094448e+04
   1.4094728e+04
   1.4095038e+04
   1.4095403e+04
   1.4095754e+04
   1.4096043e+04
   1.4096316e+04
   1.4096621e+04
   1.4096944e+04
   1.4097195e+04
   1.4097455e+04
   1.4097764e+04
   1.4098058e+04
   1.4098372e+04
   1.4098728e+04
   1.4099029e+04
   1.4099360e+04
   1.4099699e+04
   1.4100013e+04
   1.4100344e+04
   1.4100650e+04
   1.4100959e+04
   1.4101207e+04
   1.4101525e+04
   1.4101851e+04
   1.4102165e+04
   1.4102505e+04
   1.4102777e+04
   1.4103032e+04
   1.4103355e+04
   1.4103648e+04
   1.4103991e+04
   1.4104322e+04
   1.4104661e+04
   1.4104975e+04
   1.4105289e+04
   1.4105624e+04
   1.4105922e+04
   1.4106269e+04
   1.4106596e+04
   1.4106835e+04
   1.4107094e+04
   1.4107341e+04
   1.4107685e+04
   1.4108020e+04
   1.4108313e+04
   1.4108648e+04
   1.4108991e+04
   1.4109251e+04
   1.4109590e+04
   1.4109954e+04
   1.4110298e+04
   1.4110666e+04
   1.4110989e+04
   1.4111319e+04
   1.4111617e+04
   1.4111885e+04
   1.4112169e+04
   1.4112496e+04
   1.4112814e+04
   1.4113200e+04
   1.4113417e+04
   1.4113744e+04
   1.4114058e+04
   1.4114393e+04
   1.4114749e+04
   1.4115092e+04
   1.4115440e+04
   1.4115792e+04
   1.4116068e+04
   1.4116353e+04
   1.4116688e+04
   1.4117031e+04
   1.4117345e+04
   1.4117680e+04
   1.4118015e+04
   1.4118325e+04
   1.4118601e+04
   1.4118920e+04
   1.4119171e+04
   1.4119405e+04
   1.4119606e+04
   1.4119866e+04
   1.4120176e+04
   1.4120406e+04
   1.4120649e+04
   1.4120917e+04
   1.4121223e+04
   1.4121554e+04
   1.4121788e+04
   1.4122052e+04
   1.4122337e+04
   1.4122580e+04
   1.4122827e+04
   1.4123069e+04
   1.4123451e+04
   1.4123777e+04
   1.4124024e+04
   1.4124263e+04
   1.4124518e+04
   1.4124753e+04
   1.4125038e+04
   1.4125280e+04
   1.4125536e+04
   1.4125758e+04
   1.4126009e+04
   1.4126294e+04
   1.4126675e+04
   1.4126985e+04
   1.4127282e+04
   1.4127592e+04
   1.4127898e+04
   1.4128212e+04
   1.4128543e+04
   1.4128844e+04
   1.4129246e+04
   1.4129577e+04
   1.4129933e+04
   1.4130255e+04
   1.4130620e+04
   1.4130871e+04
   1.4131189e+04
   1.4131562e+04
   1.4131880e+04
   1.4132173e+04
   1.4132571e+04
   1.4132906e+04
   1.4133258e+04
   1.4133580e+04
   1.4133865e+04
   1.4333952e+04
   1.4334199e+04
   1.4334434e+04
   1.4334643e+04
   1.4334861e+04
   1.4335104e+04
   1.4335313e+04
   1.4335547e+04
   1.4335765e+04
   1.4335983e+04
   1.4336209e+04
   1.4336414e+04
   1.4336649e+04
   1.4336879e+04
   1.4337122e+04
   1.4337361e+04
   1.4337637e+04
   1.4337905e+04
   1.4338156e+04
   1.4338416e+04
   1.4338680e+04
   1.4338994e+04
   1.4339228e+04
   1.4339479e+04
   1.4339773e+04
   1.4340003e+04
   1.4340254e+04
   1.4340464e+04
   1.4340673e+04
   1.4340878e+04
   1.4341092e+04
   1.4341293e+04
   1.4341498e+04
   1.4341728e+04
   1.4341946e+04
   1.4342168e+04
   1.4342390e+04
   1.4342599e+04
   1.4342825e+04
   1.4343030e+04
   1.4343248e+04
   1.4343479e+04
   1.4343696e+04
   1.4343914e+04
   1.4344123e+04
   1.4344333e+04
   1.4344546e+04
   1.4344760e+04
   1.4344999e+04
   1.4345237e+04
   1.4345564e+04
   1.4345891e+04
   1.4346138e+04
   1.4346401e+04
   1.4346665e+04
   1.4346875e+04
   1.4347109e+04
   1.4347369e+04
   1.4347653e+04
   1.4347968e+04
   1.4348277e+04
   1.4348558e+04
   1.4348880e+04
   1.4349161e+04
   1.4349471e+04
   1.4349710e+04
   1.4350057e+04
   1.4350333e+04
   1.4350581e+04
   1.4350890e+04
   1.4351171e+04
   1.4351414e+04
   1.4351766e+04
   1.4352075e+04
   1.4352360e+04
   1.4352708e+04
   1.4352988e+04
   1.4353294e+04
   1.4353646e+04
   1.4353951e+04
   1.4354274e+04
   1.4354617e+04
   1.4354927e+04
   1.4355187e+04
   1.4355472e+04
   1.4355786e+04
   1.4356079e+04
   1.4356363e+04
   1.4356678e+04
   1.4356987e+04
   1.4357226e+04
   1.4357440e+04
   1.4357670e+04
   1.4357909e+04
   1.4358114e+04
   1.4358348e+04
   1.4358579e+04
   1.4358805e+04
   1.4359035e+04
   1.4359278e+04
   1.4359554e+04
   1.4359877e+04
   1.4360249e+04
   1.4360584e+04
   1.4360869e+04
   1.4361179e+04
   1.4361476e+04
   1.4361782e+04
   1.4362205e+04
   1.4362469e+04
   1.4362779e+04
   1.4363126e+04
   1.4363432e+04
   1.4363792e+04
   1.4364127e+04
   1.4364529e+04
   1.4364877e+04
   1.4365145e+04
   1.4365425e+04
   1.4365668e+04
   1.4365915e+04
   1.4366137e+04
   1.4366363e+04
   1.4366623e+04
   1.4366857e+04
   1.4367100e+04
   1.4367322e+04
   1.4367569e+04
   1.4367841e+04
   1.4368063e+04
   1.4368302e+04
   1.4368541e+04
   1.4368784e+04
   1.4369014e+04
   1.4369324e+04
   1.4369659e+04
   1.4370019e+04
   1.4370379e+04
   1.4370693e+04
   1.4370949e+04
   1.4371246e+04
   1.4371619e+04
   1.4371945e+04
   1.4372268e+04
   1.4372653e+04
   1.4372996e+04
   1.4373327e+04
   1.4373624e+04
   1.4373968e+04
   1.4374294e+04
   1.4374621e+04
   1.4374935e+04
   1.4375270e+04
   1.4375572e+04
   1.4375944e+04
   1.4376225e+04
   1.4376606e+04
   1.4376949e+04
   1.4377267e+04
   1.4377607e+04
   1.4378009e+04
   1.4378360e+04
   1.4378645e+04
   1.4378955e+04
   1.4379236e+04
   1.4379545e+04
   1.4379813e+04
   1.4380069e+04
   1.4380383e+04
   1.4380626e+04
   1.4380927e+04
   1.4381241e+04
   1.4381497e+04
   1.4381740e+04
   1.4382083e+04
   1.4382406e+04
   1.4382745e+04
   1.4383046e+04
   1.4383390e+04
   1.4383708e+04
   1.4384022e+04
   1.4384353e+04
   1.4384671e+04
   1.4384922e+04
   1.4385270e+04
   1.4385529e+04
   1.4385810e+04
   1.4386065e+04
   1.4386384e+04
   1.4386710e+04
   1.4387129e+04
   1.4387410e+04
   1.4387770e+04
   1.4388101e+04
   1.4388436e+04
   1.4388783e+04
   1.4389118e+04
   1.4389424e+04
   1.4389734e+04
   1.4390064e+04
   1.4390312e+04
   1.4390609e+04
   1.4390986e+04
   1.4391291e+04
   1.4391643e+04
   1.4391961e+04
   1.4392267e+04
   1.4392594e+04
   1.4392908e+04
   1.4393289e+04
   1.4393620e+04
   1.4393959e+04
   1.4394306e+04
   1.4394637e+04
   1.4394976e+04
   1.4395261e+04
   1.4395525e+04
   1.4395772e+04
   1.4395994e+04
   1.4396249e+04
   1.4396580e+04
   1.4396907e+04
   1.4397221e+04
   1.4397518e+04
   1.4397899e+04
   1.4398205e+04
   1.4398515e+04
   1.4398808e+04
