# Supplementary material for: Interaction mechanisms quantified from dynamical features of frog choruses
Source: R Soc Open Sci. 2020 Mar 18;7(3):191693. doi: 10.1098/rsos.191693 (PMC7137965; doi:10.1098/rsos.191693)
Supplement: Dataset 4 [file rsos191693supp5.zip › Dataset4_29th_May_2009/CallTiming_Frog1.dat]

   3.0362658e+03
   3.0366427e+03
   3.0372331e+03
   3.0377273e+03
   3.0382591e+03
   3.0387490e+03
   3.0391468e+03
   3.0399341e+03
   3.0412992e+03
   3.0417305e+03
   3.0421074e+03
   3.0425848e+03
   3.0430831e+03
   3.0435814e+03
   3.0447832e+03
   3.0451433e+03
   3.0455579e+03
   3.0460227e+03
   3.0464121e+03
   3.0468434e+03
   3.0472538e+03
   3.0483216e+03
   3.0491424e+03
   3.1071811e+03
   3.1079181e+03
   3.1086468e+03
   3.1091158e+03
   3.1101710e+03
   3.1109959e+03
   3.1120638e+03
   3.1128845e+03
   3.1131986e+03
   3.1137555e+03
   3.1140863e+03
   3.1146851e+03
   3.1154724e+03
   3.1157906e+03
   3.1164104e+03
   3.1167412e+03
   3.1171223e+03
   3.1175829e+03
   3.1178593e+03
   3.1181775e+03
   3.1187721e+03
   3.1190736e+03
   3.1194128e+03
   3.1198274e+03
   3.1202503e+03
   3.1206021e+03
   3.1210418e+03
   3.1215736e+03
   3.1220635e+03
   3.1225828e+03
   3.1231020e+03
   3.1234538e+03
   3.1239646e+03
   3.1243206e+03
   3.1246388e+03
   3.1250408e+03
   3.1254931e+03
   3.1259160e+03
   3.1262678e+03
   3.1266069e+03
   3.1270006e+03
   3.1274696e+03
   3.1277962e+03
   3.1281438e+03
   3.1284746e+03
   3.1289184e+03
   3.1293749e+03
   3.1297183e+03
   3.1300909e+03
   3.1305767e+03
   3.1309410e+03
   3.1314603e+03
   3.1318288e+03
   3.1323689e+03
   3.1328756e+03
   3.1332358e+03
   3.1336545e+03
   3.1341947e+03
   3.1345799e+03
   3.1349903e+03
   3.1353463e+03
   3.1357483e+03
   3.1361168e+03
   3.1365564e+03
   3.1373563e+03
   3.1377792e+03
   3.1382524e+03
   3.1387381e+03
   3.1391318e+03
   3.1396929e+03
   3.1403713e+03
   3.1410161e+03
   3.1413846e+03
   3.1417824e+03
   3.1422975e+03
   3.1429801e+03
   3.1436961e+03
   3.1443284e+03
   3.1447891e+03
   3.1452371e+03
   3.5553274e+03
   3.5557587e+03
   3.5562947e+03
   3.5567888e+03
   3.5572034e+03
   3.5575719e+03
   3.5581079e+03
   3.5584219e+03
   3.5587779e+03
   3.5591087e+03
   3.5597075e+03
   3.5601137e+03
   3.5604319e+03
   3.5608088e+03
   3.5611983e+03
   3.5614956e+03
   3.5618808e+03
   3.5622451e+03
   3.5626220e+03
   3.5630073e+03
   3.5636479e+03
   3.5640834e+03
   3.5644310e+03
   3.5649544e+03
   3.5653439e+03
   3.5657375e+03
   3.5661311e+03
   3.5664661e+03
   3.5668807e+03
   3.5672073e+03
   3.5676261e+03
   3.5680364e+03
   3.5683756e+03
   3.5687483e+03
   3.5691001e+03
   3.5694686e+03
   3.5698078e+03
   3.5701846e+03
   3.5705196e+03
   3.5708714e+03
   3.5712441e+03
   3.5715833e+03
   3.5718429e+03
   3.5722909e+03
   3.5726176e+03
   3.5730070e+03
   3.5735430e+03
   3.5738989e+03
   3.5743093e+03
   3.5747155e+03
   3.5750631e+03
   3.5754818e+03
   3.5757917e+03
   3.5762272e+03
   3.5766124e+03
   3.5769684e+03
   3.5773327e+03
   3.5776970e+03
   3.5780404e+03
   3.5783879e+03
   3.5787439e+03
   3.5790956e+03
   3.5795228e+03
   3.5799373e+03
   3.5802556e+03
   3.5806659e+03
   3.5810219e+03
   3.5814323e+03
   3.5818091e+03
   3.5823158e+03
   3.5826885e+03
   3.5830277e+03
   3.5834590e+03
   3.5838736e+03
   3.5842421e+03
   3.5848241e+03
   3.5851968e+03
   3.5855695e+03
   3.5860301e+03
   3.5863819e+03
   3.5869095e+03
   3.5873659e+03
   3.5887520e+03
   3.5893257e+03
   3.5896021e+03
   3.5900041e+03
   3.5903474e+03
   3.5907536e+03
   3.5910593e+03
   3.5914404e+03
   3.5917963e+03
   3.5921397e+03
   3.5924705e+03
   3.5927553e+03
   3.5931321e+03
   3.5934420e+03
   3.5937477e+03
   3.5940827e+03
   3.5943674e+03
   3.5947820e+03
   3.5951254e+03
   3.5954688e+03
   3.5960006e+03
   3.5963314e+03
   3.5967418e+03
   3.5970935e+03
   3.5973950e+03
   3.5978808e+03
   3.5982283e+03
   3.5986136e+03
   3.5989988e+03
   3.5993380e+03
   3.5996981e+03
   3.6000984e+03
   3.6004334e+03
   3.6008103e+03
   3.6011662e+03
   3.6015263e+03
   3.6018655e+03
   3.6022591e+03
   3.6027407e+03
   3.6031427e+03
   3.6036033e+03
   3.7554128e+03
   3.7565308e+03
   3.7570124e+03
   3.7574521e+03
   3.7578164e+03
   3.7581681e+03
   3.7585618e+03
   3.7589554e+03
   3.7593197e+03
   3.7596338e+03
   3.7599562e+03
   3.7602828e+03
   3.7606513e+03
   3.7610910e+03
   3.7615474e+03
   3.7618908e+03
   3.7623179e+03
   3.7626488e+03
   3.7631094e+03
   3.7634904e+03
   3.7638883e+03
   3.7642986e+03
   3.7650147e+03
   3.7654041e+03
   3.7657349e+03
   3.7660616e+03
   3.7664259e+03
   3.7667609e+03
   3.7671168e+03
   3.7674434e+03
   3.7678413e+03
   3.7681637e+03
   3.7685950e+03
   3.7690138e+03
   3.7693194e+03
   3.7697089e+03
   3.7701276e+03
   3.7705129e+03
   3.7708311e+03
   3.7711452e+03
   3.7714844e+03
   3.7717901e+03
   3.7721251e+03
   3.7724978e+03
   3.7728369e+03
   3.7731510e+03
   3.7735279e+03
   3.7739173e+03
   3.7742649e+03
   3.7747046e+03
   3.7750144e+03
   3.7753453e+03
   3.7757263e+03
   3.7760948e+03
   3.7765973e+03
   3.7769868e+03
   3.7773092e+03
   3.7776609e+03
   3.7780797e+03
   3.7784733e+03
   3.7788293e+03
   3.7794071e+03
   3.7797505e+03
   3.7802111e+03
   3.7806257e+03
   3.7809398e+03
   3.7814004e+03
   3.7817647e+03
   3.7822463e+03
   3.7826357e+03
   3.7829958e+03
   3.7833769e+03
   3.7837244e+03
   3.7841306e+03
   3.7845243e+03
   3.7850226e+03
   3.7853576e+03
   3.7857261e+03
   3.7862746e+03
   3.7869069e+03
   3.7873131e+03
   3.7877779e+03
   3.7881171e+03
   3.7885149e+03
   3.7889044e+03
   3.7894488e+03
   3.7898508e+03
   3.7902234e+03
   3.7905919e+03
   3.7909730e+03
   3.7913373e+03
   3.7916765e+03
   3.7920324e+03
   3.7924219e+03
   3.7928490e+03
   3.7933599e+03
   3.7937744e+03
   3.7942434e+03
   3.7946413e+03
   3.7950809e+03
   3.7954578e+03
   3.7959310e+03
   3.7962702e+03
   3.7966513e+03
   3.7971412e+03
   3.7974762e+03
   3.7978782e+03
   3.7982676e+03
   5.0753763e+03
   5.0757489e+03
   5.0760169e+03
   5.0764148e+03
   5.0767916e+03
   5.0772229e+03
   5.0774826e+03
   5.0778427e+03
   5.0782238e+03
   5.0786006e+03
   5.0788519e+03
   5.0791994e+03
   5.0794423e+03
   5.0798234e+03
   5.0801919e+03
   5.0804306e+03
   5.0806776e+03
   5.0809038e+03
   5.0811550e+03
   5.0815151e+03
   5.0817664e+03
   5.0821935e+03
   5.0825034e+03
   5.0827463e+03
   5.0831231e+03
   5.0834372e+03
   5.0836759e+03
   5.0840611e+03
   5.0844464e+03
   5.0846976e+03
   5.0850703e+03
   5.0853341e+03
   5.0857278e+03
   5.0860502e+03
   5.0864354e+03
   5.0868207e+03
   5.0872101e+03
   5.0875577e+03
   5.0879513e+03
   5.0882026e+03
   5.0884706e+03
   5.0887595e+03
   5.0891113e+03
   5.0894923e+03
   5.0897771e+03
   5.0901456e+03
   5.0904848e+03
   5.0908533e+03
   5.0911129e+03
   5.0915065e+03
   5.0917787e+03
   5.0920425e+03
   5.0923775e+03
   5.0927125e+03
   5.0931019e+03
   5.0933783e+03
   5.0937887e+03
   5.0941069e+03
   5.0945215e+03
   5.0949989e+03
   5.0954679e+03
   5.0958071e+03
   5.0962007e+03
   5.0965315e+03
   5.0969503e+03
   5.0972936e+03
   5.0976579e+03
   5.0980348e+03
   5.0983656e+03
   5.0987718e+03
   5.0991026e+03
   5.0994334e+03
   5.0998438e+03
   5.1001663e+03
   5.1005473e+03
   5.1009074e+03
   5.1013178e+03
   5.1016821e+03
   5.1020883e+03
   5.1024275e+03
   5.1028002e+03
   5.1031394e+03
   5.1035163e+03
   5.1038806e+03
   5.1043454e+03
   5.1047934e+03
   5.1053001e+03
   5.1056519e+03
   5.1060623e+03
   5.1065061e+03
   5.1069123e+03
   5.3419734e+03
   5.3427649e+03
   5.3433093e+03
   5.3437573e+03
   5.3440839e+03
   5.3444231e+03
   5.3448503e+03
   5.3452523e+03
   5.3456752e+03
   5.3460981e+03
   5.3466341e+03
   5.3470445e+03
   5.3473628e+03
   5.3477313e+03
   5.3481165e+03
   5.3486483e+03
   5.3489875e+03
   5.3493602e+03
   5.3497119e+03
   5.3500386e+03
   5.3503694e+03
   5.3507756e+03
   5.3510854e+03
   5.3514330e+03
   5.3517764e+03
   5.3521281e+03
   5.3525050e+03
   5.3528316e+03
   5.3532462e+03
   5.3536524e+03
   5.3539832e+03
   5.3544103e+03
   5.3547328e+03
   5.3550845e+03
   5.3555368e+03
   5.3559764e+03
   5.3563533e+03
   5.3567679e+03
   5.3571573e+03
   5.3574756e+03
   5.3578357e+03
   5.3582503e+03
   5.3586523e+03
   5.3589873e+03
   5.3593683e+03
   5.3597410e+03
   5.3601849e+03
   5.3607334e+03
   5.3610768e+03
   5.3614286e+03
   5.3619688e+03
   5.3622996e+03
   5.3627309e+03
   5.3631538e+03
   5.3634972e+03
   5.3638950e+03
   5.3642300e+03
   5.3645734e+03
   5.3649209e+03
   5.3652769e+03
   5.3656789e+03
   5.3660348e+03
   5.3663614e+03
   5.3668807e+03
   5.3673120e+03
   5.3677978e+03
   5.3681579e+03
   5.9484599e+03
   5.9488074e+03
   5.9492094e+03
   5.9496031e+03
   5.9499758e+03
   5.9503024e+03
   5.9506876e+03
   5.9510729e+03
   5.9514372e+03
   5.9517848e+03
   5.9521533e+03
   5.9524883e+03
   5.9527939e+03
   5.9531164e+03
   5.9535142e+03
   5.9537571e+03
   5.9541339e+03
   5.9544899e+03
   5.9548374e+03
   5.9552311e+03
   5.9555912e+03
   5.9559723e+03
   5.9562193e+03
   5.9566255e+03
   5.9569144e+03
   5.9572871e+03
   5.9576389e+03
   5.9579655e+03
   5.9582670e+03
   5.9586271e+03
   5.9590752e+03
   5.9593976e+03
   5.9597954e+03
   5.9601388e+03
   5.9606329e+03
   5.9609470e+03
   5.9614160e+03
   5.9618306e+03
   5.9621404e+03
   5.9624838e+03
   5.9628523e+03
   5.9632459e+03
   5.9636312e+03
   5.9638824e+03
   5.9642091e+03
   5.9645441e+03
   5.9650717e+03
   5.9653858e+03
   5.9657919e+03
   5.9662149e+03
   5.9665289e+03
   5.9668974e+03
   5.9674963e+03
   5.9679066e+03
   5.9682458e+03
   5.9686771e+03
   5.9690121e+03
   5.9693848e+03
   5.9698161e+03
   5.9701930e+03
   6.8710003e+03
   6.8719760e+03
   6.8724157e+03
   6.8729894e+03
   6.8734207e+03
   6.8738018e+03
   6.8741703e+03
   6.8745262e+03
   6.8750706e+03
   6.8755731e+03
   6.8760211e+03
   6.8764943e+03
   6.8769801e+03
   6.8774533e+03
   6.8779641e+03
   6.8784457e+03
   6.8789273e+03
   6.8794549e+03
   6.8799825e+03
   6.8805646e+03
   6.8810629e+03
   6.8815068e+03
   6.8820134e+03
   6.8825829e+03
   6.8829347e+03
   6.8832655e+03
   6.8836424e+03
   6.8839941e+03
   6.8843584e+03
   6.8846516e+03
   6.8850410e+03
   6.8854011e+03
   6.8857403e+03
   6.8860753e+03
   6.8864187e+03
   6.8867579e+03
   6.8871138e+03
   6.8874572e+03
   6.8878089e+03
   6.8881942e+03
   6.8885418e+03
   6.8888935e+03
   6.8892327e+03
   6.8895803e+03
   6.8899362e+03
   6.8902921e+03
   6.8906648e+03
   6.8910124e+03
   6.8913558e+03
   6.8917033e+03
   6.8920509e+03
   6.8925115e+03
   6.8929805e+03
   6.8934034e+03
   6.8937636e+03
   6.8941656e+03
   6.8944294e+03
   6.8946806e+03
   6.8950240e+03
   6.8953841e+03
   6.8957861e+03
   6.8961295e+03
   6.8966529e+03
   6.8970968e+03
   6.8983405e+03
   6.8986964e+03
   6.8990231e+03
   6.8994041e+03
   6.8997433e+03
   6.9000783e+03
   6.9004552e+03
   6.9007944e+03
   6.9011419e+03
   6.9014686e+03
   6.9018078e+03
   6.9021428e+03
   6.9024987e+03
   6.9030431e+03
   6.9037759e+03
   6.9041151e+03
   6.9044543e+03
   6.9048060e+03
   6.9051494e+03
   6.9054718e+03
   6.9058152e+03
   6.9061669e+03
   6.9065019e+03
   6.9068621e+03
   6.9073353e+03
   6.9077247e+03
   6.9082104e+03
   6.9085329e+03
   6.9088721e+03
   6.9092866e+03
   6.9096342e+03
   6.9099818e+03
   6.9103335e+03
   6.9106978e+03
   6.9110496e+03
   6.9113762e+03
   6.9117112e+03
   6.9120797e+03
   6.9124482e+03
   6.9128334e+03
   6.9132187e+03
   6.9136081e+03
   6.9139724e+03
   6.9143116e+03
   6.9146718e+03
   6.9150779e+03
   6.9154423e+03
   6.9159699e+03
   6.9163844e+03
   6.9168744e+03
   6.9172596e+03
   6.9177663e+03
   6.9181558e+03
   6.9187378e+03
   6.9192529e+03
   6.9195963e+03
   6.9199522e+03
   6.9203416e+03
   6.9207227e+03
   6.9211205e+03
   6.9214806e+03
   6.9218240e+03
   6.9221925e+03
   6.9227578e+03
   6.9232268e+03
   6.9237126e+03
   6.9241899e+03
   6.9246589e+03
   6.9251279e+03
   6.9255341e+03
   6.9259152e+03
   6.9262921e+03
   6.9266731e+03
   6.9270416e+03
   6.9274185e+03
   6.9277661e+03
   6.9281220e+03
   6.9285198e+03
   6.9289009e+03
   6.9292652e+03
   6.9298138e+03
   6.9302367e+03
   6.9306010e+03
   6.9311203e+03
   6.9315851e+03
   6.9320708e+03
   6.9324770e+03
   6.9329460e+03
   6.9333354e+03
   6.9338714e+03
   6.9342316e+03
   6.9346084e+03
   6.9349895e+03
   6.9353496e+03
   6.9357809e+03
   6.9362332e+03
   6.9367231e+03
   6.9370707e+03
   6.9374978e+03
   6.9377993e+03
   6.9382390e+03
   6.9386201e+03
   6.9389802e+03
   6.9393738e+03
   6.9397716e+03
   6.9401359e+03
   6.9405212e+03
   6.9409106e+03
   6.9412708e+03
   6.9416602e+03
   6.9422046e+03
   6.9425689e+03
   7.2699459e+03
   7.2703186e+03
   7.2708713e+03
   7.2712566e+03
   7.2715706e+03
   7.2719433e+03
   7.2722909e+03
   7.2726384e+03
   7.2730069e+03
   7.2733713e+03
   7.2737481e+03
   7.2741083e+03
   7.2744516e+03
   7.2747196e+03
   7.2751049e+03
   7.2754189e+03
   7.2757414e+03
   7.2762439e+03
   7.2766124e+03
   7.2769348e+03
   7.2772782e+03
   7.2775964e+03
   7.2779398e+03
   7.2782581e+03
   7.2786266e+03
   7.2790286e+03
   7.2793929e+03
   7.2797069e+03
   7.2800503e+03
   7.2803560e+03
   7.2806743e+03
   7.2810218e+03
   7.2813484e+03
   7.2816834e+03
   7.2819431e+03
   7.2821818e+03
   7.2825503e+03
   7.2828727e+03
   7.2831868e+03
   7.2835636e+03
   7.2839363e+03
   7.2843006e+03
   7.2846608e+03
   7.2850167e+03
   7.2853643e+03
   7.2857244e+03
   7.2860678e+03
   7.2863274e+03
   7.2866749e+03
   7.2869932e+03
   7.2873282e+03
   7.2877176e+03
   7.2880526e+03
   7.2883709e+03
   7.2887226e+03
   7.2890534e+03
   7.2893968e+03
   7.2897234e+03
   7.2901129e+03
   7.2904479e+03
   7.2907829e+03
   7.2911179e+03
   7.2914822e+03
   7.2918381e+03
   7.2922485e+03
   7.2925584e+03
   7.2929227e+03
   7.2932744e+03
   7.2936304e+03
   9.6387951e+03
   9.6391887e+03
   9.6396409e+03
   9.6400639e+03
   9.6404114e+03
   9.6408051e+03
   9.6411568e+03
   9.6415295e+03
   9.6419189e+03
   9.6422916e+03
   9.6426685e+03
   9.6430203e+03
   9.6433636e+03
   9.6436944e+03
   9.6439750e+03
   9.6442681e+03
   9.6445487e+03
   9.6449339e+03
   9.6452773e+03
   9.6455495e+03
   9.6459138e+03
   9.6462111e+03
   9.6465880e+03
   9.6468937e+03
   9.6472161e+03
   9.6475511e+03
   9.6478945e+03
   9.6482588e+03
   9.6485896e+03
   9.6490419e+03
   9.6493685e+03
   9.6496407e+03
   9.6500259e+03
   9.6504028e+03
   9.6507378e+03
   9.6510979e+03
   9.6513911e+03
   9.6517135e+03
   9.6521616e+03
   9.6525803e+03
   9.6529656e+03
   9.6532838e+03
   9.6536272e+03
   9.6540543e+03
   9.6544186e+03
   9.6547913e+03
   9.6552059e+03
   9.6555116e+03
   9.6558968e+03
   9.6562067e+03
   9.6566213e+03
   9.6569981e+03
   9.6572871e+03
   9.6577309e+03
   9.6580785e+03
   9.6584679e+03
   9.6588323e+03
   9.6591128e+03
   9.6594353e+03
   9.6597242e+03
   9.6601932e+03
   9.6606706e+03
   9.6610056e+03
   9.6613280e+03
   9.6616169e+03
   9.6619603e+03
   9.6624879e+03
   9.6628481e+03
   9.6631538e+03
   9.6634385e+03
   9.6638070e+03
   9.6642132e+03
   9.6646110e+03
   9.6649544e+03
   9.6653313e+03
   9.6656746e+03
   9.6661311e+03
   9.6664619e+03
   9.6668094e+03
   9.6671486e+03
   9.6675841e+03
   9.6680029e+03
   9.6685975e+03
   9.6690121e+03
   9.6694811e+03
   9.6698412e+03
   9.6702348e+03
   9.6706829e+03
   9.6710263e+03
   9.6713780e+03
   9.6718386e+03
   9.6721778e+03
   9.6725086e+03
   9.6728604e+03
   9.6732331e+03
   9.6735806e+03
   9.6739240e+03
   9.6743553e+03
   9.6747071e+03
   9.6750672e+03
   9.6754106e+03
   9.6758000e+03
   9.6762313e+03
   9.6765789e+03
   9.6769223e+03
   9.6773326e+03
   9.6777263e+03
   1.1059296e+04
   1.1059979e+04
   1.1060410e+04
   1.1060971e+04
   1.1061336e+04
   1.1061712e+04
   1.1062127e+04
   1.1062609e+04
   1.1063036e+04
   1.1063434e+04
   1.1063827e+04
   1.1064137e+04
   1.1064485e+04
   1.1064870e+04
   1.1065238e+04
   1.1065594e+04
   1.1065900e+04
   1.1066243e+04
   1.1066645e+04
   1.1066997e+04
   1.1067441e+04
   1.1067763e+04
   1.1068048e+04
   1.1068421e+04
   1.1068798e+04
   1.1069099e+04
   1.1069505e+04
   1.1069895e+04
   1.1070280e+04
   1.1070678e+04
   1.1071059e+04
   1.1071331e+04
   1.1071771e+04
   1.1072102e+04
   1.1072428e+04
   1.1072788e+04
   1.1073140e+04
   1.1073479e+04
   1.1073798e+04
   1.1074137e+04
   1.1074484e+04
   1.1074811e+04
   1.1075259e+04
   1.1075569e+04
   1.1076084e+04
   1.1076574e+04
   1.1077076e+04
   1.1077478e+04
   1.1077830e+04
   1.1078354e+04
   1.1078647e+04
   1.1079065e+04
   1.1079388e+04
   1.1079631e+04
   1.1080087e+04
   1.1080393e+04
   1.1080824e+04
   1.1081147e+04
   1.1081452e+04
   1.1081829e+04
   1.1082181e+04
   1.1082533e+04
   1.1082889e+04
   1.1083219e+04
   1.1083584e+04
   1.1083931e+04
   1.1084266e+04
   1.1084618e+04
   1.1084945e+04
   1.1085271e+04
   1.1085569e+04
   1.1085925e+04
   1.1086293e+04
   1.1086745e+04
   1.1087068e+04
   1.1087440e+04
   1.1087805e+04
   1.1088219e+04
   1.1088579e+04
   1.1454611e+04
   1.1454997e+04
   1.1455440e+04
   1.1456115e+04
   1.1456571e+04
   1.1456885e+04
   1.1457275e+04
   1.1457576e+04
   1.1457903e+04
   1.1458296e+04
   1.1458606e+04
   1.1458970e+04
   1.1459368e+04
   1.1459737e+04
   1.1460051e+04
   1.1460436e+04
   1.1460733e+04
   1.1461043e+04
   1.1461374e+04
   1.1461701e+04
   1.1462119e+04
   1.1462375e+04
   1.1462760e+04
   1.1463116e+04
   1.1463443e+04
   1.1463748e+04
   1.1464058e+04
   1.1464385e+04
   1.1464682e+04
   1.1465009e+04
   1.1466160e+04
   1.1466458e+04
   1.1466789e+04
   1.1467111e+04
   1.1467496e+04
   1.1467810e+04
   1.1468129e+04
   1.1468451e+04
   1.1468845e+04
   1.1469154e+04
   1.1469477e+04
   1.1469816e+04
   1.1470164e+04
   1.1470503e+04
   1.1470842e+04
   1.1471194e+04
   1.1471449e+04
   1.1471889e+04
   1.1472186e+04
   1.1472496e+04
   1.1472814e+04
   1.1473191e+04
   1.1473568e+04
   1.1473895e+04
   1.1474246e+04
   1.1474494e+04
   1.1474741e+04
   1.1475105e+04
   1.1475406e+04
   1.1475834e+04
   1.1476169e+04
   1.1476587e+04
   1.1476906e+04
   1.1477220e+04
   1.1477538e+04
   1.1477856e+04
   1.1478179e+04
   1.1478581e+04
   1.1478857e+04
   1.1479184e+04
   1.1479506e+04
   1.1479837e+04
   1.1480142e+04
   1.1480461e+04
   1.1480871e+04
   1.1481160e+04
   1.1481566e+04
   1.1481897e+04
   1.1482274e+04
   1.1482701e+04
   1.1483032e+04
   1.1483513e+04
   1.1483903e+04
   1.1484238e+04
   1.1484569e+04
   1.1485038e+04
   1.2764060e+04
   1.2764495e+04
   1.2764914e+04
   1.2765178e+04
   1.2765547e+04
   1.2765781e+04
   1.2766020e+04
   1.2766275e+04
   1.2766631e+04
   1.2766974e+04
   1.2767213e+04
   1.2767448e+04
   1.2767858e+04
   1.2768273e+04
   1.2768620e+04
   1.2768938e+04
   1.2769269e+04
   1.2769625e+04
   1.2769943e+04
   1.2770304e+04
   1.2770630e+04
   1.2770969e+04
   1.2771334e+04
   1.2771669e+04
   1.2772041e+04
   1.2772410e+04
   1.2772766e+04
   1.2773130e+04
   1.2773520e+04
   1.2773842e+04
   1.2774223e+04
   1.2774571e+04
   1.2774897e+04
   1.2775266e+04
   1.2775634e+04
   1.2775990e+04
   1.2776346e+04
   1.2776622e+04
   1.2777075e+04
   1.2777414e+04
   1.2777766e+04
   1.2778126e+04
   1.2778461e+04
   1.2778808e+04
   1.2779177e+04
   1.2779533e+04
   1.2779872e+04
   1.2780232e+04
   1.2780588e+04
   1.2780906e+04
   1.2781245e+04
   1.2781635e+04
   1.2781991e+04
   1.2782334e+04
   1.2782715e+04
   1.2783059e+04
   1.2783436e+04
   1.2783796e+04
   1.2784160e+04
   1.2784508e+04
   1.2784876e+04
   1.2785215e+04
   1.2785596e+04
   1.2785952e+04
   1.2894831e+04
   1.2895225e+04
   1.2895476e+04
   1.2895711e+04
   1.2895933e+04
   1.2896331e+04
   1.2896649e+04
   1.2896938e+04
   1.2897285e+04
   1.2897616e+04
   1.2897922e+04
   1.2898248e+04
   1.2898567e+04
   1.2898877e+04
   1.2899186e+04
   1.2899505e+04
   1.2899823e+04
   1.2900141e+04
   1.2900447e+04
   1.2900773e+04
   1.2901088e+04
   1.2901402e+04
   1.2901720e+04
   1.2902030e+04
   1.2902331e+04
   1.2902666e+04
   1.2902984e+04
   1.2903273e+04
   1.2903587e+04
   1.2903902e+04
   1.2904203e+04
   1.2904534e+04
   1.2904844e+04
   1.2905145e+04
   1.2905472e+04
   1.2905727e+04
   1.2906058e+04
   1.2906372e+04
   1.2906678e+04
   1.2907017e+04
   1.2907331e+04
   1.2907649e+04
   1.2908001e+04
   1.2908294e+04
   1.2908617e+04
   1.2908939e+04
   1.2909278e+04
   1.2909626e+04
   1.2909957e+04
   1.2910300e+04
   1.2910639e+04
   1.2910957e+04
   1.2911292e+04
   1.2911627e+04
   1.2911942e+04
   1.2912277e+04
   1.2912612e+04
   1.2912938e+04
   1.2913273e+04
   1.2913600e+04
   1.2913931e+04
   1.2914274e+04
   1.2914642e+04
   1.2914982e+04
   1.2915325e+04
   1.2915673e+04
   1.2916012e+04
   1.2916343e+04
   1.2916682e+04
   1.2916996e+04
   1.2917327e+04
   1.2917657e+04
   1.2917997e+04
   1.2918348e+04
   1.2918725e+04
   1.2919081e+04
   1.2919446e+04
   1.2919772e+04
   1.2920095e+04
   1.2920451e+04
   1.2920819e+04
   1.2921171e+04
   1.2921543e+04
   1.2921891e+04
   1.2922239e+04
   1.2922603e+04
   1.2922984e+04
   1.2923352e+04
   1.2923650e+04
   1.2924031e+04
   1.2924416e+04
   1.2924772e+04
   1.2925111e+04
   1.2925501e+04
   1.2925869e+04
   1.2926254e+04
   1.2926623e+04
   1.2927012e+04
   1.2927385e+04
   1.2927707e+04
   1.2928084e+04
   1.2928474e+04
   1.2928821e+04
   1.2929207e+04
   1.2929600e+04
   1.2929985e+04
   1.2930375e+04
   1.3036595e+04
   1.3037190e+04
   1.3037529e+04
   1.3037851e+04
   1.3038170e+04
   1.3038488e+04
   1.3038802e+04
   1.3039120e+04
   1.3039455e+04
   1.3039765e+04
   1.3040071e+04
   1.3040376e+04
   1.3040653e+04
   1.3040942e+04
   1.3041260e+04
   1.3041528e+04
   1.3041829e+04
   1.3042164e+04
   1.3042487e+04
   1.3042788e+04
   1.3043090e+04
   1.3043412e+04
   1.3043714e+04
   1.3044007e+04
   1.3044296e+04
   1.3044614e+04
   1.3044916e+04
   1.3045238e+04
   1.3045556e+04
   1.3045812e+04
   1.3046134e+04
   1.3046402e+04
   1.3046704e+04
   1.3047001e+04
   1.3047315e+04
   1.3047604e+04
   1.3047910e+04
   1.3048207e+04
   1.3048513e+04
   1.3048827e+04
   1.3049091e+04
   1.3049421e+04
   1.3049748e+04
   1.3050033e+04
   1.3050351e+04
   1.3050644e+04
   1.3050967e+04
   1.3051302e+04
   1.3051624e+04
   1.3051951e+04
   1.3052277e+04
   1.3052541e+04
   1.3052880e+04
   1.3053136e+04
   1.3053374e+04
   1.3053772e+04
   1.3054103e+04
   1.3054421e+04
   1.3054723e+04
   1.3055062e+04
   1.3055372e+04
   1.3055690e+04
   1.3055975e+04
   1.3056347e+04
   1.3056653e+04
   1.3056971e+04
   1.3057340e+04
   1.3057667e+04
   1.3058031e+04
   1.3058366e+04
   1.3058688e+04
   1.3059015e+04
   1.3059404e+04
   1.3059752e+04
   1.3060083e+04
   1.3060422e+04
   1.3060757e+04
   1.3061025e+04
   1.3061368e+04
   1.3061720e+04
   1.3062059e+04
   1.3062403e+04
   1.3062729e+04
   1.3063022e+04
   1.3063408e+04
   1.3063722e+04
   1.3064111e+04
   1.3064475e+04
   1.3064831e+04
   1.3065179e+04
   1.3065552e+04
   1.3065933e+04
   1.3066318e+04
   1.3066598e+04
   1.3066933e+04
   1.3067298e+04
   1.3067595e+04
   1.3068018e+04
   1.3068378e+04
   1.3068688e+04
   1.3069077e+04
   1.3069429e+04
   1.3069802e+04
   1.3070233e+04
   1.3070589e+04
   1.3070983e+04
   1.3071372e+04
   1.3071757e+04
   1.3072159e+04
   1.3072536e+04
   1.3208884e+04
   1.3209236e+04
   1.3209541e+04
   1.3209880e+04
   1.3210194e+04
   1.3210517e+04
   1.3210806e+04
   1.3211124e+04
   1.3211426e+04
   1.3211748e+04
   1.3212050e+04
   1.3212372e+04
   1.3212657e+04
   1.3212962e+04
   1.3213268e+04
   1.3213553e+04
   1.3213871e+04
   1.3214181e+04
   1.3214495e+04
   1.3214788e+04
   1.3215106e+04
   1.3215404e+04
   1.3215714e+04
   1.3216007e+04
   1.3216287e+04
   1.3216593e+04
   1.3216853e+04
   1.3217171e+04
   1.3217456e+04
   1.3217774e+04
   1.3218084e+04
   1.3218335e+04
   1.3218653e+04
   1.3218896e+04
   1.3219168e+04
   1.3219474e+04
   1.3219775e+04
   1.3220043e+04
   1.3220316e+04
   1.3220638e+04
   1.3220940e+04
   1.3221203e+04
   1.3221534e+04
   1.3221794e+04
   1.3222100e+04
   1.3222426e+04
   1.3222677e+04
   1.3222991e+04
   1.3223276e+04
   1.3223607e+04
   1.3223913e+04
   1.3224181e+04
   1.3224495e+04
   1.3224834e+04
   1.3225165e+04
   1.3225508e+04
   1.3225839e+04
   1.3226182e+04
   1.3226442e+04
   1.3226823e+04
   1.3227137e+04
   1.3227447e+04
   1.3227711e+04
   1.3228008e+04
   1.3228356e+04
   1.3228678e+04
   1.3228942e+04
   1.3229277e+04
   1.3229545e+04
   1.3229913e+04
   1.3230261e+04
   1.3230525e+04
   1.3230931e+04
   1.3231258e+04
   1.3231630e+04
   1.3231894e+04
   1.3232304e+04
   1.3232623e+04
   1.3232949e+04
   1.3233234e+04
   1.3233603e+04
   1.3233912e+04
   1.3234180e+04
   1.3234469e+04
   1.3234809e+04
   1.3235144e+04
   1.3235412e+04
   1.3235788e+04
