# Supplementary material for: Interaction mechanisms quantified from dynamical features of frog choruses
Source: R Soc Open Sci. 2020 Mar 18;7(3):191693. doi: 10.1098/rsos.191693 (PMC7137965; doi:10.1098/rsos.191693)
Supplement: Dataset 4 [file rsos191693supp5.zip › Dataset4_29th_May_2009/CallTiming_Frog2.dat]

   1.0297945e+03
   1.0302007e+03
   1.0306529e+03
   1.0309126e+03
   1.0311764e+03
   1.0314569e+03
   1.0316789e+03
   1.0319553e+03
   1.0322651e+03
   1.0327006e+03
   1.0330273e+03
   1.0333790e+03
   1.0337308e+03
   1.0340825e+03
   1.0344384e+03
   1.0347818e+03
   1.0350666e+03
   1.0354183e+03
   1.0357156e+03
   1.0360381e+03
   1.0363270e+03
   1.0365992e+03
   1.0369677e+03
   1.0372524e+03
   1.0375874e+03
   1.0378638e+03
   1.0380941e+03
   1.0384375e+03
   1.0387223e+03
   1.0390698e+03
   1.0393504e+03
   1.0397021e+03
   1.0400246e+03
   1.0403470e+03
   1.0407029e+03
   1.0410170e+03
   1.0412934e+03
   1.0416242e+03
   1.0419550e+03
   1.0422733e+03
   1.0426334e+03
   1.0430061e+03
   1.0433034e+03
   1.0436509e+03
   1.0439734e+03
   1.0443377e+03
   1.0446476e+03
   1.0449951e+03
   1.0452924e+03
   1.0456442e+03
   1.0460043e+03
   1.0463142e+03
   1.0466953e+03
   1.0470009e+03
   1.0473318e+03
   1.0476291e+03
   1.0479473e+03
   1.0483158e+03
   1.0485964e+03
   1.0490486e+03
   1.0493376e+03
   1.0496726e+03
   1.0500201e+03
   1.0503677e+03
   1.0507194e+03
   1.0510544e+03
   1.0513894e+03
   1.0517286e+03
   1.0520301e+03
   1.0524112e+03
   1.0527294e+03
   1.0530686e+03
   1.0533953e+03
   1.0537093e+03
   1.0540359e+03
   1.0543542e+03
   1.0546934e+03
   1.0550744e+03
   1.0553801e+03
   1.0557026e+03
   1.0560166e+03
   1.0563474e+03
   1.0566992e+03
   1.5270458e+03
   1.5272803e+03
   1.5275860e+03
   1.5278833e+03
   1.5281136e+03
   1.5283398e+03
   1.5285491e+03
   1.5287543e+03
   1.5289972e+03
   1.5292108e+03
   1.5294201e+03
   1.5296295e+03
   1.5298556e+03
   1.5300650e+03
   1.5302953e+03
   1.5306010e+03
   1.5309360e+03
   1.5312417e+03
   1.5314929e+03
   1.5317651e+03
   1.5320792e+03
   1.5323514e+03
   1.5326487e+03
   1.5328664e+03
   1.5331721e+03
   1.5334401e+03
   1.5337835e+03
   1.5340473e+03
   1.5343321e+03
   1.5346336e+03
   1.5348890e+03
   1.5352491e+03
   1.5355046e+03
   1.5358061e+03
   1.5360741e+03
   1.5363504e+03
   1.5366938e+03
   1.5369869e+03
   1.5373136e+03
   1.5375941e+03
   1.5378579e+03
   1.5381720e+03
   1.5384316e+03
   1.5387331e+03
   1.5390849e+03
   1.5393738e+03
   1.5397046e+03
   1.5400145e+03
   1.5403830e+03
   1.5407013e+03
   1.5409944e+03
   1.5413043e+03
   1.5416058e+03
   1.5419784e+03
   1.5422590e+03
   1.5426024e+03
   1.5429081e+03
   1.5431844e+03
   1.5434943e+03
   1.5438042e+03
   1.5440554e+03
   1.5443904e+03
   1.5580459e+03
   1.5582720e+03
   1.5585484e+03
   1.5588080e+03
   1.5590760e+03
   1.5592979e+03
   1.5595283e+03
   1.5598172e+03
   1.5600936e+03
   1.5603406e+03
   1.5605416e+03
   1.5608683e+03
   1.5610818e+03
   1.5613708e+03
   1.5616388e+03
   1.5619361e+03
   1.5621873e+03
   1.5624428e+03
   1.5627317e+03
   1.5630290e+03
   1.5633179e+03
   1.5635818e+03
   1.5638707e+03
   1.5641554e+03
   1.5644402e+03
   1.5648003e+03
   1.5650641e+03
   1.5652903e+03
   1.5655248e+03
   1.5658974e+03
   1.5661571e+03
   1.5665088e+03
   1.5667349e+03
   1.5669611e+03
   1.5673003e+03
   1.5675306e+03
   1.5677483e+03
   1.5681168e+03
   1.5683848e+03
   1.5687156e+03
   1.5689292e+03
   1.5691302e+03
   1.5693605e+03
   1.5697081e+03
   1.5700891e+03
   1.5703739e+03
   1.5707424e+03
   1.5710062e+03
   1.5713789e+03
   1.5717809e+03
   1.5724341e+03
   1.5727189e+03
   1.5730162e+03
   1.5732423e+03
   1.5734517e+03
   1.5736401e+03
   1.5738453e+03
   1.5740547e+03
   1.5742599e+03
   1.5744860e+03
   1.5747875e+03
   1.5751183e+03
   1.5754114e+03
   1.5757046e+03
   1.5759977e+03
   1.5763159e+03
   1.5767305e+03
   1.5771325e+03
   1.5775638e+03
   1.5779868e+03
   1.5784181e+03
   1.5787112e+03
   1.5791467e+03
   1.5794524e+03
   1.9159079e+03
   1.9162219e+03
   1.9164941e+03
   1.9167119e+03
   1.9169045e+03
   1.9171055e+03
   1.9174279e+03
   1.9176583e+03
   1.9179304e+03
   1.9182403e+03
   1.9185125e+03
   1.9187344e+03
   1.9190359e+03
   1.9192704e+03
   1.9195049e+03
   1.9197855e+03
   1.9200451e+03
   1.9202880e+03
   1.9205267e+03
   1.9207779e+03
   1.9210627e+03
   1.9213014e+03
   1.9215694e+03
   1.9218374e+03
   1.9220719e+03
   1.9223859e+03
   1.9226665e+03
   1.9229471e+03
   1.9232318e+03
   1.9235459e+03
   1.9238306e+03
   1.9241028e+03
   1.9243415e+03
   1.9245593e+03
   1.9247812e+03
   1.9250618e+03
   1.9254889e+03
   1.9257653e+03
   1.9260751e+03
   1.9263892e+03
   1.9266446e+03
   1.9268708e+03
   1.9271513e+03
   1.9274696e+03
   1.9277962e+03
   1.9280726e+03
   1.9283950e+03
   1.9286881e+03
   2.0763268e+03
   2.0765906e+03
   2.0768796e+03
   2.0771769e+03
   2.0774742e+03
   2.0777631e+03
   2.0780604e+03
   2.0783829e+03
   2.0786048e+03
   2.0788854e+03
   2.0791994e+03
   2.0794633e+03
   2.0797061e+03
   2.0799741e+03
   2.0802505e+03
   2.0804934e+03
   2.0808074e+03
   2.0810922e+03
   2.0813099e+03
   2.0815570e+03
   2.0818292e+03
   2.0820679e+03
   2.0823359e+03
   2.0825788e+03
   2.0828468e+03
   2.0830896e+03
   2.0833702e+03
   2.0836508e+03
   2.0838936e+03
   2.0841323e+03
   2.0843794e+03
   2.0846599e+03
   2.0849405e+03
   2.0851918e+03
   2.0854304e+03
   2.0857278e+03
   2.0859874e+03
   2.0862889e+03
   2.1824883e+03
   2.1827773e+03
   2.1830704e+03
   2.1833216e+03
   2.1835771e+03
   2.1838618e+03
   2.1841424e+03
   2.1844062e+03
   2.1847119e+03
   2.1849924e+03
   2.1852437e+03
   2.1855159e+03
   2.1857629e+03
   2.1860770e+03
   2.1863450e+03
   2.1865921e+03
   2.1868852e+03
   2.1871658e+03
   2.1873877e+03
   2.1876473e+03
   2.1879111e+03
   2.1881582e+03
   2.1883927e+03
   2.1886816e+03
   2.1889287e+03
   2.1891925e+03
   2.1894563e+03
   2.1897494e+03
   2.1899714e+03
   2.1902478e+03
   2.1904906e+03
   2.1908005e+03
   2.1910853e+03
   2.1914203e+03
   2.1916631e+03
   2.1919102e+03
   2.1921489e+03
   2.1924881e+03
   2.1927603e+03
   2.1930953e+03
   2.1933381e+03
   2.1936857e+03
   2.4396493e+03
   2.4398545e+03
   2.4401267e+03
   2.4404156e+03
   2.4407046e+03
   2.4409893e+03
   2.4412489e+03
   2.4414709e+03
   2.4417179e+03
   2.4419315e+03
   2.4421618e+03
   2.4424005e+03
   2.4426559e+03
   2.4428904e+03
   2.4430956e+03
   2.4433218e+03
   2.4436274e+03
   2.4438787e+03
   2.4441006e+03
   2.4443268e+03
   2.4445654e+03
   2.4448083e+03
   2.4450470e+03
   2.4453276e+03
   2.4455411e+03
   2.4458091e+03
   2.4460436e+03
   2.4463284e+03
   2.4465838e+03
   2.4468769e+03
   2.4471114e+03
   2.4474339e+03
   2.4476893e+03
   2.4479280e+03
   2.4481667e+03
   2.4484263e+03
   2.4487739e+03
   2.4491466e+03
   2.4494229e+03
   2.4496616e+03
   2.4499087e+03
   2.4501934e+03
   2.4504279e+03
   2.4506708e+03
   2.4509095e+03
   2.4511608e+03
   2.4514455e+03
   2.4516800e+03
   2.4519229e+03
   2.4522244e+03
   2.4525468e+03
   2.4528106e+03
   2.4531247e+03
   2.6279528e+03
   2.6282459e+03
   2.6284930e+03
   2.6287401e+03
   2.6290458e+03
   2.6292803e+03
   2.6295776e+03
   2.6298581e+03
   2.6300759e+03
   2.6303481e+03
   2.6305700e+03
   2.6308003e+03
   2.6310306e+03
   2.6312651e+03
   2.6314996e+03
   2.6317258e+03
   2.6319896e+03
   2.6321989e+03
   2.6324418e+03
   2.6326847e+03
   2.6329234e+03
   2.6331663e+03
   2.6333924e+03
   2.6336646e+03
   2.6338656e+03
   2.6341210e+03
   2.6344225e+03
   2.6346486e+03
   2.6348622e+03
   2.6350925e+03
   2.6354108e+03
   2.6939059e+03
   2.6941111e+03
   2.6944126e+03
   2.6947267e+03
   2.6949444e+03
   2.6951957e+03
   2.6955056e+03
   2.6957526e+03
   2.6959829e+03
   2.6962761e+03
   2.6965148e+03
   2.6967534e+03
   2.6969879e+03
   2.6972350e+03
   2.6974653e+03
   2.6976998e+03
   2.6979301e+03
   2.6981646e+03
   2.6984284e+03
   2.6986462e+03
   2.6988933e+03
   2.6991194e+03
   2.6993581e+03
   2.6996135e+03
   2.6998103e+03
   2.7000448e+03
   2.7002709e+03
   2.7005515e+03
   2.7007902e+03
   2.7011378e+03
   2.7013597e+03
   2.7015900e+03
   2.7018706e+03
   2.7021009e+03
   2.7023438e+03
   2.7026034e+03
   2.7028421e+03
   2.7031352e+03
   2.7033823e+03
   2.7037005e+03
   2.7039224e+03
   2.7041695e+03
   2.7043873e+03
   2.7046176e+03
   2.7048604e+03
   2.7051284e+03
   2.7053797e+03
   2.7056644e+03
   2.7059492e+03
   2.7062088e+03
   2.7064936e+03
   2.7067239e+03
   2.7069668e+03
   2.7073018e+03
   2.7075656e+03
   2.7078084e+03
   2.7081016e+03
   2.8982894e+03
   2.8985616e+03
   2.8988673e+03
   2.8990893e+03
   2.8993321e+03
   2.8995624e+03
   2.8997760e+03
   2.9000021e+03
   2.9002492e+03
   2.9004879e+03
   2.9007224e+03
   2.9009611e+03
   2.9011830e+03
   2.9013966e+03
   2.9016353e+03
   2.9018656e+03
   2.9021001e+03
   2.9023471e+03
   2.9025649e+03
   2.9027952e+03
   2.9030339e+03
   2.9032809e+03
   2.9035238e+03
   2.9037541e+03
   2.9040138e+03
   2.9042357e+03
   2.9044618e+03
   2.9047340e+03
   2.9049518e+03
   2.9051779e+03
   2.9054333e+03
   2.9056427e+03
   2.9058814e+03
   2.9061201e+03
   2.9063671e+03
   3.0284519e+03
   3.0286864e+03
   3.0289084e+03
   3.0291261e+03
   3.0293523e+03
   3.0295826e+03
   3.0297794e+03
   3.0300181e+03
   3.0302693e+03
   3.0304578e+03
   3.0307676e+03
   3.0310817e+03
   3.0313246e+03
   3.0316303e+03
   3.0318689e+03
   3.0321663e+03
   3.0324217e+03
   3.0326939e+03
   3.0329451e+03
   3.0331880e+03
   3.0334393e+03
   3.0337324e+03
   3.0339543e+03
   3.0342265e+03
   3.0344778e+03
   3.0347332e+03
   3.0350012e+03
   3.0352273e+03
   3.0355288e+03
   3.0358010e+03
   3.0360481e+03
   3.0363496e+03
   3.0366301e+03
   3.0369442e+03
   3.0371954e+03
   3.0374383e+03
   3.0377105e+03
   3.0379701e+03
   3.0382423e+03
   3.0385354e+03
   3.0388704e+03
   3.0391301e+03
   3.0394023e+03
   3.0396535e+03
   3.0399341e+03
   3.0402314e+03
   3.0405078e+03
   3.0407506e+03
   3.0409935e+03
   3.0412448e+03
   3.0415463e+03
   3.0418519e+03
   3.0422665e+03
   3.0425722e+03
   3.0428276e+03
   3.0430747e+03
   3.0433134e+03
   3.0435814e+03
   3.0438159e+03
   3.0440797e+03
   3.0443268e+03
   3.0445613e+03
   3.0449214e+03
   3.0452857e+03
   3.0455746e+03
   3.0458175e+03
   3.0461358e+03
   3.0463954e+03
   3.0466550e+03
   3.0469858e+03
   3.0472664e+03
   3.0475302e+03
   3.0477814e+03
   3.0480369e+03
   3.0483384e+03
   3.0485813e+03
   3.0488241e+03
   3.0491340e+03
   3.0493894e+03
   3.0932493e+03
   3.0934629e+03
   3.0937560e+03
   3.0940449e+03
   3.0942920e+03
   3.0945516e+03
   3.0947568e+03
   3.0949662e+03
   3.0952007e+03
   3.0955064e+03
   3.0957660e+03
   3.0960926e+03
   3.0963397e+03
   3.0966161e+03
   3.0969008e+03
   3.0971604e+03
   3.0974326e+03
   3.0976797e+03
   3.0979603e+03
   3.0982199e+03
   3.0984628e+03
   3.0987014e+03
   3.0989401e+03
   3.0991914e+03
   3.0994510e+03
   3.0996855e+03
   3.0999661e+03
   3.1002383e+03
   3.1006109e+03
   3.1008999e+03
   3.1011763e+03
   3.1014401e+03
   3.1016913e+03
   3.1019803e+03
   3.1022357e+03
   3.1025288e+03
   3.1028136e+03
   3.1030732e+03
   3.1033873e+03
   3.1036553e+03
   3.1039358e+03
   3.1041996e+03
   3.1044551e+03
   3.1047398e+03
   3.1049659e+03
   3.1052339e+03
   3.1055145e+03
   3.1057741e+03
   3.1060379e+03
   3.1063269e+03
   3.1065698e+03
   3.1068629e+03
   3.1071434e+03
   3.1074366e+03
   3.1077297e+03
   3.1080605e+03
   3.1083620e+03
   3.1086258e+03
   3.1089273e+03
   3.1092916e+03
   3.1095889e+03
   3.1098737e+03
   3.1101584e+03
   3.1104181e+03
   3.1107196e+03
   3.1110085e+03
   3.1112723e+03
   3.1115236e+03
   3.1117706e+03
   3.1120596e+03
   3.1123234e+03
   3.1125998e+03
   3.1128929e+03
   3.1131693e+03
   3.1134498e+03
   3.1137723e+03
   3.1140403e+03
   3.1143794e+03
   3.1146809e+03
   3.1149657e+03
   3.1152253e+03
   3.1154933e+03
   3.1157906e+03
   3.1161298e+03
   3.1164104e+03
   3.1167077e+03
   3.1170008e+03
   3.1172939e+03
   3.1175619e+03
   3.1178634e+03
   3.1181608e+03
   3.1184664e+03
   3.1187303e+03
   3.1190694e+03
   3.1194086e+03
   3.1196766e+03
   3.1199739e+03
   3.1202713e+03
   3.1205895e+03
   3.1208994e+03
   3.1212846e+03
   3.1218081e+03
   3.1223022e+03
   3.1228005e+03
   3.1233281e+03
   3.1236589e+03
   3.1241238e+03
   3.1244839e+03
   3.1249152e+03
   3.1252544e+03
   3.1256229e+03
   3.1259118e+03
   3.1262594e+03
   3.1265902e+03
   3.1268666e+03
   3.1271681e+03
   3.1274738e+03
   3.1277962e+03
   3.1281061e+03
   3.1284578e+03
   3.1287551e+03
   3.1290692e+03
   3.1293916e+03
   3.1298899e+03
   3.1302794e+03
   3.1308154e+03
   3.1311504e+03
   3.1316989e+03
   3.1320423e+03
   3.1325783e+03
   3.1330054e+03
   3.1334703e+03
   3.1338429e+03
   3.1341905e+03
   3.1347391e+03
   3.1351285e+03
   3.1355221e+03
   3.1359032e+03
   3.1362926e+03
   3.1367323e+03
   3.1370338e+03
   3.1375573e+03
   3.1379551e+03
   3.1382524e+03
   3.1389936e+03
   3.1393495e+03
   3.1396929e+03
   3.1400530e+03
   3.1403754e+03
   3.1406937e+03
   3.1410036e+03
   3.1412716e+03
   3.1416359e+03
   3.1419709e+03
   3.1422724e+03
   3.1426283e+03
   3.1429508e+03
   3.1433737e+03
   3.1436794e+03
   3.1440479e+03
   3.1443326e+03
   3.1446425e+03
   3.1449901e+03
   3.1453753e+03
   3.5487572e+03
   3.5489833e+03
   3.5491927e+03
   3.5494146e+03
   3.5496198e+03
   3.5498334e+03
   3.5500804e+03
   3.5502773e+03
   3.5504950e+03
   3.5507211e+03
   3.5509473e+03
   3.5511650e+03
   3.5513911e+03
   3.5517094e+03
   3.5520234e+03
   3.5523040e+03
   3.5526097e+03
   3.5528819e+03
   3.5531080e+03
   3.5533928e+03
   3.5536901e+03
   3.5539246e+03
   3.5541716e+03
   3.5544061e+03
   3.5546574e+03
   3.5549296e+03
   3.5552101e+03
   3.5554865e+03
   3.5557210e+03
   3.5559890e+03
   3.5562612e+03
   3.5565124e+03
   3.5567344e+03
   3.5570694e+03
   3.5573416e+03
   3.5575844e+03
   3.5578273e+03
   3.5580576e+03
   3.5583214e+03
   3.5585727e+03
   3.5588156e+03
   3.5591045e+03
   3.5593558e+03
   3.5595819e+03
   3.5598331e+03
   3.5601263e+03
   3.5604278e+03
   3.5606958e+03
   3.5609596e+03
   3.5612066e+03
   3.5615207e+03
   3.5617845e+03
   3.5621028e+03
   3.5624126e+03
   3.5627309e+03
   3.5629905e+03
   3.5632836e+03
   3.5635307e+03
   3.5638238e+03
   3.5640541e+03
   3.5643096e+03
   3.5645943e+03
   3.5648372e+03
   3.5651094e+03
   3.5653606e+03
   3.5656035e+03
   3.5658548e+03
   3.5663321e+03
   3.5666043e+03
   3.5669100e+03
   3.5672115e+03
   3.5675130e+03
   3.5677726e+03
   3.5681704e+03
   3.5686269e+03
   3.5689912e+03
   3.5693555e+03
   3.5695942e+03
   3.5699920e+03
   3.5703228e+03
   3.5706746e+03
   3.5710054e+03
   3.5713781e+03
   3.5717131e+03
   3.5719811e+03
   3.5723035e+03
   3.5728898e+03
   3.5732038e+03
   3.5736644e+03
   3.5741209e+03
   3.5744308e+03
   3.5749458e+03
   3.5752013e+03
   3.5754944e+03
   3.5759299e+03
   3.5765078e+03
   3.5768469e+03
   3.5772071e+03
   3.5775756e+03
   3.5779357e+03
   3.5782707e+03
   3.5786183e+03
   3.5789700e+03
   3.5793092e+03
   3.5796358e+03
   3.5812271e+03
   3.5816877e+03
   3.5820059e+03
   3.5825629e+03
   3.5828979e+03
   3.5832706e+03
   3.5835679e+03
   3.5839950e+03
   3.5844975e+03
   3.5849414e+03
   3.5854439e+03
   3.5857873e+03
   3.5862604e+03
   3.5865703e+03
   3.5868969e+03
   3.5872194e+03
   3.5875586e+03
   3.5878643e+03
   3.5881323e+03
   3.5884296e+03
   3.5887269e+03
   3.5891959e+03
   3.5894848e+03
   3.5897361e+03
   3.5902134e+03
   3.5904731e+03
   3.5908667e+03
   3.5912226e+03
   3.5916874e+03
   3.5920224e+03
   3.5923784e+03
   3.5927427e+03
   3.5931028e+03
   3.5934378e+03
   3.5937728e+03
   3.5942460e+03
   3.5945810e+03
   3.5949998e+03
   3.5953389e+03
   3.5956572e+03
   3.5960006e+03
   3.5963356e+03
   3.5966454e+03
   3.5969721e+03
   3.5972694e+03
   3.5975960e+03
   3.5980064e+03
   3.5983916e+03
   3.5988732e+03
   3.5992249e+03
   3.5995851e+03
   3.5999578e+03
   3.6003203e+03
   3.6006888e+03
   3.6010364e+03
   3.6013965e+03
   3.6017315e+03
   3.6020958e+03
   3.6024057e+03
   3.6028705e+03
   3.6033102e+03
   3.6036201e+03
   3.7498894e+03
   3.7500904e+03
   3.7503082e+03
   3.7505050e+03
   3.7507228e+03
   3.7510201e+03
   3.7513216e+03
   3.7516147e+03
   3.7518743e+03
   3.7521465e+03
   3.7523810e+03
   3.7526239e+03
   3.7529003e+03
   3.7531473e+03
   3.7534153e+03
   3.7536498e+03
   3.7538592e+03
   3.7540769e+03
   3.7542863e+03
   3.7545124e+03
   3.7548056e+03
   3.7550945e+03
   3.7553499e+03
   3.7556179e+03
   3.7559404e+03
   3.7561749e+03
   3.7564219e+03
   3.7567151e+03
   3.7570040e+03
   3.7572846e+03
   3.7575693e+03
   3.7579588e+03
   3.7583147e+03
   3.7585408e+03
   3.7588088e+03
   3.7590643e+03
   3.7594495e+03
   3.7597803e+03
   3.7600860e+03
   3.7604252e+03
   3.7608356e+03
   3.7611078e+03
   3.7613716e+03
   3.7616814e+03
   3.7620499e+03
   3.7623221e+03
   3.7625985e+03
   3.7629419e+03
   3.7632392e+03
   3.7634779e+03
   3.7637417e+03
   3.7640306e+03
   3.7643363e+03
   3.7646169e+03
   3.7648723e+03
   3.7651445e+03
   3.7655298e+03
   3.7658983e+03
   3.7662249e+03
   3.7665683e+03
   3.7669116e+03
   3.7672550e+03
   3.7675774e+03
   3.7678622e+03
   3.7681511e+03
   3.7684233e+03
   3.7687123e+03
   3.7690054e+03
   3.7693027e+03
   3.7695833e+03
   3.7699559e+03
   3.7702616e+03
   3.7706469e+03
   3.7709651e+03
   3.7712708e+03
   3.7716016e+03
   3.7719408e+03
   3.7722633e+03
   3.7726359e+03
   3.7729668e+03
   3.7733939e+03
   3.7736703e+03
   3.7741602e+03
   3.7744073e+03
   3.7747213e+03
   3.7751484e+03
   3.7755128e+03
   3.7759734e+03
   3.7763000e+03
   3.7765973e+03
   3.7768528e+03
   3.7771040e+03
   3.7774474e+03
   3.7778954e+03
   3.7782137e+03
   3.7784984e+03
   3.7788293e+03
   3.7791391e+03
   3.7794323e+03
   3.7800143e+03
   3.7803493e+03
   3.7807471e+03
   3.7810947e+03
   3.7816349e+03
   3.7819531e+03
   3.7825059e+03
   3.7828618e+03
   3.7839799e+03
   3.7843526e+03
   3.7847127e+03
   3.7851440e+03
   3.7856046e+03
   3.7859480e+03
   3.7862830e+03
   3.7865845e+03
   3.7871666e+03
   3.7874723e+03
   3.7878994e+03
   3.7883014e+03
   3.7887704e+03
   3.7890844e+03
   3.7897209e+03
   3.7901104e+03
   3.7904538e+03
   3.7908558e+03
   3.7912075e+03
   3.7915383e+03
   3.7919110e+03
   3.7922837e+03
   3.7927150e+03
   3.7930751e+03
   3.7936237e+03
   3.7939587e+03
   3.7944654e+03
   3.7947878e+03
   3.7953406e+03
   3.7956588e+03
   3.7960608e+03
   3.7965089e+03
   3.7968690e+03
   3.7972668e+03
   3.7977358e+03
   3.7981336e+03
   3.8127103e+03
   3.8129699e+03
   3.8132254e+03
   3.8134724e+03
   3.8137153e+03
   3.8139582e+03
   3.8142178e+03
   3.8144649e+03
   3.8147622e+03
   3.8149967e+03
   3.8153484e+03
   3.8155997e+03
   3.8158928e+03
   3.8161859e+03
   3.8164958e+03
   3.8167764e+03
   3.8170109e+03
   3.8172789e+03
   3.8175720e+03
   3.8178735e+03
   3.8181499e+03
   3.8184514e+03
   3.8187654e+03
   3.8190669e+03
   3.8193684e+03
   3.8196783e+03
   3.8199673e+03
   3.8202227e+03
   3.8204907e+03
   3.8208006e+03
   3.8211942e+03
   3.8215124e+03
   3.8218893e+03
   3.8222201e+03
   3.8225551e+03
   3.8228608e+03
   3.8231163e+03
   3.8233926e+03
   3.8236648e+03
   3.8239161e+03
   3.8242218e+03
   4.4236564e+03
   4.4238700e+03
   4.4241757e+03
   4.4243809e+03
   4.4246866e+03
   4.4248918e+03
   4.4250969e+03
   4.4252938e+03
   4.4255115e+03
   4.4257334e+03
   4.4259261e+03
   4.4261438e+03
   4.4263699e+03
   4.4265961e+03
   4.4267803e+03
   4.4269981e+03
   4.4272242e+03
   4.4274294e+03
   4.4277434e+03
   4.4280408e+03
   4.4282836e+03
   4.4285558e+03
   4.4288238e+03
   4.4290960e+03
   4.4293473e+03
   4.4295985e+03
   4.4298204e+03
   4.4300968e+03
   4.4303229e+03
   4.4305909e+03
   4.4308254e+03
   4.4310809e+03
   4.4313238e+03
   4.4315624e+03
   4.4318053e+03
   4.4320524e+03
   4.4323371e+03
   4.4325884e+03
   4.4328187e+03
   4.4330993e+03
   4.4333924e+03
   4.4336311e+03
   4.4338572e+03
   4.4341754e+03
   4.4344183e+03
   4.4346738e+03
   4.4349250e+03
   4.4351846e+03
   4.4354275e+03
   4.4356788e+03
   4.4359133e+03
   4.4361854e+03
   4.4364283e+03
   4.4366712e+03
   4.4369015e+03
   4.4372365e+03
   4.4375380e+03
   4.4378269e+03
   4.4381326e+03
   4.4383671e+03
   4.4386393e+03
   4.4389241e+03
   4.4391837e+03
   4.4394768e+03
   4.4397406e+03
   4.4400379e+03
   4.4403018e+03
   4.4405614e+03
   4.4408419e+03
   4.4411351e+03
   4.4413989e+03
   4.4416962e+03
   4.4420019e+03
   4.4422573e+03
   4.4425295e+03
   4.4428352e+03
   4.4431032e+03
   4.4433754e+03
   4.4436224e+03
   4.4439239e+03
   4.4442254e+03
   4.4445521e+03
   4.4448075e+03
   4.4451299e+03
   4.4454356e+03
   4.4457455e+03
   4.4460554e+03
   4.4463820e+03
   4.4466333e+03
   4.4469515e+03
   4.4472739e+03
   4.4475713e+03
   4.4479021e+03
   4.4482119e+03
   4.4485176e+03
   4.4488317e+03
   4.4491458e+03
   4.4494933e+03
   4.4498199e+03
   4.4501717e+03
   4.4504816e+03
   4.4507873e+03
   4.4510636e+03
   4.4513861e+03
   4.4517043e+03
   4.4520603e+03
   4.4523953e+03
   4.4527261e+03
   4.4530318e+03
   4.4533709e+03
   4.4536934e+03
   4.4539907e+03
   4.4543131e+03
   4.4546230e+03
   4.4549664e+03
   4.4553098e+03
   4.4556448e+03
   4.5058696e+03
   4.5060748e+03
   4.5062800e+03
   4.5064894e+03
   4.5066946e+03
   4.5068998e+03
   4.5071133e+03
   4.5073185e+03
   4.5075321e+03
   4.5077456e+03
   4.5079466e+03
   4.5081644e+03
   4.5084743e+03
   4.5088009e+03
   4.5090689e+03
   4.5093327e+03
   4.5096509e+03
   4.5099483e+03
   4.5102121e+03
   4.5104801e+03
   4.5107899e+03
   4.5110370e+03
   4.5113092e+03
   4.5115730e+03
   4.5118410e+03
   4.5121090e+03
   4.5123686e+03
   4.5125738e+03
   4.5128628e+03
   4.5131308e+03
   4.5134951e+03
   4.5137379e+03
   4.5140059e+03
   4.5142363e+03
   4.5144791e+03
   4.5147513e+03
   4.5150109e+03
   4.5152706e+03
   4.5155595e+03
   4.5158191e+03
   4.5160788e+03
   4.5163468e+03
   4.5166231e+03
   4.5168744e+03
   4.5171382e+03
   4.5173853e+03
   4.5176239e+03
   4.5178836e+03
   4.5182311e+03
   4.5184028e+03
   4.5185913e+03
   4.5187629e+03
   4.5189681e+03
   4.5191482e+03
   4.5193450e+03
   4.5195334e+03
   4.5197177e+03
   4.5199145e+03
   4.5201155e+03
   4.5202998e+03
   4.5205049e+03
   4.5207101e+03
   4.5209195e+03
   4.5211456e+03
   4.5213634e+03
   4.5215769e+03
   4.5217989e+03
   4.5220501e+03
   4.5223600e+03
   4.5225987e+03
   4.5228499e+03
   4.5231263e+03
   4.5233776e+03
   4.5236414e+03
   4.5239429e+03
   4.5242109e+03
   4.5244956e+03
   4.5247678e+03
   4.5250609e+03
   4.5253541e+03
   4.5256221e+03
   4.5259068e+03
   4.5262041e+03
   4.5264470e+03
   4.5267527e+03
   4.5270416e+03
   4.5273473e+03
   4.5276530e+03
   4.5279713e+03
   4.5282393e+03
   4.5285073e+03
   4.5287711e+03
   4.5290349e+03
   4.5293280e+03
   4.5296253e+03
   4.5298849e+03
   4.5301781e+03
   4.5304461e+03
   4.5307601e+03
   4.5310658e+03
   4.5313631e+03
   4.5316856e+03
   4.5319996e+03
   4.5323179e+03
   4.5325817e+03
   4.5328832e+03
   4.5331931e+03
   4.5335113e+03
   4.5338379e+03
   4.5341394e+03
   4.5344451e+03
   4.5347676e+03
   4.5351109e+03
   4.5354501e+03
   4.5358019e+03
   4.5361285e+03
   4.5365305e+03
   4.5368111e+03
   4.5370958e+03
   4.5374141e+03
   4.5377365e+03
   4.5380799e+03
   4.7475051e+03
   4.7478276e+03
   4.7480872e+03
   4.7483217e+03
   4.7485604e+03
   4.7488535e+03
   4.7491089e+03
   4.7493351e+03
   4.7495696e+03
   4.7498208e+03
   4.7500804e+03
   4.7503149e+03
   4.7505536e+03
   4.7507756e+03
   4.7510101e+03
   4.7512446e+03
   4.7514749e+03
   4.7517010e+03
   4.7519690e+03
   4.7521951e+03
   4.7524087e+03
   4.7526599e+03
   4.7528903e+03
   4.7531164e+03
   4.7533467e+03
   4.7535728e+03
   4.7538241e+03
   4.7540544e+03
   4.7542805e+03
   4.7545276e+03
   4.7547495e+03
   4.7549924e+03
   4.7552897e+03
   4.7555074e+03
   4.7557545e+03
   4.7560434e+03
   4.7562905e+03
   4.7565794e+03
   4.7568307e+03
   4.7570778e+03
   4.7573499e+03
   4.7575719e+03
   4.7578231e+03
   4.7580534e+03
   4.7583424e+03
   4.7585936e+03
   4.7588993e+03
   4.7591338e+03
   4.7594395e+03
   4.7596531e+03
   4.7599713e+03
   4.7602686e+03
   4.7604822e+03
   4.7607376e+03
   4.7610391e+03
   4.7613658e+03
   4.7616756e+03
   4.7619478e+03
   4.7622326e+03
   4.7624922e+03
   4.7627309e+03
   4.7629779e+03
   4.7632250e+03
   4.7634763e+03
   4.7638071e+03
   4.7640918e+03
   4.7643556e+03
   4.7646697e+03
   4.7649042e+03
   4.7651596e+03
   4.7654528e+03
   4.7657626e+03
   4.7660097e+03
   4.7663070e+03
   4.7665499e+03
   4.7668137e+03
   4.7670566e+03
   4.7673120e+03
   4.7675591e+03
   4.7678061e+03
   4.7680867e+03
   4.7683547e+03
   4.7686018e+03
   4.7688572e+03
   4.7691336e+03
   4.7693932e+03
   4.7696361e+03
   4.7698873e+03
   4.7701344e+03
   4.7703814e+03
   4.7706913e+03
   4.7710054e+03
   5.3277108e+03
   5.3279998e+03
   5.3283180e+03
   5.3285693e+03
   5.3287786e+03
   5.3290676e+03
   5.3293984e+03
   5.3296915e+03
   5.3299930e+03
   5.3302108e+03
   5.3304201e+03
   5.3306295e+03
   5.3308640e+03
   5.3311529e+03
   5.3314000e+03
   5.3316387e+03
   5.3319193e+03
   5.3321454e+03
   5.3323673e+03
   5.3326018e+03
   5.3328573e+03
   5.3331546e+03
   5.3334016e+03
   5.3336403e+03
   5.3338706e+03
   5.3341303e+03
   5.3343648e+03
   5.3346034e+03
   5.3348379e+03
   5.3350724e+03
   5.3353363e+03
   5.3355749e+03
   5.3358262e+03
   5.3360900e+03
   5.3363580e+03
   5.3365716e+03
   5.3368103e+03
   5.3370448e+03
   5.3373839e+03
   5.3376310e+03
   5.3378948e+03
   5.3381586e+03
   5.3383973e+03
   5.3386528e+03
   5.3389501e+03
   5.3391846e+03
   5.3394274e+03
   5.3397206e+03
   5.3400179e+03
   5.3403236e+03
   5.3405581e+03
   5.3408261e+03
   5.3410606e+03
   5.3413118e+03
   5.3415673e+03
   5.3418311e+03
   5.3420991e+03
   5.3423671e+03
   5.3426225e+03
   5.3428947e+03
   5.3431753e+03
   5.3434600e+03
   5.3437573e+03
   5.3442305e+03
   5.3445488e+03
   5.3448419e+03
   5.3451183e+03
   5.3453863e+03
   5.3456333e+03
   5.3459264e+03
   5.3462154e+03
   5.3465001e+03
   5.3467639e+03
   5.3471785e+03
   5.3474968e+03
   5.3479951e+03
   5.3483636e+03
   5.3487949e+03
   5.3491718e+03
   5.3495193e+03
   5.3498334e+03
   5.3501893e+03
   5.3504992e+03
   5.3509012e+03
   5.3512111e+03
   5.3515628e+03
   5.3519397e+03
   5.3522621e+03
   5.3526432e+03
   5.3530787e+03
   5.3533676e+03
   5.3537780e+03
   5.3541088e+03
   5.3545234e+03
   5.3548835e+03
   5.3552185e+03
   5.3556708e+03
   5.3561439e+03
   5.3565669e+03
   5.3568893e+03
   5.3572871e+03
   5.3577059e+03
   5.3580660e+03
   5.3583926e+03
   5.3587821e+03
   5.3591589e+03
   5.3596196e+03
   5.3599504e+03
   5.3604278e+03
   5.3609554e+03
   5.3612946e+03
   5.3616128e+03
   5.3619478e+03
   5.3622912e+03
   5.3626053e+03
   5.3628649e+03
   5.3632669e+03
   5.3636605e+03
   5.3640290e+03
   5.3643724e+03
   5.3647409e+03
   5.3650801e+03
   5.3655700e+03
   5.3658883e+03
   5.3662358e+03
   5.3665415e+03
   5.3668849e+03
   5.3671696e+03
   5.3674586e+03
   5.3679276e+03
   5.3683044e+03
   5.3941162e+03
   5.3943423e+03
   5.3945768e+03
   5.3948783e+03
   5.3951798e+03
   5.3954813e+03
   5.3957912e+03
   5.3960676e+03
   5.3963230e+03
   5.3966161e+03
   5.3968716e+03
   5.3971563e+03
   5.3974369e+03
   5.3976839e+03
   5.3979938e+03
   5.3982241e+03
   5.3984921e+03
   5.3987392e+03
   5.3990030e+03
   5.3992961e+03
   5.3995390e+03
   5.3997861e+03
   5.3999954e+03
   5.4003245e+03
   5.4006260e+03
   5.4008773e+03
   5.4012709e+03
   5.4015431e+03
   5.4018320e+03
   5.4020623e+03
   5.4023554e+03
   5.4026276e+03
   5.4028789e+03
   5.4031929e+03
   5.4034526e+03
   5.4037331e+03
   5.4040011e+03
   5.4042608e+03
   5.4045120e+03
   5.4048051e+03
   5.4050480e+03
   5.4053537e+03
   5.4056552e+03
   5.4059190e+03
   5.4061619e+03
   5.4064215e+03
   5.4067063e+03
   5.4069784e+03
   5.4072381e+03
   5.4075228e+03
   5.4078243e+03
   5.4081216e+03
   5.4083938e+03
   5.4086618e+03
   5.4089214e+03
   5.4091978e+03
   5.4094574e+03
   5.4097631e+03
   5.4100269e+03
   5.4103033e+03
   5.4105881e+03
   5.4109273e+03
   5.7287627e+03
   5.7289804e+03
   5.7292861e+03
   5.7295499e+03
   5.7298221e+03
   5.7301320e+03
   5.7303665e+03
   5.7306136e+03
   5.7308523e+03
   5.7310826e+03
   5.7313380e+03
   5.7315683e+03
   5.7318028e+03
   5.7320499e+03
   5.7322969e+03
   5.7325189e+03
   5.7327576e+03
   5.7329963e+03
   5.7332224e+03
   5.7334318e+03
   5.7336788e+03
   5.7339133e+03
   5.7341562e+03
   5.7343907e+03
   5.7346294e+03
   5.7348513e+03
   5.7350942e+03
   5.7353203e+03
   5.7355716e+03
   5.7358186e+03
   5.7360406e+03
   5.7362876e+03
   5.7365221e+03
   5.7367483e+03
   5.7369786e+03
   5.7372173e+03
   5.7374643e+03
   5.7376904e+03
   5.7379333e+03
   5.7381762e+03
   5.7384107e+03
   5.7386787e+03
   5.9381042e+03
   5.9383638e+03
   5.9386151e+03
   5.9388621e+03
   5.9391050e+03
   5.9393437e+03
   5.9395740e+03
   5.9398169e+03
   5.9400472e+03
   5.9403110e+03
   5.9405539e+03
   5.9407758e+03
   5.9410103e+03
   5.9412448e+03
   5.9414751e+03
   5.9417013e+03
   5.9419441e+03
   5.9421577e+03
   5.9423880e+03
   5.9426183e+03
   5.9428486e+03
   5.9430873e+03
   5.9433176e+03
   5.9435689e+03
   5.9437908e+03
   5.9440295e+03
   5.9442598e+03
   5.9444901e+03
   5.9447288e+03
   5.9449549e+03
   5.9451894e+03
   5.9454365e+03
   5.9456919e+03
   5.9459139e+03
   5.9461693e+03
   5.9463829e+03
   5.9466258e+03
   5.9468644e+03
   5.9471115e+03
   5.9473376e+03
   5.9475763e+03
   5.9478359e+03
   5.9480579e+03
   5.9483049e+03
   5.9485520e+03
   5.9487823e+03
   5.9490838e+03
   5.9493225e+03
   5.9495779e+03
   5.9498334e+03
   5.9501223e+03
   5.9504364e+03
   5.9506751e+03
   5.9509347e+03
   5.9511943e+03
   5.9514204e+03
   5.9516591e+03
   5.9519146e+03
   5.9522663e+03
   5.9526097e+03
   5.9529154e+03
   5.9532336e+03
   5.9534807e+03
   5.9537236e+03
   5.9539874e+03
   5.9542554e+03
   5.9544815e+03
   5.9547034e+03
   5.9549547e+03
   5.9551808e+03
   5.9554614e+03
   5.9557210e+03
   5.9559597e+03
   5.9561900e+03
   5.9565041e+03
   5.9567972e+03
   5.9570359e+03
   5.9572788e+03
   5.9575300e+03
   5.9577771e+03
   5.9580744e+03
   5.9585141e+03
   5.9587904e+03
   5.9596614e+03
   5.9600090e+03
   5.9603021e+03
   5.9606288e+03
   5.9609051e+03
   5.9612527e+03
   5.9615249e+03
   5.9619478e+03
   5.9622619e+03
   5.9626011e+03
   5.9630114e+03
   5.9634595e+03
   5.9637401e+03
   5.9640751e+03
   5.9644101e+03
   5.9647283e+03
   5.9650591e+03
   5.9653899e+03
   5.9656538e+03
   5.9659092e+03
   5.9663363e+03
   5.9667676e+03
   5.9670984e+03
   5.9673748e+03
   5.9676763e+03
   5.9680197e+03
   5.9683798e+03
   5.9687818e+03
   5.9692550e+03
   5.9695146e+03
   5.9700716e+03
   6.1024660e+03
   6.1027633e+03
   6.1030564e+03
   6.1033286e+03
   6.1035841e+03
   6.1038479e+03
   6.1040949e+03
   6.1043713e+03
   6.1046351e+03
   6.1048822e+03
   6.1051293e+03
   6.1053679e+03
   6.1056066e+03
   6.1058495e+03
   6.1060589e+03
   6.1063059e+03
   6.1065488e+03
   6.1067917e+03
   6.1070304e+03
   6.1072691e+03
   6.1075036e+03
   6.1077423e+03
   6.1079642e+03
   6.1081945e+03
   6.1084206e+03
   6.1086803e+03
   6.1088896e+03
   6.1091451e+03
   6.1093586e+03
   6.1096141e+03
   6.1098486e+03
   6.1100789e+03
   6.1103008e+03
   6.1105521e+03
   6.1107866e+03
   6.1110127e+03
   6.1112514e+03
   6.1114817e+03
   6.1117246e+03
   6.1119591e+03
   6.1122103e+03
   6.1124658e+03
   6.1127086e+03
   6.1129599e+03
   6.1131944e+03
   6.1134917e+03
   6.1137639e+03
   6.1140738e+03
   6.1143418e+03
   6.1145637e+03
   6.1148526e+03
   6.1152002e+03
   6.1154598e+03
   6.1156985e+03
   6.1159833e+03
   6.1163015e+03
   6.1165569e+03
   6.1168501e+03
   6.1170971e+03
   6.1173442e+03
   6.1176876e+03
   6.1180142e+03
   6.1182529e+03
   6.3365514e+03
   6.3368069e+03
   6.3370498e+03
   6.3373387e+03
   6.3376109e+03
   6.3378538e+03
   6.3381092e+03
   6.3383479e+03
   6.3386117e+03
   6.3388755e+03
   6.3391016e+03
   6.3393571e+03
   6.3395999e+03
   6.3398470e+03
   6.3400857e+03
   6.3403286e+03
   6.3405547e+03
   6.3407892e+03
   6.3410237e+03
   6.3412666e+03
   6.3414885e+03
   6.3417188e+03
   6.3419617e+03
   6.3421962e+03
   6.3424223e+03
   6.3426694e+03
   6.3429081e+03
   6.3431216e+03
   6.3433854e+03
   6.3435948e+03
   6.3438293e+03
   6.3440596e+03
   6.3442899e+03
   6.3445161e+03
   6.3447422e+03
   6.3449767e+03
   6.3452154e+03
   6.3454415e+03
   6.3456844e+03
   6.3459063e+03
   6.3461618e+03
   6.3464507e+03
   6.3467061e+03
   6.3469951e+03
   6.3472170e+03
   6.3474724e+03
   6.3477028e+03
   6.3479791e+03
   6.3482262e+03
   6.3484733e+03
   6.3487748e+03
   6.3490051e+03
   6.3493024e+03
   6.3495578e+03
   6.3498091e+03
   6.3500478e+03
   6.3502697e+03
   6.3505126e+03
   6.3507596e+03
   6.3510067e+03
   6.3512538e+03
   6.3514841e+03
   6.7561874e+03
   6.7563843e+03
   6.7566104e+03
   6.7568491e+03
   6.7570836e+03
   6.7573223e+03
   6.7575568e+03
   6.7577661e+03
   6.7580174e+03
   6.7582435e+03
   6.7584780e+03
   6.7587083e+03
   6.7589470e+03
   6.7591648e+03
   6.7594076e+03
   6.7596379e+03
   6.7598641e+03
   6.7600818e+03
   6.7603247e+03
   6.7605508e+03
   6.7607686e+03
   6.7609989e+03
   6.7612292e+03
   6.7614679e+03
   6.7616856e+03
   6.7619159e+03
   6.7621463e+03
   6.7623598e+03
   6.7626111e+03
   6.7628246e+03
   6.7630466e+03
   6.7632727e+03
   6.7635114e+03
   6.7637501e+03
   6.7639804e+03
   6.7642065e+03
   6.7644452e+03
   6.7646713e+03
   6.7649142e+03
   6.7651445e+03
   6.7653832e+03
   6.7656177e+03
   6.7658773e+03
   6.7660909e+03
   6.7663714e+03
   6.7666353e+03
   6.7668614e+03
   6.7671126e+03
   6.7673346e+03
   6.7675816e+03
   6.7678287e+03
   6.7680674e+03
   6.7683312e+03
   6.7685657e+03
   6.7687960e+03
   6.7690431e+03
   6.8604478e+03
   6.8607326e+03
   6.8609252e+03
   6.8611262e+03
   6.8613021e+03
   6.8614989e+03
   6.8616957e+03
   6.8618967e+03
   6.8620935e+03
   6.8623071e+03
   6.8625123e+03
   6.8627216e+03
   6.8629226e+03
   6.8631362e+03
   6.8633539e+03
   6.8635549e+03
   6.8638523e+03
   6.8640951e+03
   6.8643338e+03
   6.8645851e+03
   6.8648279e+03
   6.8650666e+03
   6.8653095e+03
   6.8655440e+03
   6.8657701e+03
   6.8660214e+03
   6.8662726e+03
   6.8664988e+03
   6.8667374e+03
   6.8669845e+03
   6.8672232e+03
   6.8674619e+03
   6.8676671e+03
   6.8679058e+03
   6.8681361e+03
   6.8683748e+03
   6.8686051e+03
   6.8688270e+03
   6.8690657e+03
   6.8693044e+03
   6.8695431e+03
   6.8697650e+03
   6.8700079e+03
   6.8702466e+03
   6.8705397e+03
   6.8707993e+03
   6.8711050e+03
   6.8713353e+03
   6.8716159e+03
   6.8718462e+03
   6.8721938e+03
   6.8725455e+03
   6.8728638e+03
   6.8731108e+03
   6.8734165e+03
   6.8736761e+03
   6.8740363e+03
   6.8743168e+03
   6.8747063e+03
   6.8749240e+03
   6.8751962e+03
   6.8754474e+03
   6.8756861e+03
   6.8759164e+03
   6.8761593e+03
   6.8763938e+03
   6.8766199e+03
   6.8768754e+03
   6.8770973e+03
   6.8773402e+03
   6.8775747e+03
   6.8778511e+03
   6.8780856e+03
   6.8783284e+03
   6.8785881e+03
   6.8788142e+03
   6.8790613e+03
   6.8793209e+03
   6.8795763e+03
   6.8798904e+03
   6.8802044e+03
   6.8804515e+03
   6.8807069e+03
   6.8809582e+03
   6.8812094e+03
   6.8815193e+03
   6.8819046e+03
   6.8822019e+03
   6.8824657e+03
   6.8828133e+03
   6.8830645e+03
   6.8834498e+03
   6.8838769e+03
   6.8842454e+03
   6.8845594e+03
   6.8849154e+03
   6.8852588e+03
   6.8856273e+03
   6.8859748e+03
   6.8863266e+03
   6.8866448e+03
   6.8870049e+03
   6.8873399e+03
   6.8877043e+03
   6.8880644e+03
   6.8884203e+03
   6.8887846e+03
   6.8891238e+03
   6.8894798e+03
   6.8898441e+03
   6.8901791e+03
   6.8923105e+03
   6.8927251e+03
   6.8928800e+03
   6.8933909e+03
   6.8935416e+03
   6.8941488e+03
   6.8942828e+03
   6.8962719e+03
   6.8963221e+03
   6.8968079e+03
   6.8969586e+03
   6.9022474e+03
   6.9023814e+03
   6.9028044e+03
   6.9029091e+03
   6.9033739e+03
   6.9035246e+03
   6.9068704e+03
   6.9070421e+03
   6.9075279e+03
   6.9076326e+03
   6.9135872e+03
   6.9146383e+03
   6.9162714e+03
   6.9167655e+03
   6.9171675e+03
   6.9174648e+03
   6.9177579e+03
   6.9180511e+03
   6.9183400e+03
   6.9186080e+03
   6.9197596e+03
   6.9202202e+03
   6.9206096e+03
   6.9209823e+03
   6.9213466e+03
   6.9216063e+03
   6.9220878e+03
   6.9223977e+03
   6.9226322e+03
   6.9228834e+03
   6.9231054e+03
   6.9233608e+03
   6.9235911e+03
   6.9238298e+03
   6.9240685e+03
   6.9243114e+03
   6.9245249e+03
   6.9247636e+03
   6.9249981e+03
   6.9252452e+03
   6.9255299e+03
   6.9258021e+03
   6.9261623e+03
   6.9265391e+03
   6.9269369e+03
   6.9272845e+03
   6.9276279e+03
   6.9278917e+03
   6.9282728e+03
   6.9286706e+03
   6.9290558e+03
   6.9293950e+03
   6.9296714e+03
   6.9299561e+03
   6.9302409e+03
   6.9304838e+03
   6.9307601e+03
   6.9309904e+03
   6.9312375e+03
   6.9314678e+03
   6.9317149e+03
   6.9319619e+03
   6.9321797e+03
   6.9324979e+03
   6.9328162e+03
   6.9332014e+03
   6.9334988e+03
   6.9337416e+03
   6.9340096e+03
   6.9343572e+03
   6.9348681e+03
   6.9352449e+03
   6.9355339e+03
   6.9357935e+03
   6.9360950e+03
   6.9364049e+03
   6.9367399e+03
   6.9370372e+03
   6.9373889e+03
   6.9376779e+03
   6.9379417e+03
   6.9382432e+03
   6.9384986e+03
   6.9387541e+03
   6.9389969e+03
   6.9392482e+03
   6.9395078e+03
   6.9397674e+03
   6.9400145e+03
   6.9402825e+03
   6.9405379e+03
   6.9407683e+03
   6.9410488e+03
   6.9412875e+03
   6.9415388e+03
   6.9417858e+03
   6.9420789e+03
   6.9423386e+03
   6.9427196e+03
   6.9542646e+03
   6.9547629e+03
   6.9548801e+03
   6.9574554e+03
   6.9575350e+03
   6.9579747e+03
   6.9580878e+03
   7.2608004e+03
   7.2609888e+03
   7.2611898e+03
   7.2613908e+03
   7.2615960e+03
   7.2617970e+03
   7.2620064e+03
   7.2622032e+03
   7.2624168e+03
   7.2626094e+03
   7.2628229e+03
   7.2630365e+03
   7.2632249e+03
   7.2634385e+03
   7.2636479e+03
   7.2638531e+03
   7.2640457e+03
   7.2642634e+03
   7.2645440e+03
   7.2647869e+03
   7.2650381e+03
   7.2652643e+03
   7.2655406e+03
   7.2657793e+03
   7.2660096e+03
   7.2662651e+03
   7.2664954e+03
   7.2667299e+03
   7.2669728e+03
   7.2672073e+03
   7.2674459e+03
   7.2676804e+03
   7.2679149e+03
   7.2681536e+03
   7.2683839e+03
   7.2686352e+03
   7.2688571e+03
   7.2691168e+03
   7.2693513e+03
   7.2695899e+03
   7.2698203e+03
   7.2700506e+03
   7.2702893e+03
   7.2705321e+03
   7.2707583e+03
   7.2709886e+03
   7.2712356e+03
   7.2714701e+03
   7.2717130e+03
   7.2719349e+03
   7.2722071e+03
   7.2724165e+03
   7.2726594e+03
   7.2728981e+03
   7.2731451e+03
   7.2733796e+03
   7.2736267e+03
   7.2738570e+03
   7.2741124e+03
   7.2743386e+03
   7.2745940e+03
   7.2748536e+03
   7.2752347e+03
   7.2755529e+03
   7.2758796e+03
   7.2761476e+03
   7.2763695e+03
   7.2767506e+03
   7.2770772e+03
   7.2773913e+03
   7.2777137e+03
   7.2780529e+03
   7.2783795e+03
   7.2786433e+03
   7.2789155e+03
   7.2791668e+03
   7.2795394e+03
   7.2798368e+03
   7.2801759e+03
   7.2804816e+03
   7.2808124e+03
   7.2811474e+03
   7.2814741e+03
   7.2818133e+03
   7.2820561e+03
   7.2823074e+03
   7.2826884e+03
   7.2829941e+03
   7.2833208e+03
   7.2835636e+03
   7.2838316e+03
   7.2840787e+03
   7.2843006e+03
   7.2845435e+03
   7.2847738e+03
   7.2850125e+03
   7.2852470e+03
   7.2854857e+03
   7.2857328e+03
   7.2859714e+03
   7.2861934e+03
   7.2864614e+03
   7.2868048e+03
   7.2871398e+03
   7.2874999e+03
   7.2879270e+03
   7.2882620e+03
   7.2886012e+03
   7.2889236e+03
   7.2892879e+03
   7.2895978e+03
   7.2899244e+03
   7.2903264e+03
   7.2906698e+03
   7.2912896e+03
   7.2917167e+03
   7.2919638e+03
   7.2922150e+03
   7.2924495e+03
   7.2926840e+03
   7.2930567e+03
   7.2935215e+03
   7.4890778e+03
   7.4892704e+03
   7.4894463e+03
   7.4896347e+03
   7.4898273e+03
   7.4900283e+03
   7.4902126e+03
   7.4903926e+03
   7.4905769e+03
   7.4907737e+03
   7.4909789e+03
   7.4911673e+03
   7.4913767e+03
   7.4915735e+03
   7.4917745e+03
   7.4919713e+03
   7.4922686e+03
   7.4925492e+03
   7.4928465e+03
   7.4930978e+03
   7.4933825e+03
   7.4936254e+03
   7.4938515e+03
   7.4941028e+03
   7.4943331e+03
   7.4945759e+03
   7.4948230e+03
   7.4950366e+03
   7.4952794e+03
   7.4955139e+03
   7.4957275e+03
   7.4959536e+03
   7.4961923e+03
   7.4964226e+03
   7.4966613e+03
   7.4968791e+03
   7.4971052e+03
   7.4973564e+03
   7.4975868e+03
   7.4978045e+03
   7.4980390e+03
   7.4982651e+03
   7.4985122e+03
   7.4987299e+03
   7.4989728e+03
   7.4992031e+03
   7.4994711e+03
   7.4996805e+03
   7.4999485e+03
   7.5001704e+03
   7.5004091e+03
   7.5006562e+03
   7.5009284e+03
   7.5011629e+03
   7.5014016e+03
   7.5016570e+03
   7.5019292e+03
   7.5022265e+03
   7.5024819e+03
   7.5027876e+03
   7.5030221e+03
   7.5032566e+03
   7.5035037e+03
   7.5037382e+03
   7.5039727e+03
   7.5042239e+03
   7.5044543e+03
   7.5047013e+03
   7.5049400e+03
   7.5051745e+03
   7.5054467e+03
   7.5056812e+03
   7.5059073e+03
   7.5062172e+03
   7.5064517e+03
   7.5066862e+03
   7.5069416e+03
   7.5071761e+03
   7.5074651e+03
   7.5077038e+03
   7.5079466e+03
   7.5081853e+03
   7.5084282e+03
   7.5086794e+03
   7.5089098e+03
   7.5091610e+03
   7.5093913e+03
   7.5096886e+03
   7.5099357e+03
   7.5101828e+03
   7.5104256e+03
   7.5107146e+03
   7.5109658e+03
   7.5112129e+03
   7.5114516e+03
   7.5116944e+03
   7.5119499e+03
   7.5122556e+03
   7.5126324e+03
   7.5129172e+03
   7.5132229e+03
   7.5134993e+03
   7.5137505e+03
   7.5140227e+03
   7.5143242e+03
   7.5146424e+03
   7.6014619e+03
   7.6016880e+03
   7.6018932e+03
   7.6020900e+03
   7.6023036e+03
   7.6025046e+03
   7.6027056e+03
   7.6029317e+03
   7.6031704e+03
   7.6033881e+03
   7.6036059e+03
   7.6038697e+03
   7.6040833e+03
   7.6043052e+03
   7.6045188e+03
   7.6047491e+03
   7.6049626e+03
   7.6051846e+03
   7.6054023e+03
   7.6057080e+03
   7.6059383e+03
   7.6061979e+03
   7.6064450e+03
   7.6067423e+03
   7.6069894e+03
   7.6072323e+03
   7.6074877e+03
   7.6077180e+03
   7.6079651e+03
   7.6082079e+03
   7.6084508e+03
   7.6087188e+03
   7.6089575e+03
   7.6092255e+03
   7.6094558e+03
   7.6096819e+03
   7.6099290e+03
   7.6101677e+03
   7.6104189e+03
   7.6106493e+03
   7.6109047e+03
   7.6111392e+03
   7.6114281e+03
   7.6116752e+03
   7.6119223e+03
   7.6121442e+03
   7.6123996e+03
   7.6126509e+03
   7.6128938e+03
   7.6131450e+03
   7.6133879e+03
   7.6136140e+03
   7.6138527e+03
   7.6140956e+03
   7.6143343e+03
   7.6145771e+03
   7.6148116e+03
   7.7897738e+03
   7.7899748e+03
   7.7901925e+03
   7.7903935e+03
   7.7905903e+03
   7.7908834e+03
   7.7911179e+03
   7.7913441e+03
   7.7915828e+03
   7.7918005e+03
   7.7920894e+03
   7.7923700e+03
   7.7925919e+03
   7.7928432e+03
   7.7930609e+03
   7.7933499e+03
   7.7935969e+03
   7.7938189e+03
   7.7940534e+03
   7.7943046e+03
   7.7945224e+03
   7.7947611e+03
   7.7949914e+03
   7.7952259e+03
   7.7954562e+03
   7.7956698e+03
   7.7959126e+03
   7.7961513e+03
   7.7963774e+03
   7.7966119e+03
   7.7968381e+03
   7.7970684e+03
   7.7973196e+03
   7.7975332e+03
   7.7977719e+03
   7.7980106e+03
   7.7982367e+03
   7.7984628e+03
   7.7987434e+03
   7.7989779e+03
   7.7992166e+03
   7.7994427e+03
   7.7996772e+03
   7.7999284e+03
   7.8001696e+03
   7.8004794e+03
   7.8007265e+03
   7.8009317e+03
   7.8011871e+03
   7.8014133e+03
   7.8016478e+03
   7.8018906e+03
   7.8021251e+03
   7.8023471e+03
   7.8026067e+03
   7.8028454e+03
   7.8030841e+03
   7.8033269e+03
   7.8035824e+03
   7.8038043e+03
   7.8040430e+03
   7.8042943e+03
   7.8045371e+03
   7.8047926e+03
   7.8050145e+03
   7.8052658e+03
   7.8054961e+03
   7.8057431e+03
   7.8059986e+03
   7.8062289e+03
   7.9509782e+03
   7.9512629e+03
   7.9515100e+03
   7.9517361e+03
   7.9519874e+03
   7.9522721e+03
   7.9524941e+03
   7.9527328e+03
   7.9529631e+03
   7.9532059e+03
   7.9534321e+03
   7.9536749e+03
   7.9538885e+03
   7.9541314e+03
   7.9543575e+03
   7.9545669e+03
   7.9548014e+03
   7.9550401e+03
   7.9552578e+03
   7.9554756e+03
   7.9557310e+03
   7.9559529e+03
   7.9561665e+03
   7.9564010e+03
   7.9566397e+03
   7.9568658e+03
   7.9570836e+03
   7.9573139e+03
   7.9575400e+03
   7.9577703e+03
   7.9580090e+03
   7.9582435e+03
   7.9584822e+03
   7.9586999e+03
   7.9589303e+03
   7.9591648e+03
   7.9593993e+03
   7.9596421e+03
   7.9598641e+03
   7.9601028e+03
   7.9603456e+03
   7.9605759e+03
   7.9607853e+03
   7.9610324e+03
   7.9612543e+03
   7.9614679e+03
   7.9617317e+03
   7.9619453e+03
   7.9621923e+03
   7.9624184e+03
   7.9626529e+03
   7.9629042e+03
   7.9631554e+03
   7.9634193e+03
   7.9636538e+03
   7.9639008e+03
   7.9641395e+03
   7.9643908e+03
   7.9646294e+03
   7.9648723e+03
   7.9651738e+03
   7.9654125e+03
   7.9657224e+03
   7.9659611e+03
   7.9662039e+03
   7.9664426e+03
   7.9985356e+03
   7.9988371e+03
   7.9990884e+03
   7.9993564e+03
   7.9996495e+03
   7.9998463e+03
   8.0000389e+03
   8.0002274e+03
   8.0004200e+03
   8.0006168e+03
   8.0008053e+03
   8.0010188e+03
   8.0012826e+03
   8.0015423e+03
   8.0018103e+03
   8.0020783e+03
   8.0023128e+03
   8.0025556e+03
   8.0027985e+03
   8.0030330e+03
   8.0032633e+03
   8.0034978e+03
   8.0037491e+03
   8.0039752e+03
   8.0042223e+03
   8.0044484e+03
   8.0046787e+03
   8.0049174e+03
   8.0051561e+03
   8.0053906e+03
   8.0056293e+03
   8.0058554e+03
   8.0061024e+03
   8.0063160e+03
   8.0065547e+03
   8.0067850e+03
   8.0070153e+03
   8.0072582e+03
   8.0074801e+03
   8.0077188e+03
   8.0079575e+03
   8.0082004e+03
   8.0084223e+03
   8.0086610e+03
   8.0088829e+03
   8.0091174e+03
   8.0093561e+03
   8.0096409e+03
   8.0098754e+03
   8.0101099e+03
   8.0103569e+03
   8.0106291e+03
   8.0108846e+03
   8.0111526e+03
   8.0114206e+03
   8.0116551e+03
   8.0119566e+03
   8.0121994e+03
   8.0124758e+03
   8.0127145e+03
   8.0129741e+03
   8.0131961e+03
   8.0134431e+03
   8.0137028e+03
   8.0139205e+03
   8.0141592e+03
   8.0144691e+03
   8.0147036e+03
   8.0149548e+03
   8.0151977e+03
   8.0154950e+03
   8.0157211e+03
   8.0159556e+03
   8.0162194e+03
   8.0164498e+03
   8.0166801e+03
   8.0169271e+03
   8.0171700e+03
   8.0174087e+03
   8.0176432e+03
   8.0179028e+03
   8.0181541e+03
   8.0184095e+03
   8.0186566e+03
   8.0188953e+03
   8.0191549e+03
   8.0194187e+03
   8.0196909e+03
   8.0199673e+03
   8.0202269e+03
   8.0204781e+03
   8.0207796e+03
   8.0210309e+03
   8.0212821e+03
   8.0215836e+03
   8.0219061e+03
   8.0221992e+03
   8.0224463e+03
   8.0227813e+03
   8.0230869e+03
   8.0233968e+03
   8.0237109e+03
   8.0239956e+03
   8.0242720e+03
   8.0245568e+03
   8.0248373e+03
   8.0253901e+03
   8.1047474e+03
   8.1049609e+03
   8.1052331e+03
   8.1055095e+03
   8.1057566e+03
   8.1060036e+03
   8.1062633e+03
   8.1064852e+03
   8.1067323e+03
   8.1069584e+03
   8.1072054e+03
   8.1074525e+03
   8.1076828e+03
   8.1079215e+03
   8.1081811e+03
   8.1084156e+03
   8.1086669e+03
   8.1089014e+03
   8.1091359e+03
   8.1093662e+03
   8.1096007e+03
   8.1098352e+03
   8.1100697e+03
   8.1103251e+03
   8.1105429e+03
   8.1107816e+03
   8.1110286e+03
   8.1112673e+03
   8.1115018e+03
   8.1117321e+03
   8.1119750e+03
   8.1122263e+03
   8.1124691e+03
   8.1127036e+03
   8.1129339e+03
   8.1131810e+03
   8.1134239e+03
   8.1136709e+03
   8.1138845e+03
   8.1141902e+03
   8.1144163e+03
   8.1147136e+03
   8.1149607e+03
   8.1152119e+03
   8.1154925e+03
   8.1157270e+03
   8.1159699e+03
   8.1162128e+03
   8.1164473e+03
   8.1166985e+03
   8.1169498e+03
   8.1172303e+03
   8.1174899e+03
   8.1177370e+03
   8.1179924e+03
   8.1182353e+03
   8.1185243e+03
   8.1187588e+03
   8.1190058e+03
   8.1192529e+03
   8.1194999e+03
   8.1197470e+03
   8.1199689e+03
   8.1202202e+03
   8.1204631e+03
   8.1207018e+03
   8.1209446e+03
   8.1211624e+03
   8.1214220e+03
   8.1216733e+03
   8.1219036e+03
   8.1221506e+03
   8.1223935e+03
   8.1226364e+03
   8.1228960e+03
   8.1231389e+03
   8.1233776e+03
   8.1236665e+03
   8.1240894e+03
   8.1242528e+03
   8.1244705e+03
   8.1246254e+03
   8.1248181e+03
   8.1249898e+03
   8.1251866e+03
   8.1253876e+03
   8.1255760e+03
   8.1257728e+03
   8.1259696e+03
   8.1261539e+03
   8.1263800e+03
   8.1265768e+03
   8.1267820e+03
   8.1269872e+03
   8.1272426e+03
   8.1274729e+03
   8.1277200e+03
   8.1279503e+03
   8.1281932e+03
   8.1284193e+03
   8.1286748e+03
   8.1289469e+03
   8.1291898e+03
   8.1294411e+03
   8.1296798e+03
   8.1299896e+03
   8.1302660e+03
   8.1305968e+03
   8.1308899e+03
   8.1312040e+03
   8.1315223e+03
   8.1318573e+03
   8.1321546e+03
   8.1324603e+03
   8.1327911e+03
   8.1331344e+03
   8.1334318e+03
   8.1337291e+03
   8.1339887e+03
   8.3515963e+03
   8.3518769e+03
   8.3521742e+03
   8.3524506e+03
   8.3527437e+03
   8.3530452e+03
   8.3532923e+03
   8.3535309e+03
   8.3537613e+03
   8.3539999e+03
   8.3542512e+03
   8.3544606e+03
   8.3547076e+03
   8.3549338e+03
   8.3551724e+03
   8.3553944e+03
   8.3556289e+03
   8.3558676e+03
   8.3560853e+03
   8.3563198e+03
   8.3565418e+03
   8.3567804e+03
   8.3570108e+03
   8.3572411e+03
   8.3574588e+03
   8.3576933e+03
   8.3579236e+03
   8.3581539e+03
   8.3583759e+03
   8.3586313e+03
   8.3588491e+03
   8.3590710e+03
   8.3593013e+03
   8.3595316e+03
   8.3597703e+03
   8.3600132e+03
   8.3602477e+03
   8.3604989e+03
   8.3607041e+03
   8.3609428e+03
   8.3611899e+03
   8.3614160e+03
   8.3616547e+03
   8.3619227e+03
   8.3621530e+03
   8.3623917e+03
   8.3626471e+03
   8.3628984e+03
   8.3631496e+03
   8.3633841e+03
   8.3636186e+03
   8.3639159e+03
   8.3641421e+03
   8.3643933e+03
   8.3646153e+03
   8.3648623e+03
   8.3651136e+03
   8.3653564e+03
   8.3655909e+03
   8.3658380e+03
   8.3661353e+03
   8.3663782e+03
   8.3666923e+03
   8.3669351e+03
   8.3672576e+03
   8.3675423e+03
   8.3678648e+03
   8.3681328e+03
   8.3684133e+03
   8.3686729e+03
   8.3689284e+03
   8.3691754e+03
   8.3694267e+03
   8.3696528e+03
   8.3698957e+03
   8.3701428e+03
   8.3703898e+03
   8.3706411e+03
   8.3709509e+03
   8.5264646e+03
   8.5266321e+03
   8.5268331e+03
   8.5269964e+03
   8.5272016e+03
   8.5273816e+03
   8.5275701e+03
   8.5277543e+03
   8.5279469e+03
   8.5281563e+03
   8.5283489e+03
   8.5285583e+03
   8.5287635e+03
   8.5289436e+03
   8.5291529e+03
   8.5293372e+03
   8.5295382e+03
   8.5297476e+03
   8.5300449e+03
   8.5303464e+03
   8.5306311e+03
   8.5308949e+03
   8.5311462e+03
   8.5314142e+03
   8.5316696e+03
   8.5318999e+03
   8.5321596e+03
   8.5323815e+03
   8.5326118e+03
   8.5328505e+03
   8.5330766e+03
   8.5333195e+03
   8.5335373e+03
   8.5337927e+03
   8.5340272e+03
   8.5342659e+03
   8.5345046e+03
   8.5347600e+03
   8.5349903e+03
   8.5352416e+03
   8.5354719e+03
   8.5357566e+03
   8.5359786e+03
   8.5362424e+03
   8.5364559e+03
   8.5367239e+03
   8.5369543e+03
   8.5372013e+03
   8.5374442e+03
   8.5376787e+03
   8.5379341e+03
   8.5381770e+03
   8.5384241e+03
   8.5386544e+03
   8.5389056e+03
   8.5391401e+03
   8.5393830e+03
   8.5396594e+03
   8.5399148e+03
   8.5401577e+03
   8.5404592e+03
   8.5407021e+03
   8.5409617e+03
   8.7071217e+03
   8.7072976e+03
   8.7074986e+03
   8.7076954e+03
   8.7079006e+03
   8.7081099e+03
   8.7083151e+03
   8.7085287e+03
   8.7087381e+03
   8.7089558e+03
   8.7091610e+03
   8.7093704e+03
   8.7096844e+03
   8.7099189e+03
   8.7102079e+03
   8.7104884e+03
   8.7108025e+03
   8.7110328e+03
   8.7112715e+03
   8.7115228e+03
   8.7117698e+03
   8.7119959e+03
   8.7122514e+03
   8.7124733e+03
   8.7127288e+03
   8.7129633e+03
   8.7132019e+03
   8.7134323e+03
   8.7136626e+03
   8.7138845e+03
   8.7141316e+03
   8.7143493e+03
   8.7145754e+03
   8.7148099e+03
   8.7150528e+03
   8.7152915e+03
   8.7155176e+03
   8.7157521e+03
   8.7159908e+03
   8.7161960e+03
   8.7164305e+03
   8.7166818e+03
   8.7169079e+03
   8.7171466e+03
   8.7173601e+03
   8.7176114e+03
   8.7178584e+03
   8.7180929e+03
   8.7183149e+03
   8.7185619e+03
   8.7187923e+03
   8.7190226e+03
   8.7192738e+03
   8.7194999e+03
   8.7197638e+03
   8.7199941e+03
   8.7202453e+03
   8.7204966e+03
   8.7208986e+03
   8.7212084e+03
   8.7214932e+03
   8.7217319e+03
   8.7219999e+03
   8.7222386e+03
   8.7224563e+03
   8.7226950e+03
   8.7229337e+03
   8.7231808e+03
   8.7234153e+03
   8.7236456e+03
   8.7239010e+03
   8.7241313e+03
   8.7243574e+03
   8.7246003e+03
   8.7248432e+03
   8.7250819e+03
   8.7253331e+03
   8.7255844e+03
   8.8373948e+03
   8.8376879e+03
   8.8379559e+03
   8.8382281e+03
   8.8385380e+03
   8.8387851e+03
   8.8390279e+03
   8.8392624e+03
   8.8395053e+03
   8.8397524e+03
   8.8399743e+03
   8.8402088e+03
   8.8404308e+03
   8.8406736e+03
   8.8408998e+03
   8.8411343e+03
   8.8413729e+03
   8.8416074e+03
   8.8418126e+03
   8.8420471e+03
   8.8422691e+03
   8.8425119e+03
   8.8427297e+03
   8.8429642e+03
   8.8431945e+03
   8.8434206e+03
   8.8436384e+03
   8.8438687e+03
   8.8441032e+03
   8.8443251e+03
   8.8445596e+03
   8.8447732e+03
   8.8449993e+03
   8.8452380e+03
   8.8454767e+03
   8.8457154e+03
   8.8459457e+03
   8.8461551e+03
   8.8464147e+03
   8.8466241e+03
   8.8468586e+03
   8.8471056e+03
   8.8473276e+03
   8.8475746e+03
   8.8478217e+03
   8.8480562e+03
   8.8482991e+03
   8.8485336e+03
   8.8487806e+03
   8.8490109e+03
   8.9699418e+03
   8.9701972e+03
   8.9704484e+03
   8.9707332e+03
   8.9709886e+03
   8.9712357e+03
   8.9714367e+03
   8.9716921e+03
   8.9719727e+03
   8.9722030e+03
   8.9724291e+03
   8.9726846e+03
   8.9729023e+03
   8.9731243e+03
   8.9733588e+03
   8.9735974e+03
   8.9738278e+03
   8.9740455e+03
   8.9742842e+03
   8.9745019e+03
   8.9747406e+03
   8.9749542e+03
   8.9751929e+03
   8.9754148e+03
   8.9756493e+03
   8.9758880e+03
   8.9761183e+03
   8.9763570e+03
   8.9765789e+03
   8.9768176e+03
   8.9770438e+03
   8.9772741e+03
   8.9775044e+03
   8.9777389e+03
   8.9779566e+03
   8.9781911e+03
   8.9784214e+03
   8.9786559e+03
   8.9788779e+03
   8.9791333e+03
   8.9793469e+03
   8.9795898e+03
   8.9798368e+03
   8.9800671e+03
   8.9803142e+03
   8.9805278e+03
   8.9807623e+03
   8.9810135e+03
   8.9812438e+03
   8.9814783e+03
   8.9817254e+03
   8.9819473e+03
   8.9821902e+03
   8.9824414e+03
   8.9826759e+03
   8.9829439e+03
   8.9831910e+03
   8.9834423e+03
   8.9836558e+03
   8.9839029e+03
   9.2445228e+03
   9.2447991e+03
   9.2450336e+03
   9.2452639e+03
   9.2455152e+03
   9.2457539e+03
   9.2460009e+03
   9.2462438e+03
   9.2464867e+03
   9.2467421e+03
   9.2469641e+03
   9.2472195e+03
   9.2474414e+03
   9.2476676e+03
   9.2479356e+03
   9.2481449e+03
   9.2483794e+03
   9.2486056e+03
   9.2488526e+03
   9.2490871e+03
   9.2493091e+03
   9.2495436e+03
   9.2497823e+03
   9.2500000e+03
   9.2502303e+03
   9.2504523e+03
   9.2506868e+03
   9.2509171e+03
   9.2511474e+03
   9.2513609e+03
   9.2516080e+03
   9.2518383e+03
   9.2520728e+03
   9.2522989e+03
   9.2525376e+03
   9.2527554e+03
   9.2529857e+03
   9.2532244e+03
   9.2534714e+03
   9.2536808e+03
   9.2539195e+03
   9.2541666e+03
   9.2543927e+03
   9.2546398e+03
   9.2857738e+03
   9.2860628e+03
   9.2863266e+03
   9.2865485e+03
   9.2868081e+03
   9.2870510e+03
   9.2872981e+03
   9.2875284e+03
   9.2877419e+03
   9.2879932e+03
   9.2882068e+03
   9.2884329e+03
   9.2886841e+03
   9.2889144e+03
   9.2891364e+03
   9.2893834e+03
   9.2895970e+03
   9.2898357e+03
   9.2900744e+03
   9.2902838e+03
   9.2905224e+03
   9.2907569e+03
   9.2909873e+03
   9.2912218e+03
   9.2914395e+03
   9.2916656e+03
   9.2919043e+03
   9.2921179e+03
   9.2923524e+03
   9.2925701e+03
   9.2928256e+03
   9.2930391e+03
   9.2932611e+03
   9.2934998e+03
   9.2937301e+03
   9.2939729e+03
   9.2942116e+03
   9.2944336e+03
   9.2946681e+03
   9.2948984e+03
   9.2951245e+03
   9.2953506e+03
   9.2956103e+03
   9.2958280e+03
   9.2960793e+03
   9.2963096e+03
   9.2965357e+03
   9.2967869e+03
   9.2970591e+03
   9.2973104e+03
   9.4520888e+03
   9.4523609e+03
   9.4526499e+03
   9.4528886e+03
   9.4531440e+03
   9.4533785e+03
   9.4536465e+03
   9.4538601e+03
   9.4540862e+03
   9.4543333e+03
   9.4545594e+03
   9.4548064e+03
   9.4550326e+03
   9.4552545e+03
   9.4554806e+03
   9.4556984e+03
   9.4559496e+03
   9.4561799e+03
   9.4563935e+03
   9.4566071e+03
   9.4568332e+03
   9.4570593e+03
   9.4572854e+03
   9.4575199e+03
   9.4577377e+03
   9.4579596e+03
   9.4582025e+03
   9.4584412e+03
   9.4586548e+03
   9.4588934e+03
   9.4591112e+03
   9.4593499e+03
   9.4595928e+03
   9.4598147e+03
   9.4600576e+03
   9.4602921e+03
   9.4605098e+03
   9.4607401e+03
   9.4609788e+03
   9.4611882e+03
   9.4614394e+03
   9.4616698e+03
   9.4619378e+03
   9.4621848e+03
   9.4624277e+03
   9.4626999e+03
   9.4629386e+03
   9.4631563e+03
   9.4634076e+03
   9.4636546e+03
   9.4638808e+03
   9.4641194e+03
   9.4643707e+03
   9.4646010e+03
   9.4648816e+03
   9.4651161e+03
   9.4654092e+03
   9.4656604e+03
   9.6240760e+03
   9.6243147e+03
   9.6245157e+03
   9.6247167e+03
   9.6248968e+03
   9.6251061e+03
   9.6253071e+03
   9.6255123e+03
   9.6257259e+03
   9.6259981e+03
   9.6262116e+03
   9.6264336e+03
   9.6266304e+03
   9.6268272e+03
   9.6270952e+03
   9.6273129e+03
   9.6275139e+03
   9.6277108e+03
   9.6279243e+03
   9.6281211e+03
   9.6283389e+03
   9.6285818e+03
   9.6287995e+03
   9.6290047e+03
   9.6291973e+03
   9.6293983e+03
   9.6297082e+03
   9.6299636e+03
   9.6302442e+03
   9.6304954e+03
   9.6307844e+03
   9.6310314e+03
   9.6313162e+03
   9.6315842e+03
   9.6318271e+03
   9.6321118e+03
   9.6323463e+03
   9.6326269e+03
   9.6328739e+03
   9.6331084e+03
   9.6333471e+03
   9.6335774e+03
   9.6338203e+03
   9.6340548e+03
   9.6342809e+03
   9.6345406e+03
   9.6347583e+03
   9.6349886e+03
   9.6352441e+03
   9.6354911e+03
   9.6357382e+03
   9.6359769e+03
   9.6362239e+03
   9.6364501e+03
   9.6366720e+03
   9.6369484e+03
   9.6371703e+03
   9.6374425e+03
   9.6376854e+03
   9.6379115e+03
   9.6381963e+03
   9.6384224e+03
   9.6386694e+03
   9.6389165e+03
   9.6391552e+03
   9.6394064e+03
   9.6396409e+03
   9.6398922e+03
   9.6401769e+03
   9.6404366e+03
   9.6406794e+03
   9.6409307e+03
   9.6411568e+03
   9.6414248e+03
   9.6417096e+03
   9.6419315e+03
   9.6421911e+03
   9.6424926e+03
   9.6428067e+03
   9.6431501e+03
   9.6433888e+03
   9.6437112e+03
   9.6439666e+03
   9.6442598e+03
   9.6445110e+03
   9.6447748e+03
   9.6450554e+03
   9.6452899e+03
   9.6455369e+03
   9.6457798e+03
   9.6460311e+03
   9.6463368e+03
   9.6466927e+03
   9.6470319e+03
   9.6474297e+03
   9.6477773e+03
   9.6480201e+03
   9.6483844e+03
   9.6488032e+03
   9.6491717e+03
   9.6495276e+03
   9.6498333e+03
   9.6501683e+03
   9.6505410e+03
   9.6509765e+03
   9.6512864e+03
   9.6516046e+03
   9.6519229e+03
   9.6521909e+03
   9.6524547e+03
   9.6527353e+03
   9.6530954e+03
   9.6534178e+03
   9.6538031e+03
   9.6542176e+03
   9.6546489e+03
   9.6549504e+03
   9.6553231e+03
   9.6557544e+03
   9.6560853e+03
   9.6563951e+03
   9.6567636e+03
   9.6571447e+03
   9.6574629e+03
   9.6578566e+03
   9.6582544e+03
   9.6587108e+03
   9.6590123e+03
   9.6593096e+03
   9.6595986e+03
   9.6599126e+03
   9.6603565e+03
   9.6606915e+03
   9.6609888e+03
   9.6613238e+03
   9.6616169e+03
   9.6619268e+03
   9.6622199e+03
   9.6624963e+03
   9.6628229e+03
   9.6633003e+03
   9.6636939e+03
   9.6639954e+03
   9.6643681e+03
   9.6647408e+03
   9.6650800e+03
   9.6655574e+03
   9.6658589e+03
   9.6661520e+03
   9.6664451e+03
   9.6667634e+03
   9.6671277e+03
   9.6674292e+03
   9.6677223e+03
   9.6679819e+03
   9.6682834e+03
   9.6686017e+03
   9.6688990e+03
   9.6691879e+03
   9.6694811e+03
   9.6698161e+03
   9.6701134e+03
   9.6704149e+03
   9.6708211e+03
   9.6712691e+03
   9.6715790e+03
   9.6719726e+03
   9.6723076e+03
   9.6726552e+03
   9.6729902e+03
   9.6733629e+03
   9.6737984e+03
   9.6740999e+03
   9.6744809e+03
   9.6748494e+03
   9.6752221e+03
   9.6756869e+03
   9.6759843e+03
   9.6763695e+03
   9.6768008e+03
   9.6771149e+03
   9.6774708e+03
   9.6778519e+03
   1.0464598e+04
   1.0464815e+04
   1.0465050e+04
   1.0465280e+04
   1.0465515e+04
   1.0465753e+04
   1.0465984e+04
   1.0466214e+04
   1.0466449e+04
   1.0466679e+04
   1.0466926e+04
   1.0467177e+04
   1.0467407e+04
   1.0467642e+04
   1.0467881e+04
   1.0468107e+04
   1.0468325e+04
   1.0468538e+04
   1.0468760e+04
   1.0468978e+04
   1.0469216e+04
   1.0469438e+04
   1.0469685e+04
   1.0469937e+04
   1.0470242e+04
   1.0470527e+04
   1.0470770e+04
   1.0470984e+04
   1.0471302e+04
   1.0471599e+04
   1.0471880e+04
   1.0472127e+04
   1.0472428e+04
   1.0472684e+04
   1.0472989e+04
   1.0473283e+04
   1.0473563e+04
   1.0473768e+04
   1.0474045e+04
   1.0474292e+04
   1.0474530e+04
   1.0474811e+04
   1.0475062e+04
   1.0475293e+04
   1.0475577e+04
   1.0475803e+04
   1.0476088e+04
   1.0476331e+04
   1.0476603e+04
   1.0476846e+04
   1.0477072e+04
   1.0477323e+04
   1.0477558e+04
   1.0477809e+04
   1.0478060e+04
   1.0478358e+04
   1.0478584e+04
   1.0478806e+04
   1.0479053e+04
   1.0479333e+04
   1.0479564e+04
   1.0479823e+04
   1.0480083e+04
   1.0480355e+04
   1.0480594e+04
   1.0480854e+04
   1.0481138e+04
   1.0481381e+04
   1.0481620e+04
   1.0481863e+04
   1.0482147e+04
   1.0482441e+04
   1.0482704e+04
   1.0482926e+04
   1.0483207e+04
   1.0483462e+04
   1.0483697e+04
   1.0484007e+04
   1.0484271e+04
   1.0484509e+04
   1.0484765e+04
   1.0485028e+04
   1.0485271e+04
   1.0485523e+04
   1.0485753e+04
   1.0486004e+04
   1.0486264e+04
   1.0486565e+04
   1.0486829e+04
   1.0487068e+04
   1.0487365e+04
   1.0487654e+04
   1.0487956e+04
   1.0488257e+04
   1.0488559e+04
   1.0488856e+04
   1.0489166e+04
   1.0489463e+04
   1.0489765e+04
   1.0490033e+04
   1.0490326e+04
   1.0490631e+04
   1.0490933e+04
   1.0491230e+04
   1.0491574e+04
   1.0491883e+04
   1.0492193e+04
   1.0492537e+04
   1.0492834e+04
   1.0493156e+04
   1.0493483e+04
   1.0493772e+04
   1.0494090e+04
   1.0494522e+04
   1.0494928e+04
   1.0671079e+04
   1.0671305e+04
   1.0671527e+04
   1.0671753e+04
   1.0671958e+04
   1.0672159e+04
   1.0672377e+04
   1.0672570e+04
   1.0672783e+04
   1.0673014e+04
   1.0673223e+04
   1.0673437e+04
   1.0673659e+04
   1.0673876e+04
   1.0674098e+04
   1.0674383e+04
   1.0674630e+04
   1.0674986e+04
   1.0675162e+04
   1.0675359e+04
   1.0675576e+04
   1.0675853e+04
   1.0676175e+04
   1.0676418e+04
   1.0676699e+04
   1.0676954e+04
   1.0677201e+04
   1.0677478e+04
   1.0677708e+04
   1.0677934e+04
   1.0678215e+04
   1.0678449e+04
   1.0678742e+04
   1.0678956e+04
   1.0679199e+04
   1.0679446e+04
   1.0679739e+04
   1.0679961e+04
   1.0680212e+04
   1.0680455e+04
   1.0680694e+04
   1.0680970e+04
   1.0681217e+04
   1.0681464e+04
   1.0681728e+04
   1.0681971e+04
   1.0682230e+04
   1.0682482e+04
   1.0682745e+04
   1.0683055e+04
   1.0683348e+04
   1.0683629e+04
   1.0683864e+04
   1.0684132e+04
   1.0684400e+04
   1.0684688e+04
   1.0684936e+04
   1.0685183e+04
   1.0685476e+04
   1.0685727e+04
   1.0685970e+04
   1.0686255e+04
   1.0686518e+04
   1.0686765e+04
   1.0687021e+04
   1.0687268e+04
   1.0687507e+04
   1.0687800e+04
   1.0688059e+04
   1.0688306e+04
   1.0688541e+04
   1.0688838e+04
   1.0689106e+04
   1.0689370e+04
   1.0689621e+04
   1.0689873e+04
   1.0690128e+04
   1.0690371e+04
   1.0690618e+04
   1.0690873e+04
   1.0691129e+04
   1.0691422e+04
   1.0691690e+04
   1.0692017e+04
   1.0692326e+04
   1.1054795e+04
   1.1055096e+04
   1.1055335e+04
   1.1055620e+04
   1.1055904e+04
   1.1056143e+04
   1.1056361e+04
   1.1056553e+04
   1.1056750e+04
   1.1056955e+04
   1.1057173e+04
   1.1057387e+04
   1.1057609e+04
   1.1057822e+04
   1.1058036e+04
   1.1058241e+04
   1.1058455e+04
   1.1058723e+04
   1.1059012e+04
   1.1059267e+04
   1.1059581e+04
   1.1059820e+04
   1.1060113e+04
   1.1060356e+04
   1.1060691e+04
   1.1060929e+04
   1.1061143e+04
   1.1061465e+04
   1.1061696e+04
   1.1062027e+04
   1.1062248e+04
   1.1062496e+04
   1.1062759e+04
   1.1063061e+04
   1.1063295e+04
   1.1063563e+04
   1.1063802e+04
   1.1064045e+04
   1.1064363e+04
   1.1064698e+04
   1.1064991e+04
   1.1065217e+04
   1.1065481e+04
   1.1065779e+04
   1.1066118e+04
   1.1066386e+04
   1.1066603e+04
   1.1066880e+04
   1.1067144e+04
   1.1067387e+04
   1.1067617e+04
   1.1067906e+04
   1.1068161e+04
   1.1068400e+04
   1.1068672e+04
   1.1068969e+04
   1.1069250e+04
   1.1069518e+04
   1.1069752e+04
   1.1070012e+04
   1.1070255e+04
   1.1070519e+04
   1.1070795e+04
   1.1071042e+04
   1.1071293e+04
   1.1071641e+04
   1.1071980e+04
   1.1072319e+04
   1.1072659e+04
   1.1072989e+04
   1.1073337e+04
   1.1073689e+04
   1.1074011e+04
   1.1074363e+04
   1.1074702e+04
   1.1074978e+04
   1.1075267e+04
   1.1075540e+04
   1.1075933e+04
   1.1076210e+04
   1.1076469e+04
   1.1076704e+04
   1.1076951e+04
   1.1077202e+04
   1.1077432e+04
   1.1077717e+04
   1.1077964e+04
   1.1078215e+04
   1.1078475e+04
   1.1078793e+04
   1.1079187e+04
   1.1079635e+04
   1.1079953e+04
   1.1080267e+04
   1.1080535e+04
   1.1080941e+04
   1.1081331e+04
   1.1081637e+04
   1.1082076e+04
   1.1082415e+04
   1.1082750e+04
   1.1083090e+04
   1.1083450e+04
   1.1083818e+04
   1.1084157e+04
   1.1084492e+04
   1.1084823e+04
   1.1085167e+04
   1.1085523e+04
   1.1086159e+04
   1.1086729e+04
   1.1087327e+04
   1.1087688e+04
   1.1088018e+04
   1.1088466e+04
   1.1134165e+04
   1.1134500e+04
   1.1134776e+04
   1.1135015e+04
   1.1135278e+04
   1.1135542e+04
   1.1135777e+04
   1.1136028e+04
   1.1136288e+04
   1.1136564e+04
   1.1136799e+04
   1.1137083e+04
   1.1137368e+04
   1.1137636e+04
   1.1137912e+04
   1.1138151e+04
   1.1138398e+04
   1.1138658e+04
   1.1138934e+04
   1.1139206e+04
   1.1139466e+04
   1.1139726e+04
   1.1139989e+04
   1.1140220e+04
   1.1140471e+04
   1.1140722e+04
   1.1140965e+04
   1.1141233e+04
   1.1141463e+04
   1.1141702e+04
   1.1141991e+04
   1.1142259e+04
   1.1142514e+04
   1.1142799e+04
   1.1143046e+04
   1.1143335e+04
   1.1143612e+04
   1.1143875e+04
   1.1144164e+04
   1.1144395e+04
   1.1144692e+04
   1.1144943e+04
   1.1145182e+04
   1.1145421e+04
   1.1145705e+04
   1.1145952e+04
   1.1146191e+04
   1.1146442e+04
   1.1146685e+04
   1.1146970e+04
   1.1147204e+04
   1.1147472e+04
   1.1147766e+04
   1.1148042e+04
   1.1148343e+04
   1.1148645e+04
   1.1150203e+04
   1.1150504e+04
   1.1150747e+04
   1.1150952e+04
   1.1151170e+04
   1.1151459e+04
   1.1151702e+04
   1.1151941e+04
   1.1152179e+04
   1.1152414e+04
   1.1152644e+04
   1.1152879e+04
   1.1153100e+04
   1.1153335e+04
   1.1153574e+04
   1.1153817e+04
   1.1154047e+04
   1.1154302e+04
   1.1154545e+04
   1.1154792e+04
   1.1155023e+04
   1.1155324e+04
   1.1155588e+04
   1.1427774e+04
   1.1427996e+04
   1.1428184e+04
   1.1428377e+04
   1.1428590e+04
   1.1428800e+04
   1.1429005e+04
   1.1429206e+04
   1.1429428e+04
   1.1429633e+04
   1.1429859e+04
   1.1430064e+04
   1.1430278e+04
   1.1430500e+04
   1.1430734e+04
   1.1430939e+04
   1.1431165e+04
   1.1431383e+04
   1.1431609e+04
   1.1431831e+04
   1.1432062e+04
   1.1432284e+04
   1.1432493e+04
   1.1432706e+04
   1.1432937e+04
   1.1433134e+04
   1.1433356e+04
   1.1433557e+04
   1.1433766e+04
   1.1433979e+04
   1.1434210e+04
   1.1434440e+04
   1.1434675e+04
   1.1434892e+04
   1.1435114e+04
   1.1435336e+04
   1.1435541e+04
   1.1435747e+04
   1.1435960e+04
   1.1436190e+04
   1.1436396e+04
   1.1436613e+04
   1.1436840e+04
   1.1437066e+04
   1.1437334e+04
   1.1437577e+04
   1.1437794e+04
   1.1438012e+04
   1.1438259e+04
   1.1438569e+04
   1.1438862e+04
   1.1439101e+04
   1.1439398e+04
   1.1439691e+04
   1.1439942e+04
   1.1440223e+04
   1.1440458e+04
   1.1440717e+04
   1.1440989e+04
   1.1441270e+04
   1.1441517e+04
   1.1441827e+04
   1.1442103e+04
   1.1442388e+04
   1.1442664e+04
   1.1442945e+04
   1.1443213e+04
   1.1443498e+04
   1.1443808e+04
   1.1444080e+04
   1.1444348e+04
   1.1444679e+04
   1.1444934e+04
   1.1445231e+04
   1.1445483e+04
   1.1445776e+04
   1.1446039e+04
   1.1446307e+04
   1.1446588e+04
   1.1446890e+04
   1.1447145e+04
   1.1447501e+04
   1.1447765e+04
   1.1448058e+04
   1.1448338e+04
   1.1448640e+04
   1.1448929e+04
   1.1449172e+04
   1.1449452e+04
   1.1449695e+04
   1.1449992e+04
   1.1450298e+04
   1.1450608e+04
   1.1450905e+04
   1.1451236e+04
   1.1451525e+04
   1.1451835e+04
   1.1452090e+04
   1.1452367e+04
   1.1452622e+04
   1.1452928e+04
   1.1453255e+04
   1.1453577e+04
   1.1453878e+04
   1.1454586e+04
   1.1454821e+04
   1.1455156e+04
   1.1455440e+04
   1.1455708e+04
   1.1455981e+04
   1.1456270e+04
   1.1456579e+04
   1.1456885e+04
   1.1457258e+04
   1.1457572e+04
   1.1457907e+04
   1.1458263e+04
   1.1458602e+04
   1.1458983e+04
   1.1459339e+04
   1.1459754e+04
   1.1460072e+04
   1.1460436e+04
   1.1460733e+04
   1.1461047e+04
   1.1461391e+04
   1.1461709e+04
   1.1462086e+04
   1.1462538e+04
   1.1462999e+04
   1.1463305e+04
   1.1463627e+04
   1.1463949e+04
   1.1464255e+04
   1.1464565e+04
   1.1464875e+04
   1.1465185e+04
   1.1465495e+04
   1.1465809e+04
   1.1466139e+04
   1.1466458e+04
   1.1466805e+04
   1.1467115e+04
   1.1467496e+04
   1.1467802e+04
   1.1468141e+04
   1.1468464e+04
   1.1469129e+04
   1.1469699e+04
   1.1470055e+04
   1.1470402e+04
   1.1470733e+04
   1.1471077e+04
   1.1471437e+04
   1.1471763e+04
   1.1472065e+04
   1.1472383e+04
   1.1472705e+04
   1.1473082e+04
   1.1473455e+04
   1.1473786e+04
   1.1474154e+04
   1.1474456e+04
   1.1474904e+04
   1.1475277e+04
   1.1475591e+04
   1.1476064e+04
   1.1476365e+04
   1.1476788e+04
   1.1477107e+04
   1.1477412e+04
   1.1477730e+04
   1.1478049e+04
   1.1478371e+04
   1.1478740e+04
   1.1479070e+04
   1.1479389e+04
   1.1479703e+04
   1.1480013e+04
   1.1480327e+04
   1.1480637e+04
   1.1481043e+04
   1.1481357e+04
   1.1481763e+04
   1.1482060e+04
   1.1482475e+04
   1.1482885e+04
   1.1483178e+04
   1.1483505e+04
   1.1483869e+04
   1.1484217e+04
   1.1484548e+04
   1.1484920e+04
   1.1485222e+04
   1.1485540e+04
   1.1485867e+04
   1.1486181e+04
   1.1486512e+04
   1.1486838e+04
   1.1487161e+04
   1.1487538e+04
   1.1487868e+04
   1.1488208e+04
   1.2658267e+04
   1.2658464e+04
   1.2658749e+04
   1.2658954e+04
   1.2659176e+04
   1.2659419e+04
   1.2659615e+04
   1.2659812e+04
   1.2660055e+04
   1.2660285e+04
   1.2660507e+04
   1.2660721e+04
   1.2660960e+04
   1.2661161e+04
   1.2661374e+04
   1.2661604e+04
   1.2661826e+04
   1.2662044e+04
   1.2662258e+04
   1.2662488e+04
   1.2662727e+04
   1.2662949e+04
   1.2663166e+04
   1.2663380e+04
   1.2663589e+04
   1.2663815e+04
   1.2664033e+04
   1.2664293e+04
   1.2664527e+04
   1.2664762e+04
   1.2664959e+04
   1.2665168e+04
   1.2665382e+04
   1.2665595e+04
   1.2665800e+04
   1.2666022e+04
   1.2666232e+04
   1.2666449e+04
   1.2666667e+04
   1.2666897e+04
   1.2667124e+04
   1.2667350e+04
   1.2667576e+04
   1.2667819e+04
   1.2668028e+04
   1.2668250e+04
   1.2668472e+04
   1.2668685e+04
   1.2668907e+04
   1.2669134e+04
   1.2669389e+04
   1.2669628e+04
   1.2669887e+04
   1.2677220e+04
   1.2677496e+04
   1.2677747e+04
   1.2677952e+04
   1.2678166e+04
   1.2678380e+04
   1.2678581e+04
   1.2678811e+04
   1.2679033e+04
   1.2679263e+04
   1.2679464e+04
   1.2679699e+04
   1.2679900e+04
   1.2680130e+04
   1.2680356e+04
   1.2680595e+04
   1.2680821e+04
   1.2681047e+04
   1.2681269e+04
   1.2681499e+04
   1.2681721e+04
   1.2681964e+04
   1.2682203e+04
   1.2682412e+04
   1.2682659e+04
   1.2682898e+04
   1.2683132e+04
   1.2683358e+04
   1.2683597e+04
   1.2683823e+04
   1.2684049e+04
   1.2684326e+04
   1.2684548e+04
   1.2684828e+04
   1.2713387e+04
   1.2713605e+04
   1.2713823e+04
   1.2714019e+04
   1.2714241e+04
   1.2714455e+04
   1.2714652e+04
   1.2714865e+04
   1.2715075e+04
   1.2715280e+04
   1.2715493e+04
   1.2715699e+04
   1.2715900e+04
   1.2716126e+04
   1.2716339e+04
   1.2716549e+04
   1.2716758e+04
   1.2716984e+04
   1.2717198e+04
   1.2717424e+04
   1.2717646e+04
   1.2717876e+04
   1.2718085e+04
   1.2718303e+04
   1.2718546e+04
   1.2718764e+04
   1.2718994e+04
   1.2719245e+04
   1.2719463e+04
   1.2719710e+04
   1.2719974e+04
   1.2720196e+04
   1.2720426e+04
   1.2720715e+04
   1.2721004e+04
   1.2721276e+04
   1.2721528e+04
   1.2721787e+04
   1.2722026e+04
   1.2760522e+04
   1.2760773e+04
   1.2761003e+04
   1.2761221e+04
   1.2761426e+04
   1.2761640e+04
   1.2761845e+04
   1.2762063e+04
   1.2762280e+04
   1.2762502e+04
   1.2762741e+04
   1.2762938e+04
   1.2763164e+04
   1.2763403e+04
   1.2763599e+04
   1.2763825e+04
   1.2764064e+04
   1.2764257e+04
   1.2764475e+04
   1.2764713e+04
   1.2764918e+04
   1.2765132e+04
   1.2765346e+04
   1.2765572e+04
   1.2765789e+04
   1.2766003e+04
   1.2766229e+04
   1.2766447e+04
   1.2766761e+04
   1.2767008e+04
   1.2767213e+04
   1.2767423e+04
   1.2767640e+04
   1.2767862e+04
   1.2768088e+04
   1.2768415e+04
   1.2768763e+04
   1.2769072e+04
   1.2769437e+04
   1.2769738e+04
   1.2770111e+04
   1.2770446e+04
   1.2770777e+04
   1.2771137e+04
   1.2771463e+04
   1.2771811e+04
   1.2772196e+04
   1.2772573e+04
   1.2772958e+04
   1.2773298e+04
   1.2773641e+04
   1.2774005e+04
   1.2774361e+04
   1.2774696e+04
   1.2775065e+04
   1.2775421e+04
   1.2775798e+04
   1.2776128e+04
   1.2776392e+04
   1.2776631e+04
   1.2776865e+04
   1.2777209e+04
   1.2777560e+04
   1.2777925e+04
   1.2778277e+04
   1.2778616e+04
   1.2778980e+04
   1.2779340e+04
   1.2779658e+04
   1.2780039e+04
   1.2780383e+04
   1.2780739e+04
   1.2781057e+04
   1.2781417e+04
   1.2781790e+04
   1.2782171e+04
   1.2782506e+04
   1.2782874e+04
   1.2783247e+04
   1.2783574e+04
   1.2783951e+04
   1.2784332e+04
   1.2784696e+04
   1.2785031e+04
   1.2785379e+04
   1.2785751e+04
   1.2786132e+04
   1.2895238e+04
   1.2895464e+04
   1.2895690e+04
   1.2895924e+04
   1.2896155e+04
   1.2896477e+04
   1.2896787e+04
   1.2897076e+04
   1.2897419e+04
   1.2897754e+04
   1.2898081e+04
   1.2898399e+04
   1.2898713e+04
   1.2899023e+04
   1.2899337e+04
   1.2899660e+04
   1.2899953e+04
   1.2900279e+04
   1.2900602e+04
   1.2900920e+04
   1.2901230e+04
   1.2901540e+04
   1.2901875e+04
   1.2902168e+04
   1.2902486e+04
   1.2902809e+04
   1.2903110e+04
   1.2903416e+04
   1.2903730e+04
   1.2904044e+04
   1.2904333e+04
   1.2904664e+04
   1.2904974e+04
   1.2905283e+04
   1.2905593e+04
   1.2905886e+04
   1.2906196e+04
   1.2906515e+04
   1.2906816e+04
   1.2907151e+04
   1.2907478e+04
   1.2907813e+04
   1.2908114e+04
   1.2908449e+04
   1.2908759e+04
   1.2909111e+04
   1.2909450e+04
   1.2909764e+04
   1.2910133e+04
   1.2910463e+04
   1.2910786e+04
   1.2911091e+04
   1.2911452e+04
   1.2911761e+04
   1.2912080e+04
   1.2912440e+04
   1.2912771e+04
   1.2913093e+04
   1.2913411e+04
   1.2913746e+04
   1.2914073e+04
   1.2914416e+04
   1.2914789e+04
   1.2915132e+04
   1.2915488e+04
   1.2915828e+04
   1.2916163e+04
   1.2916485e+04
   1.2916816e+04
   1.2917151e+04
   1.2917477e+04
   1.2917825e+04
   1.2918160e+04
   1.2918533e+04
   1.2918876e+04
   1.2919261e+04
   1.2919588e+04
   1.2919915e+04
   1.2920275e+04
   1.2920605e+04
   1.2920991e+04
   1.2921338e+04
   1.2921694e+04
   1.2922038e+04
   1.2922423e+04
   1.2922766e+04
   1.2923156e+04
   1.2923520e+04
   1.2923821e+04
   1.2924194e+04
   1.2924592e+04
   1.2924944e+04
   1.2925304e+04
   1.2925681e+04
   1.2926066e+04
   1.2926439e+04
   1.2926811e+04
   1.2927184e+04
   1.2927536e+04
   1.2927904e+04
   1.2928256e+04
   1.2928629e+04
   1.2929022e+04
   1.2929403e+04
   1.2929797e+04
   1.2930161e+04
   1.3036783e+04
   1.3037357e+04
   1.3037684e+04
   1.3037981e+04
   1.3038324e+04
   1.3038634e+04
   1.3038944e+04
   1.3039254e+04
   1.3039606e+04
   1.3039907e+04
   1.3040209e+04
   1.3040515e+04
   1.3040791e+04
   1.3041084e+04
   1.3041402e+04
   1.3041674e+04
   1.3041976e+04
   1.3042290e+04
   1.3042621e+04
   1.3042935e+04
   1.3043249e+04
   1.3043555e+04
   1.3043844e+04
   1.3044166e+04
   1.3044447e+04
   1.3044744e+04
   1.3045054e+04
   1.3045397e+04
   1.3045703e+04
   1.3045962e+04
   1.3046272e+04
   1.3046528e+04
   1.3046842e+04
   1.3047156e+04
   1.3047474e+04
   1.3047738e+04
   1.3048039e+04
   1.3048362e+04
   1.3048655e+04
   1.3048969e+04
   1.3049229e+04
   1.3049568e+04
   1.3049895e+04
   1.3050167e+04
   1.3050502e+04
   1.3050791e+04
   1.3051121e+04
   1.3051444e+04
   1.3051750e+04
   1.3052076e+04
   1.3052411e+04
   1.3052717e+04
   1.3052930e+04
   1.3053144e+04
   1.3053374e+04
   1.3053592e+04
   1.3053923e+04
   1.3054245e+04
   1.3054559e+04
   1.3054869e+04
   1.3055196e+04
   1.3055502e+04
   1.3055853e+04
   1.3056121e+04
   1.3056477e+04
   1.3056796e+04
   1.3057135e+04
   1.3057474e+04
   1.3057809e+04
   1.3058169e+04
   1.3058500e+04
   1.3058826e+04
   1.3059187e+04
   1.3059551e+04
   1.3059898e+04
   1.3060242e+04
   1.3060564e+04
   1.3060899e+04
   1.3061167e+04
   1.3061506e+04
   1.3061879e+04
   1.3062214e+04
   1.3062549e+04
   1.3062897e+04
   1.3063194e+04
   1.3063529e+04
   1.3063910e+04
   1.3064270e+04
   1.3064622e+04
   1.3064986e+04
   1.3065351e+04
   1.3065732e+04
   1.3066104e+04
   1.3066456e+04
   1.3066728e+04
   1.3067114e+04
   1.3067461e+04
   1.3067804e+04
   1.3068181e+04
   1.3068550e+04
   1.3068885e+04
   1.3069237e+04
   1.3069613e+04
   1.3070011e+04
   1.3070397e+04
   1.3070778e+04
   1.3071163e+04
   1.3071565e+04
   1.3071946e+04
   1.3072331e+04
   1.3209349e+04
   1.3209675e+04
   1.3209993e+04
   1.3210337e+04
   1.3210630e+04
   1.3210948e+04
   1.3211258e+04
   1.3211568e+04
   1.3211857e+04
   1.3212196e+04
   1.3212510e+04
   1.3212799e+04
   1.3213096e+04
   1.3213423e+04
   1.3213691e+04
   1.3213993e+04
   1.3214315e+04
   1.3214621e+04
   1.3214947e+04
   1.3215232e+04
   1.3215534e+04
   1.3215843e+04
   1.3216132e+04
   1.3216442e+04
   1.3216740e+04
   1.3216999e+04
   1.3217301e+04
   1.3217611e+04
   1.3217899e+04
   1.3218222e+04
   1.3218456e+04
   1.3218766e+04
   1.3219038e+04
   1.3219298e+04
   1.3219608e+04
   1.3219914e+04
   1.3220194e+04
   1.3220458e+04
   1.3220764e+04
   1.3221065e+04
   1.3221333e+04
   1.3221651e+04
   1.3221932e+04
   1.3222246e+04
   1.3222556e+04
   1.3222824e+04
   1.3223125e+04
   1.3223419e+04
   1.3223741e+04
   1.3224051e+04
   1.3224327e+04
   1.3224637e+04
   1.3224960e+04
   1.3225332e+04
   1.3225646e+04
   1.3225986e+04
   1.3226325e+04
   1.3226643e+04
   1.3226957e+04
   1.3227288e+04
   1.3227594e+04
   1.3227870e+04
   1.3228184e+04
   1.3228494e+04
   1.3228833e+04
   1.3229097e+04
   1.3229419e+04
   1.3229725e+04
   1.3230056e+04
   1.3230408e+04
   1.3230730e+04
   1.3231073e+04
   1.3231442e+04
   1.3231768e+04
   1.3232103e+04
   1.3232426e+04
   1.3232773e+04
   1.3233092e+04
   1.3233389e+04
   1.3233716e+04
   1.3234046e+04
   1.3234340e+04
   1.3234616e+04
   1.3234934e+04
   1.3235290e+04
   1.3235583e+04
   1.3235910e+04
