# Supplementary material for: Interaction mechanisms quantified from dynamical features of frog choruses
Source: R Soc Open Sci. 2020 Mar 18;7(3):191693. doi: 10.1098/rsos.191693 (PMC7137965; doi:10.1098/rsos.191693)
Supplement: Dataset 4 [file rsos191693supp5.zip › Dataset4_29th_May_2009/CallTiming_Frog3.dat]

   1.0325583e+03
   1.0328807e+03
   1.0332115e+03
   1.0335591e+03
   1.0339150e+03
   1.0342626e+03
   1.0346227e+03
   1.0348865e+03
   1.0352550e+03
   1.0355146e+03
   1.0358915e+03
   1.0361553e+03
   1.0364149e+03
   1.0368044e+03
   1.0370724e+03
   1.0374241e+03
   1.0376963e+03
   1.0380858e+03
   1.0382868e+03
   1.0385296e+03
   1.0389149e+03
   1.0391578e+03
   1.0395472e+03
   1.0398361e+03
   1.0401711e+03
   1.0405606e+03
   1.0408328e+03
   1.0411929e+03
   1.0414693e+03
   1.0417833e+03
   1.0421099e+03
   1.0424868e+03
   1.0428344e+03
   1.0431443e+03
   1.0434918e+03
   1.0438059e+03
   1.0441911e+03
   1.0444759e+03
   1.0448444e+03
   1.0450914e+03
   1.0455060e+03
   1.0458452e+03
   1.0461509e+03
   1.0465278e+03
   1.0467999e+03
   1.0471475e+03
   1.0474323e+03
   1.0477631e+03
   1.0481567e+03
   1.0483996e+03
   1.0486508e+03
   1.0488853e+03
   1.0491575e+03
   1.0494967e+03
   1.0498819e+03
   1.0501625e+03
   1.0505101e+03
   1.0509246e+03
   1.0512010e+03
   1.0515779e+03
   1.0518417e+03
   1.0522269e+03
   1.0525368e+03
   1.0528676e+03
   1.0532068e+03
   1.0535795e+03
   1.0538559e+03
   1.0541532e+03
   1.0545008e+03
   1.0549069e+03
   1.0552001e+03
   1.0555225e+03
   1.0558156e+03
   1.0561506e+03
   1.0564940e+03
   1.5280885e+03
   1.5283314e+03
   1.5285533e+03
   1.5287711e+03
   1.5290014e+03
   1.5292359e+03
   1.5294453e+03
   1.5296756e+03
   1.5298724e+03
   1.5301027e+03
   1.5304628e+03
   1.5308020e+03
   1.5311203e+03
   1.5313380e+03
   1.5316102e+03
   1.5319578e+03
   1.5322299e+03
   1.5324896e+03
   1.5327199e+03
   1.5330214e+03
   1.5332726e+03
   1.5336537e+03
   1.5339133e+03
   1.5341771e+03
   1.5344786e+03
   1.5347089e+03
   1.5350984e+03
   1.5353622e+03
   1.5356553e+03
   1.5358982e+03
   1.5362123e+03
   1.5365138e+03
   1.5367859e+03
   1.5371754e+03
   1.5373973e+03
   1.5377030e+03
   1.5380589e+03
   1.5382976e+03
   1.5385321e+03
   1.5389383e+03
   1.5391938e+03
   1.5395623e+03
   1.5398219e+03
   1.5402406e+03
   1.5405714e+03
   1.5408771e+03
   1.5411158e+03
   1.5414048e+03
   1.5417984e+03
   1.5420706e+03
   1.5424768e+03
   1.5427783e+03
   1.5430086e+03
   1.5432933e+03
   1.5436493e+03
   1.5439298e+03
   1.5442355e+03
   1.5583934e+03
   1.5586866e+03
   1.5589378e+03
   1.5591388e+03
   1.5593189e+03
   1.5594864e+03
   1.5596958e+03
   1.5599219e+03
   1.5601229e+03
   1.5603281e+03
   1.5605165e+03
   1.5607008e+03
   1.5609394e+03
   1.5611991e+03
   1.5614713e+03
   1.5617979e+03
   1.5620240e+03
   1.5622627e+03
   1.5625642e+03
   1.5628824e+03
   1.5631421e+03
   1.5634184e+03
   1.5636948e+03
   1.5639628e+03
   1.5642476e+03
   1.5646496e+03
   1.5648841e+03
   1.5651060e+03
   1.5653238e+03
   1.5655457e+03
   1.5657467e+03
   1.5659938e+03
   1.5669611e+03
   1.5671621e+03
   1.5673338e+03
   1.5675599e+03
   1.5679535e+03
   1.5681880e+03
   1.5683890e+03
   1.5685565e+03
   1.5687366e+03
   1.5689711e+03
   1.5691595e+03
   1.5693479e+03
   1.5695489e+03
   1.5697206e+03
   1.5699342e+03
   1.5701645e+03
   1.5703864e+03
   1.5705707e+03
   1.5708010e+03
   1.5709894e+03
   1.5711946e+03
   1.5714040e+03
   1.5716176e+03
   1.5718353e+03
   1.5720782e+03
   1.5722708e+03
   1.5725556e+03
   1.5728361e+03
   1.5740338e+03
   1.5742431e+03
   1.5744441e+03
   1.5746326e+03
   1.5749257e+03
   1.5752398e+03
   1.5755161e+03
   1.5757464e+03
   1.5759516e+03
   1.5761526e+03
   1.5763788e+03
   1.5765463e+03
   1.5767808e+03
   1.5769608e+03
   1.5771702e+03
   1.5773796e+03
   1.5775889e+03
   1.5777983e+03
   1.5780161e+03
   1.5782464e+03
   1.5785186e+03
   1.5787363e+03
   1.5789624e+03
   1.5792514e+03
   1.9163685e+03
   1.9166658e+03
   1.9169045e+03
   1.9172814e+03
   1.9175578e+03
   1.9178090e+03
   1.9181105e+03
   1.9183366e+03
   1.9186256e+03
   1.9189271e+03
   1.9191658e+03
   1.9193919e+03
   1.9196473e+03
   1.9199153e+03
   1.9201791e+03
   1.9204136e+03
   1.9206439e+03
   1.9208826e+03
   1.9211925e+03
   1.9214479e+03
   1.9216908e+03
   1.9219379e+03
   1.9222436e+03
   1.9225451e+03
   1.9227796e+03
   1.9230727e+03
   1.9234412e+03
   1.9237176e+03
   1.9239186e+03
   1.9242201e+03
   1.9244462e+03
   1.9246723e+03
   1.9249194e+03
   1.9251204e+03
   1.9253549e+03
   1.9255936e+03
   1.9258951e+03
   1.9262761e+03
   1.9264813e+03
   1.9267368e+03
   1.9270215e+03
   1.9272518e+03
   1.9276580e+03
   1.9279469e+03
   1.9281773e+03
   1.9285081e+03
   2.0767414e+03
   2.0770554e+03
   2.0773528e+03
   2.0776459e+03
   2.0779348e+03
   2.0781819e+03
   2.0784708e+03
   2.0787514e+03
   2.0790613e+03
   2.0792832e+03
   2.0795512e+03
   2.0798485e+03
   2.0800872e+03
   2.0803301e+03
   2.0806902e+03
   2.0809079e+03
   2.0812011e+03
   2.0814188e+03
   2.0816784e+03
   2.0819339e+03
   2.0822144e+03
   2.0824615e+03
   2.0826709e+03
   2.0829598e+03
   2.0832529e+03
   2.0834539e+03
   2.0837513e+03
   2.0840025e+03
   2.0842328e+03
   2.0844715e+03
   2.0848358e+03
   2.0850452e+03
   2.0852923e+03
   2.0855309e+03
   2.0858199e+03
   2.1826726e+03
   2.1829448e+03
   2.1831834e+03
   2.1834347e+03
   2.1836859e+03
   2.1840084e+03
   2.1842554e+03
   2.1845821e+03
   2.1848375e+03
   2.1851013e+03
   2.1853526e+03
   2.1856038e+03
   2.1859221e+03
   2.1861691e+03
   2.1864706e+03
   2.1867344e+03
   2.1869983e+03
   2.1872495e+03
   2.1875133e+03
   2.1877478e+03
   2.1880200e+03
   2.1882545e+03
   2.1884890e+03
   2.1888031e+03
   2.1890501e+03
   2.1893014e+03
   2.1895736e+03
   2.1906916e+03
   2.1909219e+03
   2.1910894e+03
   2.1912737e+03
   2.1914873e+03
   2.1917008e+03
   2.1919437e+03
   2.1921279e+03
   2.1923457e+03
   2.1925928e+03
   2.1929613e+03
   2.1931958e+03
   2.4395111e+03
   2.4398168e+03
   2.4399927e+03
   2.4402858e+03
   2.4405664e+03
   2.4408511e+03
   2.4411191e+03
   2.4413285e+03
   2.4415588e+03
   2.4417891e+03
   2.4420194e+03
   2.4422498e+03
   2.4425303e+03
   2.4427481e+03
   2.4429449e+03
   2.4431082e+03
   2.4433050e+03
   2.4434976e+03
   2.4437028e+03
   2.4439624e+03
   2.4442137e+03
   2.4444608e+03
   2.4446911e+03
   2.4449046e+03
   2.4451684e+03
   2.4454281e+03
   2.4456793e+03
   2.4459180e+03
   2.4461525e+03
   2.4464708e+03
   2.4467471e+03
   2.4469607e+03
   2.4472036e+03
   2.4474799e+03
   2.4477396e+03
   2.4479824e+03
   2.4483049e+03
   2.4490377e+03
   2.4492680e+03
   2.4495318e+03
   2.4497621e+03
   2.4500469e+03
   2.4503149e+03
   2.4505578e+03
   2.4507755e+03
   2.4509974e+03
   2.4512906e+03
   2.4515460e+03
   2.4517721e+03
   2.4520108e+03
   2.4524421e+03
   2.4526431e+03
   2.4529028e+03
   2.6281161e+03
   2.6283590e+03
   2.6286103e+03
   2.6289076e+03
   2.6291504e+03
   2.6294645e+03
   2.6296781e+03
   2.6299419e+03
   2.6302057e+03
   2.6304486e+03
   2.6306621e+03
   2.6308883e+03
   2.6311604e+03
   2.6313949e+03
   2.6316127e+03
   2.6318639e+03
   2.6320901e+03
   2.6323371e+03
   2.6325549e+03
   2.6328061e+03
   2.6330281e+03
   2.6332668e+03
   2.6334971e+03
   2.6337483e+03
   2.6340079e+03
   2.6342383e+03
   2.6344811e+03
   2.6346738e+03
   2.6348957e+03
   2.6352935e+03
   2.6935458e+03
   2.6937259e+03
   2.6939101e+03
   2.6940986e+03
   2.6942744e+03
   2.6945801e+03
   2.6948104e+03
   2.6950701e+03
   2.6953716e+03
   2.6955893e+03
   2.6957610e+03
   2.6959704e+03
   2.6961672e+03
   2.6963849e+03
   2.6966488e+03
   2.6968581e+03
   2.6971052e+03
   2.6973439e+03
   2.6975616e+03
   2.6978003e+03
   2.6980432e+03
   2.6982777e+03
   2.6985122e+03
   2.6987676e+03
   2.6989979e+03
   2.6992324e+03
   2.6994418e+03
   2.6996889e+03
   2.6999150e+03
   2.7001495e+03
   2.7003924e+03
   2.7006101e+03
   2.7008028e+03
   2.7010079e+03
   2.7012173e+03
   2.7014811e+03
   2.7017575e+03
   2.7019711e+03
   2.7022223e+03
   2.7024526e+03
   2.7027290e+03
   2.7029509e+03
   2.7031729e+03
   2.7033613e+03
   2.7035749e+03
   2.7037884e+03
   2.7040188e+03
   2.7042658e+03
   2.7045087e+03
   2.7047264e+03
   2.7049735e+03
   2.7052457e+03
   2.7055514e+03
   2.7057524e+03
   2.7060832e+03
   2.7063135e+03
   2.7066024e+03
   2.7068244e+03
   2.7071803e+03
   2.7074399e+03
   2.7076870e+03
   2.7079173e+03
   2.8981680e+03
   2.8984444e+03
   2.8987291e+03
   2.8989553e+03
   2.8991772e+03
   2.8994410e+03
   2.8996546e+03
   2.8999016e+03
   2.9001152e+03
   2.9003581e+03
   2.9005842e+03
   2.9008396e+03
   2.9010406e+03
   2.9013003e+03
   2.9015264e+03
   2.9017316e+03
   2.9019870e+03
   2.9022257e+03
   2.9024351e+03
   2.9026863e+03
   2.9029124e+03
   2.9031302e+03
   2.9033689e+03
   2.9036159e+03
   2.9038965e+03
   2.9041059e+03
   2.9043446e+03
   2.9045958e+03
   2.9047968e+03
   2.9050648e+03
   2.9052868e+03
   2.9055296e+03
   2.9057683e+03
   2.9059986e+03
   2.9062541e+03
   3.0297836e+03
   3.0300097e+03
   3.0302609e+03
   3.0306504e+03
   3.0309603e+03
   3.0312031e+03
   3.0315214e+03
   3.0317559e+03
   3.0320323e+03
   3.0322709e+03
   3.0325724e+03
   3.0328069e+03
   3.0330624e+03
   3.0333011e+03
   3.0335942e+03
   3.0338287e+03
   3.0340841e+03
   3.0343228e+03
   3.0345824e+03
   3.0348588e+03
   3.0350849e+03
   3.0353948e+03
   3.0356168e+03
   3.0359224e+03
   3.0362114e+03
   3.0364543e+03
   3.0368186e+03
   3.0370405e+03
   3.0373127e+03
   3.0375304e+03
   3.0378361e+03
   3.0380790e+03
   3.0383554e+03
   3.0386946e+03
   3.0389793e+03
   3.0392599e+03
   3.0395195e+03
   3.0397582e+03
   3.0400136e+03
   3.0403654e+03
   3.0406166e+03
   3.0408428e+03
   3.0411108e+03
   3.0413997e+03
   3.0417054e+03
   3.0419315e+03
   3.0424298e+03
   3.0426685e+03
   3.0429323e+03
   3.0431626e+03
   3.0434348e+03
   3.0436609e+03
   3.0439457e+03
   3.0441844e+03
   3.0444356e+03
   3.0451224e+03
   3.0453862e+03
   3.0456835e+03
   3.0459766e+03
   3.0462488e+03
   3.0465210e+03
   3.0468476e+03
   3.0470612e+03
   3.0473920e+03
   3.0476307e+03
   3.0479029e+03
   3.0481416e+03
   3.0484473e+03
   3.0486818e+03
   3.0489330e+03
   3.0492513e+03
   3.0930902e+03
   3.0932493e+03
   3.0934461e+03
   3.0936178e+03
   3.0939235e+03
   3.0941454e+03
   3.0943925e+03
   3.0946019e+03
   3.0947945e+03
   3.0949871e+03
   3.0951881e+03
   3.0953766e+03
   3.0956027e+03
   3.0959586e+03
   3.0961848e+03
   3.0964360e+03
   3.0967794e+03
   3.0970181e+03
   3.0972400e+03
   3.0975248e+03
   3.0978053e+03
   3.0980566e+03
   3.0982911e+03
   3.0985674e+03
   3.0987768e+03
   3.0990364e+03
   3.0993086e+03
   3.0995641e+03
   3.0997902e+03
   3.1000456e+03
   3.1002885e+03
   3.1004769e+03
   3.1007156e+03
   3.1010004e+03
   3.1013019e+03
   3.1015657e+03
   3.1017960e+03
   3.1021017e+03
   3.1024032e+03
   3.1026335e+03
   3.1028764e+03
   3.1032407e+03
   3.1034961e+03
   3.1037599e+03
   3.1040363e+03
   3.1043085e+03
   3.1045472e+03
   3.1048403e+03
   3.1051209e+03
   3.1053219e+03
   3.1056192e+03
   3.1059081e+03
   3.1061552e+03
   3.1064316e+03
   3.1067247e+03
   3.1069885e+03
   3.1072230e+03
   3.1075748e+03
   3.1079433e+03
   3.1082238e+03
   3.1084458e+03
   3.1087431e+03
   3.1094466e+03
   3.1096978e+03
   3.1099533e+03
   3.1102673e+03
   3.1105772e+03
   3.1108033e+03
   3.1111174e+03
   3.1113896e+03
   3.1116324e+03
   3.1118711e+03
   3.1121391e+03
   3.1124406e+03
   3.1127003e+03
   3.1129934e+03
   3.1133116e+03
   3.1135713e+03
   3.1138686e+03
   3.1142622e+03
   3.1144758e+03
   3.1147731e+03
   3.1150913e+03
   3.1153342e+03
   3.1155729e+03
   3.1159749e+03
   3.1162261e+03
   3.1165109e+03
   3.1168710e+03
   3.1171558e+03
   3.1174028e+03
   3.1176708e+03
   3.1179681e+03
   3.1183324e+03
   3.1185921e+03
   3.1188643e+03
   3.1191993e+03
   3.1195510e+03
   3.1198023e+03
   3.1200870e+03
   3.1203885e+03
   3.1207696e+03
   3.1211339e+03
   3.1214144e+03
   3.1216824e+03
   3.1219211e+03
   3.1221724e+03
   3.1223943e+03
   3.1226665e+03
   3.1229136e+03
   3.1231983e+03
   3.1234621e+03
   3.1237636e+03
   3.1247686e+03
   3.1250241e+03
   3.1252669e+03
   3.1254847e+03
   3.1257150e+03
   3.1260123e+03
   3.1263766e+03
   3.1267074e+03
   3.1270173e+03
   3.1273021e+03
   3.1275784e+03
   3.1279218e+03
   3.1282652e+03
   3.1286002e+03
   3.1289101e+03
   3.1291948e+03
   3.1294963e+03
   3.1300993e+03
   3.1303757e+03
   3.1306772e+03
   3.1309494e+03
   3.1312551e+03
   3.1315691e+03
   3.1318623e+03
   3.1321847e+03
   3.1324653e+03
   3.1327333e+03
   3.1330013e+03
   3.1333321e+03
   3.1336461e+03
   3.1339769e+03
   3.1343036e+03
   3.1349652e+03
   3.1368998e+03
   3.1371469e+03
   3.1373688e+03
   3.1375698e+03
   3.1377708e+03
   3.1380556e+03
   3.1382817e+03
   3.1385246e+03
   3.1388721e+03
   3.1391527e+03
   3.1394626e+03
   3.1398813e+03
   3.1401661e+03
   3.1404969e+03
   3.1407942e+03
   3.1411292e+03
   3.1415228e+03
   3.1417992e+03
   3.1420756e+03
   3.1424106e+03
   3.1427372e+03
   3.1432313e+03
   3.1434909e+03
   3.1436919e+03
   3.1438846e+03
   3.1441442e+03
   3.1444415e+03
   3.1447556e+03
   3.1452162e+03
   3.5489331e+03
   3.5491759e+03
   3.5494063e+03
   3.5496324e+03
   3.5498501e+03
   3.5500469e+03
   3.5502689e+03
   3.5505076e+03
   3.5507086e+03
   3.5509347e+03
   3.5511650e+03
   3.5513744e+03
   3.5516047e+03
   3.5518936e+03
   3.5521826e+03
   3.5524883e+03
   3.5527353e+03
   3.5529698e+03
   3.5532755e+03
   3.5534974e+03
   3.5537738e+03
   3.5540418e+03
   3.5542721e+03
   3.5545318e+03
   3.5547704e+03
   3.5550636e+03
   3.5553567e+03
   3.5555912e+03
   3.5558466e+03
   3.5561104e+03
   3.5563743e+03
   3.5565836e+03
   3.5569396e+03
   3.5571657e+03
   3.5574086e+03
   3.5576975e+03
   3.5579153e+03
   3.5581874e+03
   3.5584261e+03
   3.5586690e+03
   3.5589035e+03
   3.5592092e+03
   3.5594563e+03
   3.5596908e+03
   3.5599336e+03
   3.5602016e+03
   3.5605576e+03
   3.5607963e+03
   3.5610475e+03
   3.5613071e+03
   3.5616421e+03
   3.5619855e+03
   3.5622703e+03
   3.5625759e+03
   3.5628356e+03
   3.5631496e+03
   3.5634051e+03
   3.5636396e+03
   3.5639285e+03
   3.5641839e+03
   3.5644226e+03
   3.5646864e+03
   3.5649544e+03
   3.5652224e+03
   3.5654569e+03
   3.5657166e+03
   3.5659636e+03
   3.5662149e+03
   3.5664494e+03
   3.5666964e+03
   3.5669812e+03
   3.5673748e+03
   3.5676219e+03
   3.5678731e+03
   3.5681537e+03
   3.5684971e+03
   3.5688614e+03
   3.5692131e+03
   3.5695984e+03
   3.5699920e+03
   3.5703144e+03
   3.5706243e+03
   3.5710305e+03
   3.5713529e+03
   3.5718136e+03
   3.5720941e+03
   3.5724082e+03
   3.5727516e+03
   3.5730238e+03
   3.5733127e+03
   3.5736519e+03
   3.5739994e+03
   3.5742884e+03
   3.5745229e+03
   3.5747909e+03
   3.5750379e+03
   3.5752892e+03
   3.5755907e+03
   3.5760262e+03
   3.5763570e+03
   3.5767129e+03
   3.5770773e+03
   3.5774290e+03
   3.5777933e+03
   3.5781367e+03
   3.5784884e+03
   3.5788569e+03
   3.5791752e+03
   3.5794641e+03
   3.5797154e+03
   3.5800085e+03
   3.5804440e+03
   3.5807748e+03
   3.5812229e+03
   3.5815453e+03
   3.5817966e+03
   3.5821106e+03
   3.5824205e+03
   3.5827932e+03
   3.5831240e+03
   3.5834297e+03
   3.5836768e+03
   3.5839657e+03
   3.5843635e+03
   3.5846064e+03
   3.5849204e+03
   3.5853099e+03
   3.5855653e+03
   3.5858082e+03
   3.5861181e+03
   3.5863903e+03
   3.5866876e+03
   3.5870268e+03
   3.5873492e+03
   3.5876716e+03
   3.5879773e+03
   3.5882704e+03
   3.5885133e+03
   3.5887562e+03
   3.5890535e+03
   3.5893215e+03
   3.5895895e+03
   3.5898240e+03
   3.5900753e+03
   3.5903265e+03
   3.5905736e+03
   3.5908290e+03
   3.5912519e+03
   3.5915493e+03
   3.5918968e+03
   3.5922402e+03
   3.5926213e+03
   3.5929479e+03
   3.5932368e+03
   3.5936179e+03
   3.5938608e+03
   3.5940911e+03
   3.5943339e+03
   3.5945978e+03
   3.5948616e+03
   3.5951254e+03
   3.5954604e+03
   3.5957786e+03
   3.5961178e+03
   3.5965031e+03
   3.5967418e+03
   3.5970768e+03
   3.5973866e+03
   3.5976923e+03
   3.5979980e+03
   3.5984084e+03
   3.5987308e+03
   3.5990909e+03
   3.5994469e+03
   3.5998279e+03
   3.6002031e+03
   3.6005590e+03
   3.6009149e+03
   3.6012709e+03
   3.6016101e+03
   3.6019576e+03
   3.6022424e+03
   3.6025690e+03
   3.6028370e+03
   3.6034568e+03
   3.7497219e+03
   3.7499271e+03
   3.7500988e+03
   3.7502914e+03
   3.7504673e+03
   3.7506893e+03
   3.7508819e+03
   3.7511666e+03
   3.7514681e+03
   3.7517194e+03
   3.7519623e+03
   3.7521800e+03
   3.7523894e+03
   3.7525862e+03
   3.7527704e+03
   3.7530008e+03
   3.7532436e+03
   3.7534823e+03
   3.7536708e+03
   3.7538550e+03
   3.7540476e+03
   3.7542696e+03
   3.7544664e+03
   3.7546799e+03
   3.7549605e+03
   3.7551950e+03
   3.7554588e+03
   3.7558022e+03
   3.7560325e+03
   3.7562754e+03
   3.7565727e+03
   3.7567988e+03
   3.7571338e+03
   3.7574186e+03
   3.7576573e+03
   3.7579253e+03
   3.7581765e+03
   3.7583901e+03
   3.7586581e+03
   3.7589219e+03
   3.7591396e+03
   3.7594411e+03
   3.7597552e+03
   3.7600483e+03
   3.7604378e+03
   3.7606764e+03
   3.7609151e+03
   3.7612250e+03
   3.7614804e+03
   3.7617024e+03
   3.7619201e+03
   3.7621421e+03
   3.7624101e+03
   3.7627995e+03
   3.7630591e+03
   3.7633271e+03
   3.7636077e+03
   3.7638966e+03
   3.7641269e+03
   3.7644745e+03
   3.7647383e+03
   3.7649938e+03
   3.7652701e+03
   3.7655130e+03
   3.7658522e+03
   3.7662374e+03
   3.7665264e+03
   3.7669200e+03
   3.7674434e+03
   3.7677156e+03
   3.7679543e+03
   3.7682726e+03
   3.7685657e+03
   3.7688463e+03
   3.7690891e+03
   3.7694367e+03
   3.7698303e+03
   3.7701193e+03
   3.7703496e+03
   3.7706301e+03
   3.7709233e+03
   3.7712415e+03
   3.7715891e+03
   3.7721083e+03
   3.7724014e+03
   3.7726401e+03
   3.7729333e+03
   3.7732724e+03
   3.7735195e+03
   3.7737498e+03
   3.7740178e+03
   3.7742565e+03
   3.7745036e+03
   3.7748051e+03
   3.7751233e+03
   3.7755044e+03
   3.7758268e+03
   3.7761283e+03
   3.7763670e+03
   3.7766853e+03
   3.7770873e+03
   3.7774641e+03
   3.7777782e+03
   3.7780462e+03
   3.7782807e+03
   3.7785613e+03
   3.7789633e+03
   3.7792103e+03
   3.7795076e+03
   3.7798678e+03
   3.7801776e+03
   3.7804289e+03
   3.7806969e+03
   3.7809523e+03
   3.7811910e+03
   3.7814883e+03
   3.7817438e+03
   3.7820620e+03
   3.7823635e+03
   3.7827194e+03
   3.7831717e+03
   3.7834858e+03
   3.7838417e+03
   3.7841976e+03
   3.7845117e+03
   3.7848299e+03
   3.7851147e+03
   3.7854581e+03
   3.7857512e+03
   3.7860653e+03
   3.7863919e+03
   3.7866934e+03
   3.7870074e+03
   3.7873173e+03
   3.7875811e+03
   3.7878659e+03
   3.7882721e+03
   3.7886322e+03
   3.7889295e+03
   3.7892226e+03
   3.7895660e+03
   3.7899764e+03
   3.7903365e+03
   3.7907134e+03
   3.7910526e+03
   3.7914169e+03
   3.7917686e+03
   3.7921455e+03
   3.7925852e+03
   3.7928616e+03
   3.7931966e+03
   3.7934855e+03
   3.7937242e+03
   3.7940634e+03
   3.7943481e+03
   3.7946203e+03
   3.7948883e+03
   3.7952024e+03
   3.7954620e+03
   3.7957761e+03
   3.7960231e+03
   3.7963791e+03
   3.7967266e+03
   3.7970239e+03
   3.7972752e+03
   3.7975809e+03
   3.7979745e+03
   3.7983639e+03
   3.8128150e+03
   3.8130830e+03
   3.8133217e+03
   3.8135771e+03
   3.8138284e+03
   3.8140629e+03
   3.8143225e+03
   3.8145612e+03
   3.8147748e+03
   3.8149967e+03
   3.8152103e+03
   3.8154531e+03
   3.8156918e+03
   3.8160017e+03
   3.8163032e+03
   3.8166256e+03
   3.8168811e+03
   3.8171198e+03
   3.8173878e+03
   3.8177018e+03
   3.8179698e+03
   3.8182755e+03
   3.8185938e+03
   3.8188701e+03
   3.8191758e+03
   3.8194689e+03
   3.8198039e+03
   3.8200929e+03
   3.8203316e+03
   3.8205912e+03
   3.8208257e+03
   3.8210769e+03
   3.8213031e+03
   3.8216381e+03
   3.8220191e+03
   3.8223625e+03
   3.8226640e+03
   3.8229655e+03
   3.8232293e+03
   3.8235141e+03
   3.8237695e+03
   3.8240333e+03
   3.8243264e+03
   4.4240124e+03
   4.4243390e+03
   4.4245484e+03
   4.4248457e+03
   4.4250676e+03
   4.4252854e+03
   4.4255115e+03
   4.4257293e+03
   4.4259428e+03
   4.4261689e+03
   4.4263951e+03
   4.4266044e+03
   4.4268306e+03
   4.4270358e+03
   4.4272493e+03
   4.4276053e+03
   4.4279026e+03
   4.4281496e+03
   4.4284302e+03
   4.4286773e+03
   4.4289578e+03
   4.4292300e+03
   4.4294394e+03
   4.4297074e+03
   4.4299503e+03
   4.4302057e+03
   4.4304318e+03
   4.4306956e+03
   4.4309553e+03
   4.4312107e+03
   4.4314326e+03
   4.4316881e+03
   4.4319351e+03
   4.4321780e+03
   4.4324669e+03
   4.4327014e+03
   4.4329862e+03
   4.4332165e+03
   4.4334468e+03
   4.4336478e+03
   4.4338530e+03
   4.4340749e+03
   4.4343136e+03
   4.4345398e+03
   4.4347994e+03
   4.4350423e+03
   4.4353019e+03
   4.4355531e+03
   4.4357960e+03
   4.4360514e+03
   4.4362901e+03
   4.4365456e+03
   4.4367843e+03
   4.4370983e+03
   4.4374166e+03
   4.4376511e+03
   4.4380112e+03
   4.4382541e+03
   4.4384969e+03
   4.4387566e+03
   4.4390623e+03
   4.4393554e+03
   4.4396066e+03
   4.4398621e+03
   4.4401845e+03
   4.4404399e+03
   4.4407038e+03
   4.4409383e+03
   4.4412942e+03
   4.4415831e+03
   4.4418386e+03
   4.4421401e+03
   4.4424081e+03
   4.4426593e+03
   4.4429776e+03
   4.4432623e+03
   4.4435094e+03
   4.4437523e+03
   4.4440328e+03
   4.4444306e+03
   4.4446819e+03
   4.4449331e+03
   4.4452598e+03
   4.4456241e+03
   4.4458753e+03
   4.4461936e+03
   4.4465118e+03
   4.4468343e+03
   4.4470855e+03
   4.4474038e+03
   4.4476969e+03
   4.4480277e+03
   4.4483878e+03
   4.4486433e+03
   4.4489615e+03
   4.4492923e+03
   4.4496315e+03
   4.4500168e+03
   4.4502931e+03
   4.4506030e+03
   4.4509296e+03
   4.4511976e+03
   4.4515159e+03
   4.4519263e+03
   4.4522026e+03
   4.4525125e+03
   4.4528349e+03
   4.4531574e+03
   4.4535133e+03
   4.4538190e+03
   4.4541163e+03
   4.4544262e+03
   4.4547570e+03
   4.4551464e+03
   4.4554312e+03
   4.4557620e+03
   4.5058989e+03
   4.5060874e+03
   4.5063009e+03
   4.5064852e+03
   4.5066862e+03
   4.5068914e+03
   4.5070966e+03
   4.5072892e+03
   4.5075069e+03
   4.5077163e+03
   4.5079089e+03
   4.5081351e+03
   4.5083486e+03
   4.5086753e+03
   4.5089056e+03
   4.5091694e+03
   4.5094876e+03
   4.5098268e+03
   4.5100362e+03
   4.5103251e+03
   4.5106601e+03
   4.5108779e+03
   4.5111249e+03
   4.5114181e+03
   4.5117238e+03
   4.5119499e+03
   4.5121551e+03
   4.5123603e+03
   4.5125571e+03
   4.5127413e+03
   4.5129800e+03
   4.5131810e+03
   4.5133736e+03
   4.5136123e+03
   4.5138552e+03
   4.5141064e+03
   4.5143703e+03
   4.5146006e+03
   4.5149021e+03
   4.5151366e+03
   4.5153836e+03
   4.5156642e+03
   4.5159531e+03
   4.5162086e+03
   4.5164431e+03
   4.5167488e+03
   4.5169958e+03
   4.5172554e+03
   4.5175151e+03
   4.5177663e+03
   4.5180218e+03
   4.5191524e+03
   4.5193408e+03
   4.5195376e+03
   4.5197219e+03
   4.5199061e+03
   4.5201197e+03
   4.5203249e+03
   4.5205678e+03
   4.5207604e+03
   4.5209656e+03
   4.5211875e+03
   4.5213885e+03
   4.5215979e+03
   4.5219203e+03
   4.5222428e+03
   4.5224605e+03
   4.5227327e+03
   4.5229672e+03
   4.5232519e+03
   4.5235199e+03
   4.5237586e+03
   4.5240643e+03
   4.5243574e+03
   4.5246296e+03
   4.5248809e+03
   4.5251824e+03
   4.5254671e+03
   4.5257812e+03
   4.5260283e+03
   4.5263214e+03
   4.5266187e+03
   4.5268741e+03
   4.5271756e+03
   4.5274897e+03
   4.5278038e+03
   4.5281094e+03
   4.5283691e+03
   4.5286329e+03
   4.5289218e+03
   4.5291773e+03
   4.5294411e+03
   4.5297635e+03
   4.5300608e+03
   4.5303079e+03
   4.5305591e+03
   4.5308648e+03
   4.5311998e+03
   4.5315474e+03
   4.5318363e+03
   4.5321420e+03
   4.5324561e+03
   4.5327324e+03
   4.5330088e+03
   4.5333229e+03
   4.5336495e+03
   4.5339552e+03
   4.5343279e+03
   4.5346503e+03
   4.5349099e+03
   4.5352533e+03
   4.5356093e+03
   4.5359526e+03
   4.5363546e+03
   4.5366268e+03
   4.5369074e+03
   4.5372256e+03
   4.5375355e+03
   4.5378663e+03
   4.5381929e+03
   4.7476768e+03
   4.7479699e+03
   4.7481961e+03
   4.7484348e+03
   4.7487404e+03
   4.7489749e+03
   4.7492011e+03
   4.7494356e+03
   4.7497036e+03
   4.7499339e+03
   4.7501726e+03
   4.7504280e+03
   4.7506458e+03
   4.7508803e+03
   4.7511189e+03
   4.7513409e+03
   4.7515921e+03
   4.7518350e+03
   4.7520779e+03
   4.7523082e+03
   4.7525511e+03
   4.7527688e+03
   4.7529908e+03
   4.7532336e+03
   4.7534556e+03
   4.7536859e+03
   4.7539162e+03
   4.7541800e+03
   4.7543978e+03
   4.7546406e+03
   4.7548751e+03
   4.7551138e+03
   4.7553944e+03
   4.7556289e+03
   4.7558634e+03
   4.7561733e+03
   4.7564789e+03
   4.7567093e+03
   4.7569438e+03
   4.7571866e+03
   4.7574630e+03
   4.7577143e+03
   4.7579488e+03
   4.7582209e+03
   4.7584680e+03
   4.7587109e+03
   4.7590208e+03
   4.7592511e+03
   4.7595442e+03
   4.7598373e+03
   4.7601388e+03
   4.7603775e+03
   4.7606329e+03
   4.7608633e+03
   4.7611522e+03
   4.7615626e+03
   4.7618138e+03
   4.7621153e+03
   4.7623708e+03
   4.7626136e+03
   4.7628607e+03
   4.7630952e+03
   4.7633464e+03
   4.7635935e+03
   4.7639327e+03
   4.7642300e+03
   4.7645608e+03
   4.7647995e+03
   4.7650340e+03
   4.7653271e+03
   4.7655826e+03
   4.7658757e+03
   4.7661228e+03
   4.7664326e+03
   4.7666755e+03
   4.7669268e+03
   4.7671948e+03
   4.7674334e+03
   4.7676763e+03
   4.7679234e+03
   4.7682081e+03
   4.7684761e+03
   4.7687358e+03
   4.7689619e+03
   4.7692759e+03
   4.7695104e+03
   4.7697826e+03
   4.7700088e+03
   4.7702642e+03
   4.7705280e+03
   4.7708086e+03
   5.0634419e+03
   5.0636429e+03
   5.0638481e+03
   5.0640574e+03
   5.0642501e+03
   5.0644427e+03
   5.0646688e+03
   5.0648698e+03
   5.0650876e+03
   5.0653053e+03
   5.0655231e+03
   5.0657450e+03
   5.0659711e+03
   5.0719676e+03
   5.0721770e+03
   5.0723654e+03
   5.0725623e+03
   5.0727549e+03
   5.0729475e+03
   5.0731527e+03
   5.0733411e+03
   5.0735421e+03
   5.0737306e+03
   5.0739441e+03
   5.0741284e+03
   5.0743419e+03
   5.0745471e+03
   5.0747565e+03
   5.0749784e+03
   5.0752004e+03
   5.0755521e+03
   5.0757783e+03
   5.0759960e+03
   5.0762054e+03
   5.0764064e+03
   5.0766032e+03
   5.0768168e+03
   5.0770345e+03
   5.0772481e+03
   5.0774239e+03
   5.0776459e+03
   5.0780269e+03
   5.0783954e+03
   5.0785881e+03
   5.0788100e+03
   5.0790026e+03
   5.0792078e+03
   5.0794130e+03
   5.0796140e+03
   5.0800034e+03
   5.0802003e+03
   5.0804054e+03
   5.0806567e+03
   5.0808744e+03
   5.0813183e+03
   5.0815193e+03
   5.0817580e+03
   5.0819716e+03
   5.0822814e+03
   5.0825453e+03
   5.0829263e+03
   5.0832027e+03
   5.0834414e+03
   5.0836591e+03
   5.0838685e+03
   5.0842328e+03
   5.0844673e+03
   5.0846767e+03
   5.0848819e+03
   5.0850954e+03
   5.0855309e+03
   5.0858408e+03
   5.0862679e+03
   5.0866197e+03
   5.0870133e+03
   5.0873316e+03
   5.0877294e+03
   5.0879764e+03
   5.0881858e+03
   5.0884329e+03
   5.0888977e+03
   5.0892871e+03
   5.0895551e+03
   5.0899362e+03
   5.0902586e+03
   5.0906355e+03
   5.0908784e+03
   5.0910919e+03
   5.0913139e+03
   5.0915065e+03
   5.0917452e+03
   5.0921598e+03
   5.0924948e+03
   5.0928968e+03
   5.0931187e+03
   5.0933658e+03
   5.0935584e+03
   5.0938892e+03
   5.0942870e+03
   5.0945215e+03
   5.0947560e+03
   5.0949947e+03
   5.0952376e+03
   5.0955893e+03
   5.0959913e+03
   5.0963096e+03
   5.0967241e+03
   5.0970424e+03
   5.0974276e+03
   5.0978129e+03
   5.0981311e+03
   5.0985331e+03
   5.0988723e+03
   5.0992031e+03
   5.0996177e+03
   5.0999443e+03
   5.1003338e+03
   5.1006688e+03
   5.1010749e+03
   5.1014351e+03
   5.1018454e+03
   5.1022056e+03
   5.1026118e+03
   5.1029007e+03
   5.1033153e+03
   5.1036126e+03
   5.1038848e+03
   5.1041193e+03
   5.1043328e+03
   5.1045883e+03
   5.1047893e+03
   5.1050824e+03
   5.1054048e+03
   5.1058445e+03
   5.1060706e+03
   5.1062674e+03
   5.1064978e+03
   5.1066904e+03
   5.1069165e+03
   5.3277108e+03
   5.3278783e+03
   5.3281714e+03
   5.3283641e+03
   5.3285483e+03
   5.3287451e+03
   5.3289461e+03
   5.3292560e+03
   5.3295449e+03
   5.3298129e+03
   5.3300349e+03
   5.3302275e+03
   5.3304076e+03
   5.3306211e+03
   5.3308347e+03
   5.3310357e+03
   5.3312702e+03
   5.3315005e+03
   5.3317559e+03
   5.3319946e+03
   5.3322375e+03
   5.3324804e+03
   5.3327149e+03
   5.3330206e+03
   5.3332634e+03
   5.3334854e+03
   5.3337241e+03
   5.3339795e+03
   5.3342056e+03
   5.3344778e+03
   5.3347249e+03
   5.3349217e+03
   5.3351646e+03
   5.3354242e+03
   5.3356838e+03
   5.3359476e+03
   5.3362031e+03
   5.3364292e+03
   5.3366679e+03
   5.3368940e+03
   5.3371411e+03
   5.3375012e+03
   5.3377357e+03
   5.3379786e+03
   5.3382549e+03
   5.3385062e+03
   5.3388077e+03
   5.3390464e+03
   5.3392851e+03
   5.3395196e+03
   5.3398923e+03
   5.3401309e+03
   5.3404073e+03
   5.3406669e+03
   5.3409349e+03
   5.3411694e+03
   5.3414123e+03
   5.3417013e+03
   5.3419358e+03
   5.3422079e+03
   5.3424927e+03
   5.3427188e+03
   5.3430161e+03
   5.3433176e+03
   5.3435396e+03
   5.3438494e+03
   5.3441803e+03
   5.3446534e+03
   5.3449759e+03
   5.3452439e+03
   5.3454826e+03
   5.3457673e+03
   5.3460563e+03
   5.3463410e+03
   5.3465923e+03
   5.3468519e+03
   5.3471492e+03
   5.3475386e+03
   5.3478443e+03
   5.3482086e+03
   5.3484515e+03
   5.3487446e+03
   5.3491718e+03
   5.3494900e+03
   5.3497957e+03
   5.3503275e+03
   5.3505829e+03
   5.3508677e+03
   5.3512027e+03
   5.3515503e+03
   5.3518936e+03
   5.3522914e+03
   5.3526055e+03
   5.3529447e+03
   5.3531918e+03
   5.3534598e+03
   5.3537445e+03
   5.3541968e+03
   5.3545150e+03
   5.3548291e+03
   5.3553106e+03
   5.3557796e+03
   5.3561188e+03
   5.3564454e+03
   5.3567051e+03
   5.3569731e+03
   5.3572411e+03
   5.3575803e+03
   5.3579236e+03
   5.3582209e+03
   5.3584554e+03
   5.3587402e+03
   5.3591422e+03
   5.3594772e+03
   5.3597284e+03
   5.3599713e+03
   5.3602728e+03
   5.3605408e+03
   5.3608088e+03
   5.3610852e+03
   5.3613951e+03
   5.3617384e+03
   5.3620609e+03
   5.3624294e+03
   5.3627058e+03
   5.3629444e+03
   5.3632543e+03
   5.3636814e+03
   5.3639746e+03
   5.3643598e+03
   5.3647158e+03
   5.3650466e+03
   5.3654109e+03
   5.3656998e+03
   5.3660013e+03
   5.3663279e+03
   5.3666588e+03
   5.3669938e+03
   5.3673078e+03
   5.3675716e+03
   5.3678815e+03
   5.3684468e+03
   5.3687064e+03
   5.3689619e+03
   5.3691796e+03
   5.3694183e+03
   5.3696570e+03
   5.3939738e+03
   5.3942837e+03
   5.3944554e+03
   5.3947401e+03
   5.3950416e+03
   5.3953389e+03
   5.3956446e+03
   5.3958959e+03
   5.3961932e+03
   5.3964654e+03
   5.3967292e+03
   5.3970098e+03
   5.3972736e+03
   5.3975290e+03
   5.3978305e+03
   5.3980818e+03
   5.3983498e+03
   5.3986010e+03
   5.3988606e+03
   5.3990909e+03
   5.3994008e+03
   5.3996395e+03
   5.3998698e+03
   5.4001109e+03
   5.4003496e+03
   5.4005716e+03
   5.4008438e+03
   5.4011327e+03
   5.4013839e+03
   5.4016143e+03
   5.4018529e+03
   5.4022047e+03
   5.4024727e+03
   5.4027030e+03
   5.4030464e+03
   5.4033060e+03
   5.4035740e+03
   5.4038043e+03
   5.4041184e+03
   5.4043780e+03
   5.4046669e+03
   5.4049182e+03
   5.4052071e+03
   5.4054709e+03
   5.4057599e+03
   5.4060279e+03
   5.4062875e+03
   5.4065346e+03
   5.4068444e+03
   5.4070748e+03
   5.4073930e+03
   5.4076191e+03
   5.4080002e+03
   5.4082514e+03
   5.4085236e+03
   5.4087707e+03
   5.4090178e+03
   5.4093025e+03
   5.4095621e+03
   5.4098553e+03
   5.4101693e+03
   5.4104499e+03
   5.4107053e+03
   5.4110319e+03
   5.7291521e+03
   5.7294159e+03
   5.7296965e+03
   5.7300106e+03
   5.7302576e+03
   5.7304838e+03
   5.7307141e+03
   5.7309569e+03
   5.7312124e+03
   5.7314385e+03
   5.7316898e+03
   5.7319075e+03
   5.7321504e+03
   5.7323891e+03
   5.7326194e+03
   5.7328497e+03
   5.7330842e+03
   5.7333103e+03
   5.7335406e+03
   5.7337751e+03
   5.7340180e+03
   5.7342525e+03
   5.7344870e+03
   5.7346964e+03
   5.7349602e+03
   5.7352031e+03
   5.7354292e+03
   5.7356637e+03
   5.7359191e+03
   5.7361285e+03
   5.7363923e+03
   5.7366059e+03
   5.7368446e+03
   5.7370874e+03
   5.7373303e+03
   5.7375858e+03
   5.7377993e+03
   5.7380548e+03
   5.7382767e+03
   5.7385238e+03
   5.7387666e+03
   5.9379911e+03
   5.9382424e+03
   5.9384811e+03
   5.9387323e+03
   5.9389794e+03
   5.9392181e+03
   5.9394400e+03
   5.9396913e+03
   5.9399341e+03
   5.9401644e+03
   5.9404073e+03
   5.9406376e+03
   5.9408721e+03
   5.9411066e+03
   5.9413244e+03
   5.9415547e+03
   5.9417850e+03
   5.9420279e+03
   5.9422414e+03
   5.9424676e+03
   5.9426937e+03
   5.9429701e+03
   5.9431627e+03
   5.9434014e+03
   5.9436568e+03
   5.9438788e+03
   5.9441091e+03
   5.9443394e+03
   5.9445948e+03
   5.9448461e+03
   5.9450596e+03
   5.9452941e+03
   5.9455286e+03
   5.9457631e+03
   5.9460144e+03
   5.9462531e+03
   5.9465001e+03
   5.9467263e+03
   5.9469733e+03
   5.9472078e+03
   5.9474298e+03
   5.9476726e+03
   5.9479155e+03
   5.9481668e+03
   5.9483971e+03
   5.9486441e+03
   5.9489373e+03
   5.9491759e+03
   5.9494272e+03
   5.9497119e+03
   5.9505453e+03
   5.9507756e+03
   5.9510184e+03
   5.9512613e+03
   5.9515000e+03
   5.9517345e+03
   5.9519774e+03
   5.9522496e+03
   5.9525511e+03
   5.9530745e+03
   5.9533132e+03
   5.9535519e+03
   5.9538366e+03
   5.9540795e+03
   5.9543182e+03
   5.9545778e+03
   5.9548081e+03
   5.9550384e+03
   5.9553106e+03
   5.9555619e+03
   5.9557964e+03
   5.9560309e+03
   5.9563868e+03
   5.9566213e+03
   5.9568935e+03
   5.9571322e+03
   5.9573793e+03
   5.9576473e+03
   5.9579446e+03
   5.9583717e+03
   5.9586397e+03
   5.9588826e+03
   5.9591799e+03
   5.9595065e+03
   5.9597578e+03
   5.9601011e+03
   5.9604319e+03
   5.9607293e+03
   5.9611103e+03
   5.9613616e+03
   5.9616212e+03
   5.9619311e+03
   5.9622493e+03
   5.9626555e+03
   5.9630240e+03
   5.9633297e+03
   5.9636061e+03
   5.9638615e+03
   5.9641630e+03
   5.9645315e+03
   5.9648539e+03
   5.9651513e+03
   5.9654988e+03
   5.9657710e+03
   5.9660139e+03
   5.9663112e+03
   5.9666211e+03
   5.9668723e+03
   5.9672031e+03
   5.9676805e+03
   5.9682039e+03
   5.9685013e+03
   5.9687902e+03
   5.9691126e+03
   5.9693723e+03
   5.9696109e+03
   5.9699083e+03
   5.9701763e+03
   6.1024409e+03
   6.1026377e+03
   6.1029434e+03
   6.1031863e+03
   6.1034459e+03
   6.1036971e+03
   6.1039316e+03
   6.1042206e+03
   6.1044886e+03
   6.1047314e+03
   6.1049911e+03
   6.1052298e+03
   6.1054601e+03
   6.1056946e+03
   6.1059333e+03
   6.1061510e+03
   6.1064148e+03
   6.1066493e+03
   6.1069006e+03
   6.1071267e+03
   6.1073570e+03
   6.1075957e+03
   6.1078218e+03
   6.1080689e+03
   6.1082908e+03
   6.1085295e+03
   6.1087682e+03
   6.1090027e+03
   6.1092330e+03
   6.1094675e+03
   6.1097020e+03
   6.1099323e+03
   6.1101752e+03
   6.1104139e+03
   6.1106400e+03
   6.1108829e+03
   6.1111048e+03
   6.1113477e+03
   6.1115738e+03
   6.1118125e+03
   6.1120721e+03
   6.1123234e+03
   6.1125537e+03
   6.1127840e+03
   6.1130813e+03
   6.1133828e+03
   6.1136089e+03
   6.1139565e+03
   6.1141868e+03
   6.1144129e+03
   6.1146726e+03
   6.1150662e+03
   6.1152965e+03
   6.1155519e+03
   6.1158451e+03
   6.1160754e+03
   6.1164104e+03
   6.1167412e+03
   6.1169548e+03
   6.1172018e+03
   6.1174531e+03
   6.1178718e+03
   6.1181105e+03
   6.1183534e+03
   6.3366938e+03
   6.3369367e+03
   6.3372214e+03
   6.3374643e+03
   6.3377281e+03
   6.3379794e+03
   6.3382264e+03
   6.3384819e+03
   6.3387289e+03
   6.3389676e+03
   6.3392231e+03
   6.3394618e+03
   6.3397130e+03
   6.3399433e+03
   6.3401778e+03
   6.3404165e+03
   6.3406510e+03
   6.3408897e+03
   6.3411116e+03
   6.3413503e+03
   6.3415764e+03
   6.3418319e+03
   6.3420580e+03
   6.3422799e+03
   6.3425270e+03
   6.3427615e+03
   6.3430044e+03
   6.3432179e+03
   6.3434524e+03
   6.3436869e+03
   6.3439214e+03
   6.3441559e+03
   6.3443863e+03
   6.3446040e+03
   6.3448553e+03
   6.3450814e+03
   6.3453243e+03
   6.3455462e+03
   6.3457765e+03
   6.3460194e+03
   6.3462539e+03
   6.3465554e+03
   6.3468485e+03
   6.3470830e+03
   6.3473217e+03
   6.3475604e+03
   6.3478409e+03
   6.3480713e+03
   6.3483225e+03
   6.3485654e+03
   6.3488627e+03
   6.3491768e+03
   6.3494238e+03
   6.3496499e+03
   6.3499012e+03
   6.3501357e+03
   6.3503744e+03
   6.3506047e+03
   6.3508643e+03
   6.3511030e+03
   6.3513333e+03
   6.7560451e+03
   6.7562712e+03
   6.7564848e+03
   6.7567276e+03
   6.7569538e+03
   6.7571883e+03
   6.7574186e+03
   6.7576489e+03
   6.7578876e+03
   6.7581221e+03
   6.7583649e+03
   6.7585659e+03
   6.7588130e+03
   6.7590224e+03
   6.7592611e+03
   6.7594914e+03
   6.7597301e+03
   6.7599562e+03
   6.7601865e+03
   6.7604168e+03
   6.7606388e+03
   6.7608523e+03
   6.7610994e+03
   6.7613297e+03
   6.7615516e+03
   6.7617778e+03
   6.7620206e+03
   6.7622468e+03
   6.7624729e+03
   6.7626864e+03
   6.7629251e+03
   6.7631513e+03
   6.7633858e+03
   6.7635993e+03
   6.7638338e+03
   6.7640767e+03
   6.7643070e+03
   6.7645541e+03
   6.7647844e+03
   6.7649979e+03
   6.7652576e+03
   6.7654795e+03
   6.7657224e+03
   6.7659527e+03
   6.7662542e+03
   6.7664803e+03
   6.7667274e+03
   6.7669619e+03
   6.7672048e+03
   6.7674393e+03
   6.7676863e+03
   6.7679376e+03
   6.7681888e+03
   6.7684275e+03
   6.7686536e+03
   6.7688881e+03
   6.8606237e+03
   6.8609168e+03
   6.8610801e+03
   6.8612937e+03
   6.8614779e+03
   6.8616831e+03
   6.8618632e+03
   6.8620851e+03
   6.8622736e+03
   6.8624662e+03
   6.8626881e+03
   6.8628975e+03
   6.8631069e+03
   6.8633372e+03
   6.8637224e+03
   6.8639611e+03
   6.8641998e+03
   6.8644511e+03
   6.8646939e+03
   6.8649284e+03
   6.8651713e+03
   6.8653974e+03
   6.8656361e+03
   6.8658874e+03
   6.8661219e+03
   6.8663606e+03
   6.8666160e+03
   6.8668338e+03
   6.8670808e+03
   6.8673111e+03
   6.8675414e+03
   6.8677718e+03
   6.8679937e+03
   6.8682408e+03
   6.8684627e+03
   6.8686930e+03
   6.8689275e+03
   6.8691578e+03
   6.8694049e+03
   6.8696352e+03
   6.8698655e+03
   6.8701461e+03
   6.8703471e+03
   6.8706653e+03
   6.8709836e+03
   6.8712013e+03
   6.8714568e+03
   6.8717206e+03
   6.8719634e+03
   6.8723780e+03
   6.8727172e+03
   6.8729391e+03
   6.8732323e+03
   6.8735547e+03
   6.8739148e+03
   6.8743671e+03
   6.8745806e+03
   6.8748026e+03
   6.8750413e+03
   6.8753218e+03
   6.8755563e+03
   6.8757866e+03
   6.8760421e+03
   6.8762514e+03
   6.8764901e+03
   6.8767330e+03
   6.8769591e+03
   6.8772062e+03
   6.8774239e+03
   6.8777213e+03
   6.8779558e+03
   6.8782028e+03
   6.8784457e+03
   6.8786718e+03
   6.8789105e+03
   6.8792120e+03
   6.8797564e+03
   6.8800286e+03
   6.8803301e+03
   6.8805688e+03
   6.8808200e+03
   6.8810838e+03
   6.8813225e+03
   6.8817538e+03
   6.8820009e+03
   6.8823317e+03
   6.8827002e+03
   6.8830352e+03
   6.8834665e+03
   6.8837806e+03
   6.8841114e+03
   6.8843710e+03
   6.8848065e+03
   6.8851541e+03
   6.8855100e+03
   6.8858701e+03
   6.8861884e+03
   6.8865569e+03
   6.8868877e+03
   6.8872311e+03
   6.8875828e+03
   6.8879429e+03
   6.8883198e+03
   6.8886548e+03
   6.8890233e+03
   6.8893458e+03
   6.8897226e+03
   6.8900534e+03
   6.8904848e+03
   6.8907988e+03
   6.8911338e+03
   6.8915065e+03
   6.8918331e+03
   6.8922519e+03
   6.8925324e+03
   6.8927711e+03
   6.8929889e+03
   6.8932234e+03
   6.8935416e+03
   6.8939688e+03
   6.8943875e+03
   6.8948104e+03
   6.8951706e+03
   6.8955684e+03
   6.8959118e+03
   6.8964268e+03
   6.8967828e+03
   6.8970968e+03
   6.8973941e+03
   6.8975993e+03
   6.8978380e+03
   6.8981186e+03
   6.8984829e+03
   6.8988053e+03
   6.8992241e+03
   6.8995214e+03
   6.8998606e+03
   6.9002668e+03
   6.9005892e+03
   6.9009326e+03
   6.9012550e+03
   6.9015942e+03
   6.9019418e+03
   6.9024903e+03
   6.9030305e+03
   6.9035707e+03
   6.9038931e+03
   6.9042574e+03
   6.9045924e+03
   6.9049107e+03
   6.9052415e+03
   6.9055974e+03
   6.9059576e+03
   6.9062884e+03
   6.9066611e+03
   6.9071175e+03
   6.9074567e+03
   6.9077414e+03
   6.9080262e+03
   6.9083193e+03
   6.9086585e+03
   6.9090773e+03
   6.9094123e+03
   6.9097640e+03
   6.9101451e+03
   6.9104759e+03
   6.9108318e+03
   6.9111752e+03
   6.9115102e+03
   6.9118536e+03
   6.9122263e+03
   6.9126241e+03
   6.9129884e+03
   6.9133946e+03
   6.9137589e+03
   6.9141190e+03
   6.9144540e+03
   6.9148686e+03
   6.9152119e+03
   6.9154632e+03
   6.9157605e+03
   6.9161039e+03
   6.9166189e+03
   6.9170293e+03
   6.9172596e+03
   6.9175653e+03
   6.9179003e+03
   6.9181767e+03
   6.9184573e+03
   6.9186959e+03
   6.9190561e+03
   6.9193701e+03
   6.9197261e+03
   6.9200778e+03
   6.9204756e+03
   6.9208567e+03
   6.9212084e+03
   6.9215979e+03
   6.9219496e+03
   6.9222428e+03
   6.9224689e+03
   6.9227118e+03
   6.9229672e+03
   6.9231849e+03
   6.9234362e+03
   6.9237000e+03
   6.9239261e+03
   6.9241606e+03
   6.9243826e+03
   6.9246254e+03
   6.9248599e+03
   6.9251154e+03
   6.9253289e+03
   6.9256598e+03
   6.9260324e+03
   6.9264009e+03
   6.9267946e+03
   6.9271631e+03
   6.9275274e+03
   6.9278791e+03
   6.9282979e+03
   6.9286413e+03
   6.9290181e+03
   6.9295583e+03
   6.9298138e+03
   6.9300357e+03
   6.9303372e+03
   6.9306261e+03
   6.9308606e+03
   6.9310742e+03
   6.9313171e+03
   6.9315599e+03
   6.9317944e+03
   6.9320331e+03
   6.9322802e+03
   6.9325943e+03
   6.9330758e+03
   6.9333564e+03
   6.9336244e+03
   6.9338505e+03
   6.9340934e+03
   6.9343363e+03
   6.9347466e+03
   6.9351277e+03
   6.9356553e+03
   6.9359610e+03
   6.9362164e+03
   6.9365096e+03
   6.9368320e+03
   6.9372298e+03
   6.9374978e+03
   6.9378035e+03
   6.9381050e+03
   6.9383772e+03
   6.9386284e+03
   6.9388504e+03
   6.9391016e+03
   6.9393696e+03
   6.9396418e+03
   6.9398889e+03
   6.9401359e+03
   6.9404039e+03
   6.9406426e+03
   6.9408855e+03
   6.9411451e+03
   6.9413964e+03
   6.9416351e+03
   6.9418863e+03
   6.9421836e+03
   6.9424433e+03
   6.9427071e+03
   7.2606454e+03
   7.2608381e+03
   7.2610098e+03
   7.2612108e+03
   7.2614034e+03
   7.2615876e+03
   7.2617970e+03
   7.2619938e+03
   7.2621823e+03
   7.2623916e+03
   7.2626010e+03
   7.2628271e+03
   7.2630365e+03
   7.2632333e+03
   7.2634469e+03
   7.2636269e+03
   7.2638614e+03
   7.2640876e+03
   7.2644184e+03
   7.2646403e+03
   7.2648832e+03
   7.2651177e+03
   7.2654150e+03
   7.2656453e+03
   7.2658714e+03
   7.2661604e+03
   7.2663614e+03
   7.2665917e+03
   7.2668471e+03
   7.2670858e+03
   7.2673119e+03
   7.2675297e+03
   7.2677893e+03
   7.2680154e+03
   7.2682458e+03
   7.2685096e+03
   7.2687148e+03
   7.2689660e+03
   7.2692089e+03
   7.2694643e+03
   7.2696737e+03
   7.2699082e+03
   7.2701511e+03
   7.2703730e+03
   7.2706159e+03
   7.2708588e+03
   7.2710891e+03
   7.2713319e+03
   7.2715581e+03
   7.2718009e+03
   7.2720606e+03
   7.2722783e+03
   7.2725296e+03
   7.2727557e+03
   7.2730028e+03
   7.2732373e+03
   7.2734885e+03
   7.2737063e+03
   7.2739701e+03
   7.2742213e+03
   7.2744684e+03
   7.2747154e+03
   7.2749332e+03
   7.2752221e+03
   7.2759926e+03
   7.2762397e+03
   7.2764574e+03
   7.2767338e+03
   7.2770730e+03
   7.2773913e+03
   7.2777221e+03
   7.2780236e+03
   7.2784884e+03
   7.2787815e+03
   7.2790076e+03
   7.2792254e+03
   7.2794892e+03
   7.2798242e+03
   7.2801508e+03
   7.2804691e+03
   7.2807957e+03
   7.2811516e+03
   7.2814699e+03
   7.2819054e+03
   7.2821734e+03
   7.2824121e+03
   7.2826298e+03
   7.2829732e+03
   7.2834254e+03
   7.2836641e+03
   7.2839196e+03
   7.2841792e+03
   7.2844011e+03
   7.2846273e+03
   7.2848576e+03
   7.2851130e+03
   7.2853643e+03
   7.2855904e+03
   7.2858291e+03
   7.2860636e+03
   7.2863023e+03
   7.2865451e+03
   7.2867754e+03
   7.2871063e+03
   7.2875334e+03
   7.2878223e+03
   7.2881280e+03
   7.2884923e+03
   7.2888064e+03
   7.2891539e+03
   7.2894219e+03
   7.2897067e+03
   7.2899244e+03
   7.2902050e+03
   7.2905358e+03
   7.2908959e+03
   7.2912770e+03
   7.2915827e+03
   7.2918381e+03
   7.2920601e+03
   7.2923071e+03
   7.2925542e+03
   7.2927803e+03
   7.2930483e+03
   7.2933833e+03
   7.2936262e+03
   7.4889396e+03
   7.4891238e+03
   7.4892955e+03
   7.4894546e+03
   7.4896473e+03
   7.4898357e+03
   7.4900283e+03
   7.4902084e+03
   7.4903968e+03
   7.4905978e+03
   7.4907863e+03
   7.4909831e+03
   7.4911841e+03
   7.4913683e+03
   7.4915484e+03
   7.4917494e+03
   7.4919462e+03
   7.4921304e+03
   7.4924278e+03
   7.4927125e+03
   7.4929554e+03
   7.4932443e+03
   7.4934746e+03
   7.4937175e+03
   7.4939813e+03
   7.4941907e+03
   7.4944419e+03
   7.4946806e+03
   7.4949319e+03
   7.4951413e+03
   7.4953590e+03
   7.4955977e+03
   7.4958448e+03
   7.4960499e+03
   7.4963012e+03
   7.4965022e+03
   7.4967409e+03
   7.4969754e+03
   7.4972099e+03
   7.4974402e+03
   7.4976956e+03
   7.4979008e+03
   7.4981228e+03
   7.4983656e+03
   7.4986127e+03
   7.4988472e+03
   7.4990691e+03
   7.4993246e+03
   7.4995507e+03
   7.4997978e+03
   7.5000239e+03
   7.5002584e+03
   7.5005222e+03
   7.5007902e+03
   7.5010289e+03
   7.5012592e+03
   7.5015104e+03
   7.5017491e+03
   7.5020088e+03
   7.5023270e+03
   7.5026327e+03
   7.5028756e+03
   7.5031143e+03
   7.5033613e+03
   7.5036042e+03
   7.5038429e+03
   7.5040858e+03
   7.5043244e+03
   7.5045673e+03
   7.5047934e+03
   7.5050405e+03
   7.5053043e+03
   7.5055388e+03
   7.5057817e+03
   7.5060246e+03
   7.5063051e+03
   7.5065564e+03
   7.5068118e+03
   7.5070421e+03
   7.5073185e+03
   7.5075530e+03
   7.5078126e+03
   7.5080555e+03
   7.5082900e+03
   7.5085371e+03
   7.5087841e+03
   7.5090061e+03
   7.5092489e+03
   7.5095463e+03
   7.5097808e+03
   7.5100404e+03
   7.5102791e+03
   7.5105052e+03
   7.5108067e+03
   7.5110705e+03
   7.5113050e+03
   7.5115730e+03
   7.5118201e+03
   7.5120546e+03
   7.5122891e+03
   7.5125152e+03
   7.5127288e+03
   7.5130261e+03
   7.5133401e+03
   7.5136123e+03
   7.5138552e+03
   7.5141148e+03
   7.5144373e+03
   7.5148016e+03
   7.6016838e+03
   7.6018974e+03
   7.6021151e+03
   7.6023287e+03
   7.6025423e+03
   7.6027474e+03
   7.6029694e+03
   7.6031997e+03
   7.6034133e+03
   7.6036478e+03
   7.6038655e+03
   7.6040833e+03
   7.6043136e+03
   7.6045313e+03
   7.6047574e+03
   7.6049919e+03
   7.6052306e+03
   7.6055656e+03
   7.6058127e+03
   7.6060723e+03
   7.6063068e+03
   7.6066125e+03
   7.6068386e+03
   7.6070899e+03
   7.6073328e+03
   7.6075966e+03
   7.6078269e+03
   7.6080698e+03
   7.6083043e+03
   7.6085429e+03
   7.6088193e+03
   7.6090748e+03
   7.6093051e+03
   7.6095396e+03
   7.6097866e+03
   7.6100504e+03
   7.6102849e+03
   7.6105194e+03
   7.6107665e+03
   7.6110052e+03
   7.6112941e+03
   7.6115328e+03
   7.6117757e+03
   7.6120228e+03
   7.6122573e+03
   7.6125169e+03
   7.6127556e+03
   7.6130026e+03
   7.6132413e+03
   7.6134968e+03
   7.6137354e+03
   7.6139658e+03
   7.6141919e+03
   7.6144389e+03
   7.6146860e+03
   7.6149163e+03
   7.7896230e+03
   7.7898073e+03
   7.7899915e+03
   7.7901716e+03
   7.7903768e+03
   7.7905652e+03
   7.7907662e+03
   7.7909839e+03
   7.7912143e+03
   7.7914697e+03
   7.7916791e+03
   7.7919806e+03
   7.7922402e+03
   7.7924789e+03
   7.7926966e+03
   7.7929311e+03
   7.7932117e+03
   7.7934462e+03
   7.7936849e+03
   7.7939152e+03
   7.7941916e+03
   7.7943926e+03
   7.7946229e+03
   7.7948532e+03
   7.7950877e+03
   7.7953264e+03
   7.7955483e+03
   7.7957703e+03
   7.7960257e+03
   7.7962476e+03
   7.7964738e+03
   7.7966999e+03
   7.7969344e+03
   7.7971731e+03
   7.7973992e+03
   7.7976463e+03
   7.7979059e+03
   7.7981111e+03
   7.7983456e+03
   7.7986345e+03
   7.7988523e+03
   7.7990951e+03
   7.7993087e+03
   7.7995474e+03
   7.7997819e+03
   7.8003706e+03
   7.8005799e+03
   7.8008019e+03
   7.8010657e+03
   7.8012793e+03
   7.8015138e+03
   7.8017692e+03
   7.8019911e+03
   7.8022298e+03
   7.8024853e+03
   7.8027156e+03
   7.8029668e+03
   7.8032097e+03
   7.8034274e+03
   7.8036619e+03
   7.8039174e+03
   7.8041477e+03
   7.8044115e+03
   7.8046460e+03
   7.8048763e+03
   7.8051108e+03
   7.8053663e+03
   7.8056217e+03
   7.8058436e+03
   7.8060949e+03
   7.9508609e+03
   7.9511373e+03
   7.9513928e+03
   7.9516105e+03
   7.9518450e+03
   7.9521423e+03
   7.9523768e+03
   7.9526113e+03
   7.9528458e+03
   7.9530761e+03
   7.9532939e+03
   7.9535284e+03
   7.9537713e+03
   7.9540016e+03
   7.9542277e+03
   7.9544496e+03
   7.9546799e+03
   7.9549061e+03
   7.9551322e+03
   7.9553499e+03
   7.9555886e+03
   7.9558148e+03
   7.9560702e+03
   7.9562628e+03
   7.9564931e+03
   7.9567360e+03
   7.9569663e+03
   7.9571924e+03
   7.9574144e+03
   7.9576321e+03
   7.9578583e+03
   7.9580928e+03
   7.9583231e+03
   7.9585576e+03
   7.9588004e+03
   7.9590308e+03
   7.9592527e+03
   7.9594956e+03
   7.9597384e+03
   7.9599771e+03
   7.9601907e+03
   7.9604378e+03
   7.9606681e+03
   7.9608942e+03
   7.9611203e+03
   7.9613548e+03
   7.9615851e+03
   7.9618113e+03
   7.9620458e+03
   7.9622844e+03
   7.9625273e+03
   7.9627744e+03
   7.9630298e+03
   7.9632601e+03
   7.9635156e+03
   7.9637668e+03
   7.9640097e+03
   7.9642442e+03
   7.9644954e+03
   7.9647425e+03
   7.9649770e+03
   7.9652743e+03
   7.9655884e+03
   7.9658229e+03
   7.9660658e+03
   7.9662961e+03
   7.9984100e+03
   7.9986906e+03
   7.9989460e+03
   7.9992224e+03
   7.9995113e+03
   7.9998128e+03
   8.0000013e+03
   8.0001897e+03
   8.0003865e+03
   8.0005624e+03
   8.0007634e+03
   8.0009644e+03
   8.0011486e+03
   8.0014041e+03
   8.0016888e+03
   8.0019317e+03
   8.0021955e+03
   8.0024216e+03
   8.0026478e+03
   8.0028990e+03
   8.0031251e+03
   8.0033848e+03
   8.0036109e+03
   8.0038496e+03
   8.0040715e+03
   8.0043144e+03
   8.0045363e+03
   8.0047834e+03
   8.0050304e+03
   8.0052524e+03
   8.0054743e+03
   8.0057214e+03
   8.0059391e+03
   8.0061862e+03
   8.0064081e+03
   8.0066468e+03
   8.0068729e+03
   8.0071074e+03
   8.0073503e+03
   8.0075890e+03
   8.0078151e+03
   8.0080454e+03
   8.0082925e+03
   8.0085228e+03
   8.0087448e+03
   8.0089751e+03
   8.0092179e+03
   8.0094524e+03
   8.0097330e+03
   8.0099759e+03
   8.0102188e+03
   8.0104616e+03
   8.0107338e+03
   8.0109809e+03
   8.0112363e+03
   8.0115253e+03
   8.0118309e+03
   8.0120445e+03
   8.0122874e+03
   8.0125931e+03
   8.0128318e+03
   8.0130704e+03
   8.0133217e+03
   8.0135478e+03
   8.0137781e+03
   8.0140294e+03
   8.0142723e+03
   8.0145486e+03
   8.0148083e+03
   8.0150511e+03
   8.0152773e+03
   8.0155955e+03
   8.0158216e+03
   8.0160813e+03
   8.0163116e+03
   8.0165419e+03
   8.0167806e+03
   8.0170360e+03
   8.0172831e+03
   8.0175176e+03
   8.0177563e+03
   8.0179949e+03
   8.0182588e+03
   8.0184933e+03
   8.0187613e+03
   8.0190334e+03
   8.0192763e+03
   8.0195234e+03
   8.0198207e+03
   8.0200929e+03
   8.0203232e+03
   8.0206289e+03
   8.0208969e+03
   8.0211398e+03
   8.0213784e+03
   8.0216841e+03
   8.0220610e+03
   8.0222997e+03
   8.0225677e+03
   8.0228985e+03
   8.0232042e+03
   8.0235141e+03
   8.0238198e+03
   8.0241338e+03
   8.0244228e+03
   8.0246656e+03
   8.0249336e+03
   8.0252561e+03
   8.0255115e+03
   8.1050866e+03
   8.1053881e+03
   8.1056351e+03
   8.1058780e+03
   8.1061083e+03
   8.1063638e+03
   8.1066066e+03
   8.1068411e+03
   8.1070840e+03
   8.1073059e+03
   8.1075656e+03
   8.1077959e+03
   8.1080429e+03
   8.1082649e+03
   8.1085078e+03
   8.1087758e+03
   8.1090019e+03
   8.1092238e+03
   8.1094541e+03
   8.1096886e+03
   8.1099441e+03
   8.1101786e+03
   8.1104131e+03
   8.1106392e+03
   8.1108904e+03
   8.1111208e+03
   8.1113762e+03
   8.1116023e+03
   8.1118452e+03
   8.1120797e+03
   8.1123268e+03
   8.1125738e+03
   8.1128083e+03
   8.1130470e+03
   8.1132773e+03
   8.1135202e+03
   8.1137547e+03
   8.1139976e+03
   8.1142823e+03
   8.1145964e+03
   8.1148225e+03
   8.1150654e+03
   8.1153250e+03
   8.1156098e+03
   8.1158275e+03
   8.1160788e+03
   8.1163174e+03
   8.1165519e+03
   8.1168199e+03
   8.1170586e+03
   8.1173434e+03
   8.1176072e+03
   8.1178291e+03
   8.1180846e+03
   8.1183777e+03
   8.1186206e+03
   8.1188760e+03
   8.1191021e+03
   8.1193450e+03
   8.1196046e+03
   8.1198308e+03
   8.1200778e+03
   8.1203333e+03
   8.1205719e+03
   8.1208023e+03
   8.1210493e+03
   8.1212796e+03
   8.1215351e+03
   8.1217779e+03
   8.1220166e+03
   8.1222469e+03
   8.1225066e+03
   8.1227369e+03
   8.1230007e+03
   8.1232394e+03
   8.1235367e+03
   8.1251489e+03
   8.1255509e+03
   8.1257686e+03
   8.1259571e+03
   8.1261832e+03
   8.1263884e+03
   8.1266061e+03
   8.1268364e+03
   8.1270835e+03
   8.1273431e+03
   8.1275609e+03
   8.1277996e+03
   8.1280466e+03
   8.1282728e+03
   8.1285324e+03
   8.1287543e+03
   8.1290642e+03
   8.1292945e+03
   8.1295248e+03
   8.1297635e+03
   8.1300776e+03
   8.1304461e+03
   8.1307015e+03
   8.1309863e+03
   8.1313129e+03
   8.1316437e+03
   8.1319619e+03
   8.1322676e+03
   8.1325566e+03
   8.1328916e+03
   8.1332433e+03
   8.1335490e+03
   8.1338505e+03
   8.1341101e+03
   8.3513828e+03
   8.3515670e+03
   8.3517345e+03
   8.3520318e+03
   8.3523166e+03
   8.3526139e+03
   8.3529028e+03
   8.3531541e+03
   8.3533802e+03
   8.3536314e+03
   8.3538618e+03
   8.3540963e+03
   8.3543391e+03
   8.3545653e+03
   8.3547998e+03
   8.3550426e+03
   8.3552646e+03
   8.3555033e+03
   8.3557252e+03
   8.3559681e+03
   8.3561900e+03
   8.3564203e+03
   8.3566339e+03
   8.3568768e+03
   8.3571113e+03
   8.3573290e+03
   8.3575593e+03
   8.3578064e+03
   8.3580199e+03
   8.3582419e+03
   8.3584680e+03
   8.3587234e+03
   8.3589538e+03
   8.3591631e+03
   8.3594060e+03
   8.3596405e+03
   8.3598750e+03
   8.3601053e+03
   8.3603314e+03
   8.3605827e+03
   8.3608214e+03
   8.3610517e+03
   8.3612736e+03
   8.3615333e+03
   8.3617761e+03
   8.3620190e+03
   8.3622703e+03
   8.3625048e+03
   8.3627560e+03
   8.3630073e+03
   8.3632376e+03
   8.3634930e+03
   8.3637233e+03
   8.3639955e+03
   8.3642468e+03
   8.3644896e+03
   8.3647241e+03
   8.3649544e+03
   8.3652141e+03
   8.3654569e+03
   8.3657124e+03
   8.3659511e+03
   8.3662442e+03
   8.3665457e+03
   8.3667844e+03
   8.3671110e+03
   8.3674209e+03
   8.3676554e+03
   8.3679778e+03
   8.3682751e+03
   8.3684971e+03
   8.3687860e+03
   8.3690373e+03
   8.3692885e+03
   8.3695104e+03
   8.3697617e+03
   8.3700004e+03
   8.3702307e+03
   8.3705029e+03
   8.3707248e+03
   8.3710347e+03
   8.5266321e+03
   8.5268121e+03
   8.5269796e+03
   8.5271848e+03
   8.5273691e+03
   8.5275743e+03
   8.5277585e+03
   8.5279469e+03
   8.5281438e+03
   8.5283531e+03
   8.5285499e+03
   8.5287426e+03
   8.5289352e+03
   8.5291404e+03
   8.5293623e+03
   8.5295717e+03
   8.5298899e+03
   8.5302124e+03
   8.5305013e+03
   8.5307693e+03
   8.5310080e+03
   8.5313095e+03
   8.5315356e+03
   8.5317827e+03
   8.5320130e+03
   8.5322768e+03
   8.5324988e+03
   8.5327207e+03
   8.5329552e+03
   8.5331981e+03
   8.5334284e+03
   8.5336629e+03
   8.5339099e+03
   8.5341319e+03
   8.5343915e+03
   8.5346134e+03
   8.5348605e+03
   8.5351327e+03
   8.5353337e+03
   8.5356268e+03
   8.5358613e+03
   8.5360958e+03
   8.5363513e+03
   8.5366025e+03
   8.5368370e+03
   8.5370757e+03
   8.5373228e+03
   8.5375363e+03
   8.5377918e+03
   8.5380556e+03
   8.5382859e+03
   8.5385204e+03
   8.5387716e+03
   8.5390103e+03
   8.5392490e+03
   8.5395254e+03
   8.5397976e+03
   8.5400363e+03
   8.5403378e+03
   8.5405681e+03
   8.5407942e+03
   8.7071552e+03
   8.7073353e+03
   8.7075363e+03
   8.7077247e+03
   8.7079257e+03
   8.7081351e+03
   8.7083361e+03
   8.7085496e+03
   8.7087339e+03
   8.7089433e+03
   8.7091443e+03
   8.7093453e+03
   8.7095546e+03
   8.7098017e+03
   8.7100781e+03
   8.7103712e+03
   8.7106601e+03
   8.7108946e+03
   8.7111417e+03
   8.7113888e+03
   8.7116358e+03
   8.7118703e+03
   8.7121132e+03
   8.7123519e+03
   8.7125906e+03
   8.7128209e+03
   8.7130596e+03
   8.7132857e+03
   8.7135369e+03
   8.7137463e+03
   8.7139724e+03
   8.7142111e+03
   8.7144373e+03
   8.7146969e+03
   8.7149146e+03
   8.7151533e+03
   8.7153794e+03
   8.7156098e+03
   8.7158401e+03
   8.7160578e+03
   8.7163049e+03
   8.7165436e+03
   8.7167823e+03
   8.7170084e+03
   8.7172261e+03
   8.7174732e+03
   8.7177077e+03
   8.7179464e+03
   8.7181725e+03
   8.7184196e+03
   8.7186415e+03
   8.7188760e+03
   8.7191356e+03
   8.7193701e+03
   8.7196130e+03
   8.7198475e+03
   8.7201071e+03
   8.7203458e+03
   8.7207604e+03
   8.7210619e+03
   8.7213173e+03
   8.7215895e+03
   8.7218491e+03
   8.7220920e+03
   8.7223181e+03
   8.7225568e+03
   8.7227871e+03
   8.7230216e+03
   8.7232645e+03
   8.7235032e+03
   8.7237503e+03
   8.7239931e+03
   8.7242318e+03
   8.7244579e+03
   8.7246924e+03
   8.7249479e+03
   8.7252033e+03
   8.7254211e+03
   8.8375498e+03
   8.8378429e+03
   8.8381067e+03
   8.8383998e+03
   8.8386594e+03
   8.8388939e+03
   8.8391368e+03
   8.8393797e+03
   8.8396016e+03
   8.8398571e+03
   8.8400748e+03
   8.8402968e+03
   8.8405396e+03
   8.8407825e+03
   8.8410128e+03
   8.8412473e+03
   8.8414902e+03
   8.8416870e+03
   8.8419257e+03
   8.8421393e+03
   8.8423696e+03
   8.8426083e+03
   8.8428386e+03
   8.8430479e+03
   8.8432824e+03
   8.8435128e+03
   8.8437389e+03
   8.8439483e+03
   8.8441995e+03
   8.8444256e+03
   8.8446518e+03
   8.8448863e+03
   8.8451208e+03
   8.8453427e+03
   8.8455772e+03
   8.8457949e+03
   8.8460336e+03
   8.8462556e+03
   8.8464984e+03
   8.8467371e+03
   8.8469674e+03
   8.8472019e+03
   8.8474323e+03
   8.8476793e+03
   8.8479138e+03
   8.8481483e+03
   8.8483996e+03
   8.8486383e+03
   8.8488895e+03
   8.9698119e+03
   8.9700967e+03
   8.9703144e+03
   8.9706076e+03
   8.9708588e+03
   8.9710891e+03
   8.9713194e+03
   8.9715581e+03
   8.9718387e+03
   8.9720690e+03
   8.9722993e+03
   8.9725506e+03
   8.9727641e+03
   8.9729944e+03
   8.9732331e+03
   8.9734509e+03
   8.9736896e+03
   8.9739115e+03
   8.9741460e+03
   8.9743679e+03
   8.9746024e+03
   8.9748328e+03
   8.9750798e+03
   8.9752766e+03
   8.9755279e+03
   8.9757456e+03
   8.9759843e+03
   8.9762188e+03
   8.9764366e+03
   8.9766753e+03
   8.9769098e+03
   8.9771359e+03
   8.9773662e+03
   8.9775965e+03
   8.9778226e+03
   8.9780488e+03
   8.9782791e+03
   8.9785429e+03
   8.9787481e+03
   8.9790077e+03
   8.9792254e+03
   8.9794516e+03
   8.9796819e+03
   8.9799164e+03
   8.9801634e+03
   8.9804063e+03
   8.9806283e+03
   8.9808795e+03
   8.9811056e+03
   8.9813569e+03
   8.9815830e+03
   8.9818175e+03
   8.9820520e+03
   8.9822991e+03
   8.9825294e+03
   8.9828058e+03
   8.9830444e+03
   8.9832957e+03
   8.9835302e+03
   8.9837563e+03
   9.2446861e+03
   9.2448996e+03
   9.2451425e+03
   9.2453896e+03
   9.2456199e+03
   9.2458921e+03
   9.2461266e+03
   9.2463611e+03
   9.2466081e+03
   9.2468510e+03
   9.2470729e+03
   9.2473116e+03
   9.2475587e+03
   9.2477806e+03
   9.2480109e+03
   9.2482496e+03
   9.2484799e+03
   9.2487228e+03
   9.2489489e+03
   9.2491751e+03
   9.2494221e+03
   9.2496650e+03
   9.2498660e+03
   9.2500838e+03
   9.2503308e+03
   9.2505569e+03
   9.2507998e+03
   9.2510218e+03
   9.2512563e+03
   9.2514698e+03
   9.2517169e+03
   9.2519472e+03
   9.2521608e+03
   9.2524204e+03
   9.2526465e+03
   9.2528810e+03
   9.2530988e+03
   9.2533207e+03
   9.2535636e+03
   9.2537897e+03
   9.2540200e+03
   9.2542629e+03
   9.2545058e+03
   9.2859246e+03
   9.2861842e+03
   9.2864187e+03
   9.2866699e+03
   9.2868961e+03
   9.2871641e+03
   9.2874028e+03
   9.2878508e+03
   9.2880811e+03
   9.2883156e+03
   9.2885543e+03
   9.2887888e+03
   9.2890108e+03
   9.2892369e+03
   9.2894588e+03
   9.2896891e+03
   9.2899446e+03
   9.2901456e+03
   9.2903926e+03
   9.2906229e+03
   9.2908533e+03
   9.2910961e+03
   9.2913055e+03
   9.2915400e+03
   9.2917871e+03
   9.2920006e+03
   9.2922309e+03
   9.2924445e+03
   9.2926874e+03
   9.2929177e+03
   9.2931480e+03
   9.2933825e+03
   9.2936128e+03
   9.2938306e+03
   9.2940567e+03
   9.2943079e+03
   9.2945299e+03
   9.2947602e+03
   9.2950073e+03
   9.2952292e+03
   9.2954637e+03
   9.2956982e+03
   9.2959536e+03
   9.2961630e+03
   9.2963933e+03
   9.2966613e+03
   9.2968791e+03
   9.2971680e+03
   9.4519506e+03
   9.4522521e+03
   9.4525159e+03
   9.4527546e+03
   9.4530016e+03
   9.4532445e+03
   9.4535083e+03
   9.4537261e+03
   9.4539606e+03
   9.4541993e+03
   9.4544338e+03
   9.4546683e+03
   9.4549195e+03
   9.4551289e+03
   9.4553466e+03
   9.4555853e+03
   9.4558156e+03
   9.4560334e+03
   9.4562553e+03
   9.4564773e+03
   9.4566908e+03
   9.4569128e+03
   9.4571556e+03
   9.4573734e+03
   9.4576204e+03
   9.4578382e+03
   9.4580769e+03
   9.4583198e+03
   9.4585249e+03
   9.4587469e+03
   9.4589981e+03
   9.4592452e+03
   9.4594546e+03
   9.4596933e+03
   9.4599026e+03
   9.4601455e+03
   9.4603968e+03
   9.4606103e+03
   9.4608490e+03
   9.4610584e+03
   9.4612971e+03
   9.4615106e+03
   9.4618079e+03
   9.4620383e+03
   9.4622769e+03
   9.4625784e+03
   9.4627878e+03
   9.4630181e+03
   9.4632694e+03
   9.4635081e+03
   9.4637300e+03
   9.4639813e+03
   9.4642534e+03
   9.4644586e+03
   9.4647476e+03
   9.4649863e+03
   9.4652040e+03
   9.4655055e+03
   9.6275014e+03
   9.6277317e+03
   9.6280876e+03
   9.6283263e+03
   9.6285524e+03
   9.6287660e+03
   9.6289921e+03
   9.6292099e+03
   9.6295700e+03
   9.6298548e+03
   9.6301144e+03
   9.6303740e+03
   9.6306504e+03
   9.6309016e+03
   9.6311864e+03
   9.6314711e+03
   9.6317266e+03
   9.6319988e+03
   9.6322165e+03
   9.6325054e+03
   9.6327567e+03
   9.6329954e+03
   9.6332173e+03
   9.6334602e+03
   9.6336989e+03
   9.6339418e+03
   9.6341721e+03
   9.6343856e+03
   9.6346536e+03
   9.6348839e+03
   9.6351226e+03
   9.6353823e+03
   9.6356126e+03
   9.6358596e+03
   9.6360774e+03
   9.6363454e+03
   9.6365506e+03
   9.6368395e+03
   9.6370363e+03
   9.6373085e+03
   9.6375472e+03
   9.6377775e+03
   9.6380539e+03
   9.6382968e+03
   9.6385648e+03
   9.6387825e+03
   9.6390170e+03
   9.6392683e+03
   9.6395153e+03
   9.6397624e+03
   9.6400346e+03
   9.6402942e+03
   9.6405496e+03
   9.6408134e+03
   9.6410312e+03
   9.6412992e+03
   9.6415839e+03
   9.6418226e+03
   9.6420571e+03
   9.6423712e+03
   9.6426685e+03
   9.6428904e+03
   9.6432506e+03
   9.6435688e+03
   9.6438159e+03
   9.6440839e+03
   9.6443519e+03
   9.6446534e+03
   9.6448879e+03
   9.6451475e+03
   9.6454155e+03
   9.6456626e+03
   9.6459013e+03
   9.6462028e+03
   9.6464498e+03
   9.6466927e+03
   9.6470235e+03
   9.6473083e+03
   9.6476433e+03
   9.6478945e+03
   9.6481374e+03
   9.6484179e+03
   9.6486692e+03
   9.6489372e+03
   9.6491717e+03
   9.6493853e+03
   9.6496323e+03
   9.6500469e+03
   9.6502939e+03
   9.6505452e+03
   9.6508551e+03
   9.6511021e+03
   9.6513953e+03
   9.6517261e+03
   9.6520527e+03
   9.6523333e+03
   9.6525719e+03
   9.6528567e+03
   9.6530786e+03
   9.6534053e+03
   9.6539413e+03
   9.6542344e+03
   9.6545317e+03
   9.6547955e+03
   9.6550803e+03
   9.6553106e+03
   9.6556288e+03
   9.6558717e+03
   9.6562025e+03
   9.6565249e+03
   9.6567846e+03
   9.6570526e+03
   9.6572661e+03
   9.6575886e+03
   9.6579026e+03
   9.6582669e+03
   9.6585894e+03
   9.6588364e+03
   9.6591296e+03
   9.6594394e+03
   9.6597284e+03
   9.6600466e+03
   9.6604905e+03
   9.6608088e+03
   9.6611312e+03
   9.6614369e+03
   9.6617593e+03
   9.6620566e+03
   9.6623707e+03
   9.6626261e+03
   9.6629486e+03
   9.6635725e+03
   9.6638112e+03
   9.6640415e+03
   9.6642593e+03
   9.6644770e+03
   9.6647366e+03
   9.6649628e+03
   9.6651931e+03
   9.6654318e+03
   9.6656830e+03
   9.6659636e+03
   9.6662609e+03
   9.6665749e+03
   9.6669560e+03
   9.6672617e+03
   9.6675716e+03
   9.6678647e+03
   9.6681034e+03
   9.6683923e+03
   9.6687106e+03
   9.6690079e+03
   9.6693136e+03
   9.6696109e+03
   9.6699710e+03
   9.6702599e+03
   9.6705614e+03
   9.6708378e+03
   9.6711351e+03
   9.6713948e+03
   9.6716879e+03
   9.6719349e+03
   9.6722951e+03
   9.6728269e+03
   9.6731200e+03
   9.6733922e+03
   9.6736853e+03
   9.6739156e+03
   9.6741962e+03
   9.6744893e+03
   9.6748327e+03
   9.6752096e+03
   9.6755446e+03
   9.6758042e+03
   9.6761141e+03
   9.6763821e+03
   9.6766878e+03
   9.6769139e+03
   9.6772321e+03
   9.6774834e+03
   9.6778435e+03
   1.0470963e+04
   1.0471172e+04
   1.0471469e+04
   1.0471762e+04
   1.0471993e+04
   1.0472298e+04
   1.0472512e+04
   1.0472864e+04
   1.0473153e+04
   1.0473383e+04
   1.0473634e+04
   1.0473923e+04
   1.0474162e+04
   1.0474396e+04
   1.0474690e+04
   1.0474920e+04
   1.0475167e+04
   1.0475422e+04
   1.0475686e+04
   1.0475971e+04
   1.0476193e+04
   1.0476423e+04
   1.0476712e+04
   1.0476942e+04
   1.0477189e+04
   1.0477437e+04
   1.0477663e+04
   1.0477931e+04
   1.0478169e+04
   1.0478433e+04
   1.0478697e+04
   1.0478923e+04
   1.0479162e+04
   1.0479417e+04
   1.0479689e+04
   1.0479920e+04
   1.0480171e+04
   1.0480456e+04
   1.0480711e+04
   1.0480967e+04
   1.0481239e+04
   1.0481498e+04
   1.0481720e+04
   1.0481955e+04
   1.0482244e+04
   1.0482508e+04
   1.0482817e+04
   1.0483106e+04
   1.0483345e+04
   1.0483571e+04
   1.0483793e+04
   1.0484095e+04
   1.0484367e+04
   1.0484635e+04
   1.0484853e+04
   1.0485146e+04
   1.0485384e+04
   1.0485627e+04
   1.0485853e+04
   1.0486096e+04
   1.0486381e+04
   1.0486683e+04
   1.0486946e+04
   1.0487235e+04
   1.0487449e+04
   1.0487763e+04
   1.0488094e+04
   1.0488378e+04
   1.0488646e+04
   1.0488956e+04
   1.0489275e+04
   1.0489572e+04
   1.0489882e+04
   1.0490146e+04
   1.0490447e+04
   1.0490740e+04
   1.0491058e+04
   1.0491398e+04
   1.0491687e+04
   1.0492001e+04
   1.0492319e+04
   1.0492662e+04
   1.0492951e+04
   1.0493257e+04
   1.0493604e+04
   1.0493889e+04
   1.0494120e+04
   1.0494333e+04
   1.0494551e+04
   1.0494752e+04
   1.0494953e+04
   1.0672402e+04
   1.0672968e+04
   1.0673206e+04
   1.0673412e+04
   1.0673663e+04
   1.0674052e+04
   1.0674262e+04
   1.0674509e+04
   1.0674760e+04
   1.0674953e+04
   1.0675179e+04
   1.0675434e+04
   1.0675719e+04
   1.0676033e+04
   1.0676301e+04
   1.0676573e+04
   1.0676824e+04
   1.0677084e+04
   1.0677360e+04
   1.0677574e+04
   1.0677808e+04
   1.0678102e+04
   1.0678328e+04
   1.0678604e+04
   1.0678843e+04
   1.0679094e+04
   1.0679328e+04
   1.0679584e+04
   1.0679848e+04
   1.0680112e+04
   1.0680329e+04
   1.0680581e+04
   1.0680869e+04
   1.0681108e+04
   1.0681347e+04
   1.0681602e+04
   1.0681837e+04
   1.0682105e+04
   1.0682318e+04
   1.0682611e+04
   1.0682913e+04
   1.0683143e+04
   1.0683470e+04
   1.0683755e+04
   1.0683985e+04
   1.0684245e+04
   1.0684550e+04
   1.0684806e+04
   1.0685036e+04
   1.0685358e+04
   1.0685606e+04
   1.0685848e+04
   1.0686150e+04
   1.0686372e+04
   1.0686619e+04
   1.0686879e+04
   1.0687142e+04
   1.0687377e+04
   1.0687674e+04
   1.0687909e+04
   1.0688147e+04
   1.0688411e+04
   1.0688704e+04
   1.0688939e+04
   1.0689261e+04
   1.0689512e+04
   1.0689722e+04
   1.0689981e+04
   1.0690220e+04
   1.0690509e+04
   1.0690752e+04
   1.0690999e+04
   1.0691292e+04
   1.0691548e+04
   1.0691811e+04
   1.0692125e+04
   1.1055193e+04
   1.1055481e+04
   1.1055775e+04
   1.1056005e+04
   1.1056298e+04
   1.1056541e+04
   1.1056759e+04
   1.1056976e+04
   1.1057198e+04
   1.1057408e+04
   1.1057801e+04
   1.1058015e+04
   1.1058228e+04
   1.1058584e+04
   1.1058886e+04
   1.1059150e+04
   1.1059447e+04
   1.1059698e+04
   1.1059991e+04
   1.1060247e+04
   1.1060557e+04
   1.1060791e+04
   1.1061122e+04
   1.1061352e+04
   1.1061570e+04
   1.1061876e+04
   1.1062135e+04
   1.1062382e+04
   1.1062642e+04
   1.1062856e+04
   1.1063182e+04
   1.1063454e+04
   1.1063681e+04
   1.1063911e+04
   1.1064242e+04
   1.1064573e+04
   1.1064866e+04
   1.1065104e+04
   1.1065364e+04
   1.1065674e+04
   1.1065988e+04
   1.1066260e+04
   1.1066490e+04
   1.1066733e+04
   1.1067035e+04
   1.1067253e+04
   1.1067495e+04
   1.1067789e+04
   1.1068027e+04
   1.1068278e+04
   1.1068542e+04
   1.1068844e+04
   1.1069137e+04
   1.1069401e+04
   1.1069631e+04
   1.1069899e+04
   1.1070113e+04
   1.1070402e+04
   1.1070682e+04
   1.1070912e+04
   1.1071168e+04
   1.1071515e+04
   1.1071863e+04
   1.1072211e+04
   1.1072550e+04
   1.1072885e+04
   1.1073236e+04
   1.1073580e+04
   1.1073906e+04
   1.1074254e+04
   1.1074585e+04
   1.1074865e+04
   1.1075104e+04
   1.1075343e+04
   1.1075607e+04
   1.1075820e+04
   1.1076030e+04
   1.1076323e+04
   1.1076586e+04
   1.1076829e+04
   1.1077068e+04
   1.1077294e+04
   1.1077579e+04
   1.1077847e+04
   1.1078094e+04
   1.1078320e+04
   1.1078655e+04
   1.1078906e+04
   1.1079166e+04
   1.1079518e+04
   1.1079836e+04
   1.1080066e+04
   1.1080376e+04
   1.1080636e+04
   1.1080954e+04
   1.1081637e+04
   1.1081963e+04
   1.1082294e+04
   1.1082621e+04
   1.1082964e+04
   1.1083333e+04
   1.1083693e+04
   1.1084044e+04
   1.1084392e+04
   1.1084723e+04
   1.1085045e+04
   1.1085380e+04
   1.1085719e+04
   1.1086046e+04
   1.1086322e+04
   1.1086590e+04
   1.1086884e+04
   1.1087181e+04
   1.1087579e+04
   1.1088010e+04
   1.1088332e+04
   1.1088613e+04
   1.1134169e+04
   1.1134366e+04
   1.1134634e+04
   1.1134885e+04
   1.1135136e+04
   1.1135392e+04
   1.1135664e+04
   1.1135907e+04
   1.1136145e+04
   1.1136417e+04
   1.1136677e+04
   1.1136949e+04
   1.1137196e+04
   1.1137485e+04
   1.1137753e+04
   1.1138030e+04
   1.1138273e+04
   1.1138507e+04
   1.1138788e+04
   1.1139077e+04
   1.1139340e+04
   1.1139579e+04
   1.1139843e+04
   1.1140090e+04
   1.1140324e+04
   1.1140580e+04
   1.1140827e+04
   1.1141070e+04
   1.1141342e+04
   1.1141602e+04
   1.1141840e+04
   1.1142142e+04
   1.1142406e+04
   1.1142636e+04
   1.1142921e+04
   1.1143214e+04
   1.1143452e+04
   1.1143750e+04
   1.1143984e+04
   1.1144277e+04
   1.1144579e+04
   1.1144813e+04
   1.1145065e+04
   1.1145303e+04
   1.1145555e+04
   1.1145831e+04
   1.1146082e+04
   1.1146308e+04
   1.1146568e+04
   1.1146802e+04
   1.1147096e+04
   1.1147343e+04
   1.1147602e+04
   1.1147921e+04
   1.1148218e+04
   1.1148524e+04
   1.1151354e+04
   1.1151610e+04
   1.1151832e+04
   1.1152075e+04
   1.1152313e+04
   1.1152535e+04
   1.1152757e+04
   1.1152992e+04
   1.1153218e+04
   1.1153452e+04
   1.1153699e+04
   1.1153942e+04
   1.1154181e+04
   1.1154424e+04
   1.1154646e+04
   1.1154918e+04
   1.1155169e+04
   1.1155454e+04
   1.1434423e+04
   1.1434658e+04
   1.1434876e+04
   1.1435303e+04
   1.1435508e+04
   1.1435742e+04
   1.1435977e+04
   1.1436387e+04
   1.1436613e+04
   1.1436827e+04
   1.1437066e+04
   1.1437564e+04
   1.1437765e+04
   1.1438004e+04
   1.1438431e+04
   1.1438741e+04
   1.1438979e+04
   1.1439285e+04
   1.1439515e+04
   1.1439825e+04
   1.1440072e+04
   1.1440324e+04
   1.1440604e+04
   1.1440847e+04
   1.1441111e+04
   1.1441412e+04
   1.1441697e+04
   1.1441932e+04
   1.1442258e+04
   1.1442522e+04
   1.1442769e+04
   1.1443041e+04
   1.1443326e+04
   1.1443678e+04
   1.1443925e+04
   1.1444197e+04
   1.1444561e+04
   1.1444821e+04
   1.1445122e+04
   1.1445353e+04
   1.1445621e+04
   1.1445901e+04
   1.1446161e+04
   1.1446425e+04
   1.1446714e+04
   1.1447036e+04
   1.1447325e+04
   1.1447631e+04
   1.1447874e+04
   1.1448196e+04
   1.1448464e+04
   1.1448770e+04
   1.1449038e+04
   1.1449310e+04
   1.1449570e+04
   1.1449833e+04
   1.1450122e+04
   1.1450420e+04
   1.1450729e+04
   1.1451111e+04
   1.1451349e+04
   1.1451651e+04
   1.1451956e+04
   1.1452229e+04
   1.1452484e+04
   1.1452760e+04
   1.1453070e+04
   1.1453393e+04
   1.1453711e+04
   1.1454084e+04
   1.1454394e+04
   1.1454779e+04
   1.1455030e+04
   1.1455265e+04
   1.1455553e+04
   1.1455842e+04
   1.1456115e+04
   1.1456416e+04
   1.1456692e+04
   1.1457082e+04
   1.1457400e+04
   1.1457723e+04
   1.1458083e+04
   1.1458414e+04
   1.1458795e+04
   1.1459180e+04
   1.1459561e+04
   1.1459867e+04
   1.1460235e+04
   1.1460541e+04
   1.1460863e+04
   1.1461177e+04
   1.1461508e+04
   1.1461893e+04
   1.1462140e+04
   1.1462346e+04
   1.1462572e+04
   1.1462877e+04
   1.1463137e+04
   1.1463430e+04
   1.1463757e+04
   1.1464083e+04
   1.1464372e+04
   1.1464686e+04
   1.1465005e+04
   1.1465327e+04
   1.1465624e+04
   1.1465947e+04
   1.1466278e+04
   1.1466600e+04
   1.1466906e+04
   1.1467295e+04
   1.1467618e+04
   1.1467936e+04
   1.1468271e+04
   1.1468669e+04
   1.1468987e+04
   1.1469318e+04
   1.1469607e+04
   1.1469946e+04
   1.1470264e+04
   1.1470633e+04
   1.1470951e+04
   1.1471324e+04
   1.1471650e+04
   1.1471881e+04
   1.1472199e+04
   1.1472496e+04
   1.1472957e+04
   1.1473334e+04
   1.1473677e+04
   1.1474033e+04
   1.1474280e+04
   1.1474510e+04
   1.1474720e+04
   1.1474925e+04
   1.1475130e+04
   1.1475381e+04
   1.1475653e+04
   1.1475942e+04
   1.1476189e+04
   1.1476403e+04
   1.1476625e+04
   1.1476922e+04
   1.1477245e+04
   1.1477559e+04
   1.1477864e+04
   1.1478174e+04
   1.1478581e+04
   1.1478882e+04
   1.1479184e+04
   1.1479514e+04
   1.1479845e+04
   1.1481340e+04
   1.1481596e+04
   1.1481872e+04
   1.1482073e+04
   1.1482286e+04
   1.1482500e+04
   1.1482739e+04
   1.1482982e+04
   1.1483329e+04
   1.1483710e+04
   1.1484033e+04
   1.1484376e+04
   1.1484753e+04
   1.1485054e+04
   1.1485360e+04
   1.1485670e+04
   1.1485976e+04
   1.1486315e+04
   1.1486633e+04
   1.1486960e+04
   1.1487341e+04
   1.1487672e+04
   1.1487994e+04
   1.1488241e+04
